# Supplementary material for: Predictive factors for unfavourable treatment in MDR-TB and XDR-TB patients in Rio de Janeiro State, Brazil, 2000-2016
Source: PLoS One. 2019 Nov 20;14(11):e0218299. doi: 10.1371/journal.pone.0218299 (PMC6867644; doi:10.1371/journal.pone.0218299)
Supplement: S1 Dataset — (XLSX) [file pone.0218299.s001.xlsx]

## Sheet: RJ_data
N	Sexo	Raacor	Escolaridade	Ocupao	Idade	Ano	Tipodepaciente	Padroderesistnciaatual	Tipoderesistncia	n_ tratamento	Formaclnica	Tipopulmonar	Desfecho	Esquemadettoatual	ttoAm	ttoBdq	ttoCfz	ttoClar	ttoCm	ttoE	ttoEt	ttoH	ttoHR	ttoHRZE	ttoLf1	ttoLzd	ttoMf1	ttoOf1	ttoPAS	ttoR	ttoRfb	ttoS	ttoTrd	ttoVitB6	ttoZ	Aids	Alcoolismo	Convulso	Hepatiteviral	Diabetesmellitus	IRenalHemodilise	Neoplasia	Outras	Silicose	Tabagismo	Transplantadoa	Transtornosmentais	corticoterapia	Drogasilcitas
1	Masculino	Branca	de 4 a 7	outra	26	2003	Caso Novo	Multirresistência	Primária	1	Pulmonar	Bilateral não cavitária	Tratamento completo	Individualizado	1	0	0	0	0	1	0	0	0	0	0	0	0	1	0	0	0	0	1	0	0	0	0	0	0	0	0	0	0	0	0	0	0	0	0
2	Masculino	Branca	de 4 a 7	outra	26	2004	Caso Novo	Multirresistência	Adquirida	1	Pulmonar	Bilateral cavitária	Curado	TBMR (2000-2005) (2Am5CfzEOfxTrd - 10Am2CfzEOfxTrd / 6CfzEOfxTrd)	1	0	1	0	0	1	0	0	0	0	0	0	0	1	0	0	0	0	1	0	0	0	0	0	0	0	0	0	0	0	0	0	0	0	0
3	Masculino	Branca	de 8 a 11	Outro profissional autônomo assalariado	46	2010	Caso Novo	Multirresistência	Adquirida	1	Pulmonar	Bilateral não cavitária	Curado	TBMR 3 (2Am5EOfxZTrd - 4Am3EOfxZTrd / 12EOfxTrd)	1	0	0	0	0	1	0	0	0	0	0	0	0	1	0	0	0	0	1	0	1	0	0	0	0	0	0	0	0	0	0	0	0	0	1
4	Masculino	Negra	de 1 a 3	outra	29	2002	Caso Novo	Multirresistência	Primária	1	Pulmonar	Bilateral cavitária	Óbito	TBMR (2000-2005) (2Am5CfzEOfxTrd - 10Am2CfzEOfxTrd / 6CfzEOfxTrd)	1	0	1	0	0	1	0	0	0	0	0	0	0	1	0	0	0	0	1	0	0	0	0	0	0	0	0	0	0	0	0	0	0	0	0
5	Masculino	Branca	de 4 a 7	outra	55	2005	Caso Novo	Multirresistência	Adquirida	1	Pulmonar	Bilateral não cavitária	Tratamento completo	Individualizado	1	0	0	0	0	1	0	0	0	0	0	0	0	1	0	0	0	0	1	0	1	0	0	0	0	0	0	0	0	0	0	0	0	0	0
6	Feminino	Branca	de 8 a 11	Outro profissional autônomo assalariado	24	2007	Caso Novo	Multirresistência	Primária	1	Pulmonar	Bilateral não cavitária	Óbito	TBMR 3 (2Am5EOfxZTrd - 4Am3EOfxZTrd / 12EOfxTrd)	1	0	0	0	0	1	0	0	0	0	0	0	0	1	0	0	0	0	1	0	1	0	0	0	0	0	0	0	0	0	0	0	0	0	0
7	Feminino	Parda	nenhuma	Aposentado	56	2005	Caso Novo	Multirresistência	Adquirida	1	Pulmonar	Bilateral cavitária	Óbito	TBMR 3 (2Am5EOfxTrd - 4Am3EOfxTrd / 12EOfxTrd)	1	0	0	0	0	1	0	0	0	0	0	0	0	1	0	0	0	0	1	0	0	0	0	0	0	0	0	0	0	0	0	0	0	0	0
8	Feminino	Branca	de 1 a 3	Desempregado	60	2010	Caso Novo	Multirresistência	Adquirida	1	Pulmonar	Bilateral cavitária	Curado	TBMR 3 (2Am5EOfxZTrd - 4Am3EOfxZTrd / 12EOfxTrd)	1	0	0	0	0	1	0	0	0	0	0	0	0	1	0	0	0	0	1	0	1	0	0	0	0	0	0	0	0	0	0	0	0	0	0
9	Masculino	Parda	de 1 a 3	outra	35	2001	Caso Novo	Multirresistência	Adquirida	1	Pulmonar	Unilateral cavitária	Tratamento completo	Individualizado	1	0	1	0	0	1	0	0	0	0	0	0	0	1	0	0	0	0	1	0	0	0	0	0	0	0	0	0	0	0	0	0	0	0	0
10	Masculino	Parda	ignorada	outra	21	2004	Caso Novo	Multirresistência	Adquirida	1	Pulmonar	Bilateral cavitária	Tratamento completo	Individualizado	1	0	1	0	0	1	0	0	0	0	0	0	0	1	0	0	0	0	1	0	0	0	0	0	0	0	0	0	0	0	0	0	0	0	0
11	Masculino	Negra	de 4 a 7	outra	24	2000	Caso Novo	Multirresistência	Adquirida	1	Pulmonar	Bilateral não cavitária	Óbito	TBMR (2000-2005) (2Am5CfzEOfxTrd - 10Am2CfzEOfxTrd / 6CfzEOfxTrd)	1	0	1	0	0	1	0	0	0	0	0	0	0	1	0	0	0	0	1	0	0	0	0	0	0	0	0	0	0	0	0	0	0	0	0
12	Masculino	Branca	de 1 a 3	outra	46	2001	Caso Novo	Multirresistência	Primária	1	Pulmonar	Bilateral cavitária	Tratamento completo	TBMR (2000-2005) (2Am5CfzEOfxTrd - 10Am2CfzEOfxTrd / 6CfzEOfxTrd)	1	0	1	0	0	1	0	0	0	0	0	0	0	1	0	0	0	0	1	0	0	0	0	0	0	0	0	0	0	0	0	0	0	0	0
13	Masculino	Negra	de 1 a 3	Outro profissional autônomo assalariado	37	2008	Após abandono	Multirresistência	Adquirida	2	Pulmonar	Bilateral cavitária	Abandono	TBMR 3 (2Am5EOfxTrd - 4Am3EOfxTrd / 12EOfxTrd)	1	0	0	0	0	1	0	0	0	0	0	0	0	1	0	0	0	0	1	0	0	0	0	0	0	0	0	0	0	0	0	0	0	0	0
14	Masculino	Negra	de 1 a 3	Outro profissional autônomo assalariado	36	2007	Caso Novo	Multirresistência	Adquirida	1	Pulmonar	Bilateral cavitária	Abandono	Individualizado	1	0	0	0	0	1	0	0	0	0	0	0	0	1	0	0	0	0	1	0	1	0	0	0	0	0	0	0	0	0	0	0	0	0	0
15	Masculino	Negra	de 1 a 3	Aposentado	67	2011	Caso Novo	Multirresistência	Primária	1	Pulmonar	Bilateral não cavitária	Tratamento completo	TBMR 2 (2S5ELfxZTrd - 4S3ELfxZTrd / 12ELfxTrd)	0	0	0	0	0	1	0	0	0	0	1	0	0	0	0	0	0	1	1	0	1	0	1	0	0	1	0	0	0	0	0	0	0	0	0
16	Masculino	Negra	de 4 a 7	outra	48	2004	Caso Novo	Multirresistência	Adquirida	1	Pulmonar	Unilateral cavitária	Tratamento completo	TBMR (2000-2005) (2Am5CfzEOfxTrd - 10Am2CfzEOfxTrd / 6CfzEOfxTrd)	1	0	1	0	0	1	0	0	0	0	0	0	0	1	0	0	0	0	1	0	0	0	0	0	0	0	0	0	1	0	0	0	0	0	0
17	Feminino	Parda	12 ou mais	Outro profissional autônomo assalariado	27	2010	Caso Novo	Multirresistência	Adquirida	1	Pulmonar	Bilateral cavitária	Curado	Individualizado	1	0	0	0	0	1	1	0	0	0	1	0	0	0	0	0	0	0	1	0	1	0	0	0	0	0	0	0	0	0	0	0	0	0	0
18	Masculino	Negra	de 8 a 11	Outro profissional autônomo assalariado	51	2011	Caso Novo	Multirresistência	Primária	1	Pulmonar	Bilateral cavitária	Curado	TBMR 4 (2Am5ELfxZTrd - 4Am3ELfxZTrd / 12ELfxTrd)	1	0	0	0	0	1	0	0	0	0	1	0	0	0	0	0	0	0	1	0	1	0	0	0	0	1	0	0	0	0	0	0	0	0	0
19	Masculino	Negra	de 1 a 3	outra	33	2000	Caso Novo	Multirresistência	Adquirida	1	Pulmonar	Bilateral cavitária	Óbito	TBMR (2000-2005) (2Am5CfzEOfxTrd - 10Am2CfzEOfxTrd / 6CfzEOfxTrd)	1	0	1	0	0	1	0	0	0	0	0	0	0	1	0	0	0	0	1	0	0	0	0	0	0	0	0	0	0	0	0	0	0	0	0
20	Feminino	Negra	de 4 a 7	outra	38	2010	Caso Novo	Multirresistência	Adquirida	1	Pulmonar	Bilateral cavitária	Curado	Individualizado	0	0	0	0	0	1	1	0	0	0	1	0	0	0	0	0	0	1	1	0	0	0	0	0	0	0	0	0	0	0	0	0	0	0	0
21	Masculino	Parda	de 1 a 3	População privada de liberdade	23	2002	Caso Novo	Multirresistência	Primária	1	Pulmonar	Bilateral cavitária	Abandono	TBMR (2000-2005) (2Am5CfzEOfxTrd - 10Am2CfzEOfxTrd / 6CfzEOfxTrd)	1	0	1	0	0	1	0	0	0	0	0	0	0	1	0	0	0	0	1	0	0	0	0	0	0	0	0	0	0	0	0	0	0	0	0
22	Masculino	Branca	de 4 a 7	outra	45	2009	Caso Novo	Multirresistência	Adquirida	1	Pulmonar	Bilateral não cavitária	Abandono	TBMR 3 (2Am5EOfxTrd - 4Am3EOfxTrd / 12EOfxTrd)	1	0	0	0	0	1	0	0	0	0	0	0	0	1	0	0	0	0	1	0	0	0	0	0	0	0	0	0	0	0	0	0	0	0	0
23	Masculino	Parda	de 4 a 7	Outro profissional autônomo assalariado	31	2013	Caso Novo	Multirresistência	Adquirida	1	Pulmonar	Bilateral cavitária	Curado	TBMR 2 (2S5ELfxTrd - 4S3ELfxTrd / 12ELfxTrd)	0	0	0	0	0	1	0	0	0	0	1	0	0	0	0	0	0	1	1	0	0	0	1	0	0	0	0	0	0	1	1	0	0	0	0
24	Masculino	Negra	12 ou mais	outra	49	2000	Caso Novo	Multirresistência	Primária	1	Pulmonar	Unilateral não cavitária	Tratamento completo	TBMR (2000-2005) (2Am5CfzEOfxTrd - 10Am2CfzEOfxTrd / 6CfzEOfxTrd)	1	0	1	0	0	1	0	0	0	0	0	0	0	1	0	0	0	0	1	0	0	0	0	0	0	0	0	0	0	0	0	0	0	0	0
25	Feminino	Negra	de 4 a 7	Dona de casa	74	2015	Caso Novo	Multirresistência	Adquirida	1	Pulmonar	Bilateral cavitária	Curado	TBMR 2 (2S5ELfxTrd - 4S3ELfxTrd / 12ELfxTrd)	0	0	0	0	0	1	0	0	0	0	1	0	0	0	0	0	0	1	1	0	0	0	0	0	0	0	0	0	0	0	0	0	0	0	0
26	Feminino	Parda	ignorada	outra	27	2001	Caso Novo	Multirresistência	Adquirida	1	Pulmonar	Bilateral cavitária	Tratamento completo	TBMR (2000-2005) (2Am5CfzEOfxTrd - 10Am2CfzEOfxTrd / 6CfzEOfxTrd)	1	0	1	0	0	1	0	0	0	0	0	0	0	1	0	0	0	0	1	0	0	0	0	0	0	0	0	0	0	0	0	0	0	0	0
27	Feminino	Branca	de 1 a 3	Desempregado	19	2005	Caso Novo	Multirresistência	Adquirida	1	Pulmonar	Bilateral cavitária	Tratamento completo	TBMR 3 (2Am5EOfxTrd - 4Am3EOfxTrd / 12EOfxTrd)	1	0	0	0	0	1	0	0	0	0	0	0	0	1	0	0	0	0	1	0	0	0	0	0	0	0	0	0	0	0	0	0	0	0	0
28	Feminino	Parda	de 4 a 7	Desempregado	21	2008	Caso Novo	Multirresistência	Adquirida	1	Pulmonar	Bilateral cavitária	Óbito	TBMR (2005-2009) (2Am5EOfxZTrd - 4Am2EOfxZTrd - 6Am2EOfxTrd / 6EOfxTrd)	1	0	0	0	0	1	0	0	0	0	0	0	0	1	0	0	0	0	1	0	1	0	0	0	0	0	0	0	0	0	0	0	0	0	0
29	Feminino	Branca	de 1 a 3	Dona de casa	34	2013	Caso Novo	Multirresistência	Adquirida	1	Pulmonar	Bilateral cavitária	Curado	Individualizado	0	0	0	0	0	1	0	0	0	0	1	0	0	1	0	0	0	1	1	0	0	0	0	0	0	0	0	0	0	0	0	0	0	0	0
30	Feminino	Parda	de 4 a 7	Outro profissional autônomo assalariado	34	2007	Caso Novo	Multirresistência	Adquirida	1	Pulmonar	Unilateral cavitária	Tratamento completo	TBMR 1 (2S5EOfxTrd - 4S3EOfxTrd / 12EOfxTrd)	0	0	0	0	0	1	0	0	0	0	0	0	0	1	0	0	0	1	1	0	0	0	0	0	0	0	0	0	0	0	0	0	0	0	0
31	Feminino	Parda	de 4 a 7	Outro profissional autônomo assalariado	36	2009	Falência ao primeiro tratamento	Multirresistência	Adquirida	2	Pulmonar	Unilateral cavitária	Curado	Individualizado	1	0	0	0	0	1	0	0	0	0	0	0	0	1	0	0	0	0	1	0	1	0	0	0	0	0	0	0	0	0	0	0	0	0	0
32	Masculino	Parda	de 8 a 11	População privada de liberdade	23	2006	Caso Novo	Multirresistência	Adquirida	1	Pulmonar	Bilateral não cavitária	Falência	TBMR (2000-2005) (2Am5CfzEOfxTrd - 10Am2CfzEOfxTrd / 6CfzEOfxTrd)	1	0	1	0	0	1	0	0	0	0	0	0	0	1	0	0	0	0	1	0	0	0	0	0	0	0	0	0	0	0	0	0	0	0	0
33	Masculino	Parda	de 8 a 11	População privada de liberdade	26	2009	Após abandono	Multirresistência	Adquirida	2	Pulmonar	Unilateral não cavitária	Abandono	Individualizado	1	0	0	0	0	1	1	0	0	0	0	0	1	1	0	0	0	0	1	0	0	0	0	0	0	0	0	0	0	0	0	0	0	0	0
34	Masculino	Negra	de 1 a 3	outra	67	2004	Caso Novo	Multirresistência	Adquirida	1	Pulmonar	Bilateral cavitária	Tratamento completo	Individualizado	0	0	1	0	0	1	0	0	0	0	0	0	0	1	0	0	0	0	1	0	0	0	1	0	0	0	0	0	0	0	0	0	0	0	0
35	Masculino	Parda	de 4 a 7	outra	30	2008	Caso Novo	Multirresistência	Adquirida	1	Pulmonar	Unilateral não cavitária	Tratamento completo	TBMR 3 (2Am5EOfxTrd - 4Am3EOfxTrd / 12EOfxTrd)	1	0	0	0	0	1	0	0	0	0	0	0	0	1	0	0	0	0	1	0	0	0	0	0	0	0	0	0	0	0	0	0	0	0	0
36	Masculino	Negra	de 8 a 11	outra	32	2014	Caso Novo	Multirresistência	Adquirida	1	Pulmonar	Bilateral cavitária	Curado	Individualizado	0	0	0	0	0	1	0	0	0	0	1	0	0	0	0	0	0	1	1	1	1	0	0	0	0	0	0	0	1	0	0	0	0	0	0
37	Masculino	Branca	de 4 a 7	outra	24	2015	Caso Novo	Multirresistência	Adquirida	1	Pulmonar	Bilateral cavitária	Curado	Individualizado	1	0	0	0	0	1	0	0	0	0	1	0	0	0	0	0	0	0	1	1	1	0	0	0	0	0	0	0	0	0	0	0	0	0	0
38	Masculino	Negra	de 1 a 3	Outro profissional autônomo assalariado	31	2010	Caso Novo	Multirresistência	Adquirida	1	Pulmonar	Bilateral não cavitária	Abandono	TBMR 4 (2Am5ELfxZTrd - 4Am3ELfxZTrd / 12ELfxTrd)	1	0	0	0	0	1	0	0	0	0	1	0	0	0	0	0	0	0	1	0	1	0	0	0	0	0	0	0	0	0	0	0	0	0	0
39	Masculino	Parda	de 4 a 7	outra	38	2005	Caso Novo	Multirresistência	Adquirida	1	Pulmonar	Unilateral cavitária	Tratamento completo	TBMR 3 (2Am5EOfxTrd - 4Am3EOfxTrd / 12EOfxTrd)	1	0	0	0	0	1	0	0	0	0	0	0	0	1	0	0	0	0	1	0	0	0	0	0	0	0	0	0	0	0	0	0	0	0	0
40	Masculino	Parda	de 1 a 3	outra	38	2004	Recidiva	Multirresistência	Adquirida	2	Pulmonar	Bilateral cavitária	Abandono	TBMR (2000-2005) (2Am5CfzEOfxTrd - 10Am2CfzEOfxTrd / 6CfzEOfxTrd)	1	0	1	0	0	1	0	0	0	0	0	0	0	1	0	0	0	0	1	0	0	0	0	0	0	0	0	0	0	0	0	0	0	0	0
41	Masculino	Parda	de 4 a 7	outra	38	2005	Após abandono	Multirresistência	Adquirida	3	Pulmonar	Unilateral não cavitária	Curado	Individualizado	1	0	1	0	0	1	0	0	0	0	0	0	0	1	0	0	0	0	1	0	1	0	0	0	0	0	0	0	0	0	0	0	0	0	0
42	Masculino	Negra	de 4 a 7	População privada de liberdade	35	2000	Caso Novo	Multirresistência	Adquirida	1	Pulmonar	Bilateral cavitária	Tratamento completo	TBMR (2000-2005) (2Am5CfzEOfxTrd - 10Am2CfzEOfxTrd / 6CfzEOfxTrd)	1	0	1	0	0	1	0	0	0	0	0	0	0	1	0	0	0	0	1	0	0	0	0	0	0	0	0	0	0	0	0	0	0	0	0
43	Masculino	Branca	de 4 a 7	Outro profissional autônomo assalariado	55	2007	Caso Novo	Multirresistência	Adquirida	1	Pulmonar	Bilateral não cavitária	Curado	Individualizado	1	0	0	0	0	1	1	0	0	0	0	0	0	1	0	0	0	0	1	0	0	0	0	0	0	1	0	0	0	0	0	0	0	0	0
44	Masculino	Negra	nenhuma	População privada de liberdade	50	2005	Após abandono	Multirresistência	Adquirida	3	Pulmonar	Bilateral cavitária	Óbito	TBMR (2000-2005) (2Am5CfzEOfxTrd - 10Am2CfzEOfxTrd / 6CfzEOfxTrd)	1	0	1	0	0	1	0	0	0	0	0	0	0	1	0	0	0	0	1	0	0	0	0	0	0	0	0	0	1	0	0	0	0	0	0
45	Masculino	Negra	nenhuma	População privada de liberdade	46	2000	Caso Novo	Multirresistência	Adquirida	1	Pulmonar	Bilateral cavitária	Abandono	TBMR (2000-2005) (2Am5CfzEOfxTrd - 10Am2CfzEOfxTrd / 6CfzEOfxTrd)	1	0	1	0	0	1	0	0	0	0	0	0	0	1	0	0	0	0	1	0	0	0	0	0	0	0	0	0	0	0	0	0	0	0	0
46	Masculino	Negra	nenhuma	População privada de liberdade	49	2003	Após abandono	Multirresistência	Adquirida	2	Pulmonar	Bilateral cavitária	Abandono	TBMR (2000-2005) (2Am5CfzEOfxTrd - 10Am2CfzEOfxTrd / 6CfzEOfxTrd)	1	0	1	0	0	1	0	0	0	0	0	0	0	1	0	0	0	0	1	0	0	0	0	0	0	0	0	0	0	0	0	0	0	0	0
47	Masculino	Branca	de 8 a 11	Desempregado	46	2007	Falência ao primeiro tratamento	Multirresistência	Adquirida	2	Pulmonar	Bilateral cavitária	Tratamento completo	Individualizado	1	0	0	0	0	1	0	0	0	0	0	0	0	1	0	0	0	0	1	0	1	0	0	0	0	0	0	0	0	0	0	0	0	0	0
48	Masculino	Branca	de 8 a 11	Desempregado	44	2005	Caso Novo	Multirresistência	Adquirida	1	Pulmonar	Bilateral cavitária	Falência	TBMR (2005-2009) (2Am5EOfxZTrd - 4Am2EOfxZTrd - 6Am2EOfxTrd / 6EOfxTrd)	1	0	0	0	0	1	0	0	0	0	0	0	0	1	0	0	0	0	1	0	1	0	1	0	0	0	0	0	0	0	0	0	0	0	0
49	Masculino	Negra	de 1 a 3	outra	27	2002	Caso Novo	Multirresistência	Adquirida	1	Pulmonar	Bilateral cavitária	Tratamento completo	TBMR (2000-2005) (2Am5CfzEOfxTrd - 10Am2CfzEOfxTrd / 6CfzEOfxTrd)	1	0	1	0	0	1	0	0	0	0	0	0	0	1	0	0	0	0	1	0	0	1	0	0	1	0	0	0	0	0	0	0	0	0	0
50	Masculino	Negra	ignorada	Desempregado	39	2015	Recidiva	Resistência extensiva	Adquirida	2	Pulmonar	Bilateral não cavitária	Abandono	Individualizado	1	0	0	0	0	1	0	0	0	0	1	0	0	0	0	0	0	0	1	0	1	1	0	0	0	0	0	0	0	0	0	0	0	0	0
51	Masculino	Branca	ignorada	outra	43	2012	Caso Novo	Multirresistência	Adquirida	1	Pulmonar	Unilateral cavitária	Abandono	TBMR 2 (2S5ELfxZTrd - 4S3ELfxZTrd / 12ELfxTrd)	0	0	0	0	0	1	0	0	0	0	1	0	0	0	0	0	0	1	1	0	1	0	0	0	0	0	0	0	1	0	0	0	0	0	0
52	Masculino	Parda	de 4 a 7	outra	27	2003	Caso Novo	Multirresistência	Adquirida	1	Pulmonar	Bilateral cavitária	Tratamento completo	Individualizado	0	0	1	0	0	1	0	0	0	0	0	0	0	1	0	0	0	0	1	0	0	0	0	0	0	0	0	0	0	0	0	0	0	0	0
53	Masculino	Branca	12 ou mais	Outro profissional autônomo assalariado	21	2015	Caso Novo	Multirresistência	Adquirida	1	Pulmonar	Bilateral cavitária	Tratamento completo	TBMR 4 (2Am5ELfxZTrd - 4Am3ELfxZTrd / 12ELfxTrd)	1	0	0	0	0	1	0	0	0	0	1	0	0	0	0	0	0	0	1	0	1	0	0	0	0	0	0	0	0	0	0	0	0	0	0
54	Masculino	Parda	de 4 a 7	População privada de liberdade	27	2006	Caso Novo	Multirresistência	Adquirida	1	Pulmonar	Unilateral não cavitária	Tratamento completo	TBMR 3 (2Am5EOfxTrd - 4Am3EOfxTrd / 12EOfxTrd)	1	0	0	0	0	1	0	0	0	0	0	0	0	1	0	0	0	0	1	0	0	0	0	0	0	0	0	0	0	0	0	0	0	0	0
55	Masculino	Negra	de 8 a 11	Desempregado	25	2015	Caso Novo	Multirresistência	Adquirida	1	Ambos	Bilateral cavitária	Abandono	Individualizado	1	0	1	0	0	1	0	0	0	0	1	0	0	0	0	0	0	0	1	1	1	0	0	0	0	0	0	0	0	0	0	0	0	0	0
56	Feminino	Parda	ignorada	Outro profissional autônomo assalariado	56	2013	Caso Novo	Multirresistência	Adquirida	1	Pulmonar	Bilateral cavitária	Tratamento completo	Individualizado	1	0	0	0	0	1	0	0	0	0	1	0	0	1	0	0	0	0	1	0	1	0	0	0	0	0	0	0	0	0	0	0	0	0	0
57	Masculino	Negra	de 1 a 3	outra	24	2003	Caso Novo	Multirresistência	Adquirida	1	Pulmonar	Unilateral não cavitária	Curado	TBMR (2000-2005) (2Am5CfzEOfxTrd - 10Am2CfzEOfxTrd / 6CfzEOfxTrd)	1	0	1	0	0	1	0	0	0	0	0	0	0	1	0	0	0	0	1	0	0	0	0	0	0	0	0	0	0	0	0	0	0	0	0
58	Masculino	Negra	de 8 a 11	Outro profissional autônomo assalariado	32	2013	Após abandono	Multirresistência	Adquirida	2	Pulmonar	Unilateral não cavitária	Abandono	TBMR 4 (2Am5ELfxZTrd - 4Am3ELfxZTrd / 12ELfxTrd)	1	0	0	0	0	1	0	0	0	0	1	0	0	0	0	0	0	0	1	0	1	1	0	0	0	0	0	0	0	0	0	0	0	0	1
59	Masculino	Negra	de 8 a 11	outra	32	2012	Caso Novo	Multirresistência	Adquirida	1	Pulmonar	Bilateral cavitária	Abandono	TBMR 4 (2Am5ELfxZTrd - 4Am3ELfxZTrd / 12ELfxTrd)	1	0	0	0	0	1	0	0	0	0	1	0	0	0	0	0	0	0	1	0	1	1	0	0	0	0	0	0	0	0	0	0	0	0	0
60	Masculino	Branca	ignorada	outra	51	2007	Caso Novo	Multirresistência	Adquirida	1	Pulmonar	Unilateral cavitária	Óbito	TBMR 3 (2Am5EOfxTrd - 4Am3EOfxTrd / 12EOfxTrd)	1	0	0	0	0	1	0	0	0	0	0	0	0	1	0	0	0	0	1	0	0	0	1	0	0	0	0	0	0	0	0	0	0	0	0
61	Masculino	Parda	de 4 a 7	Outro profissional autônomo assalariado	42	2010	Caso Novo	Multirresistência	Adquirida	1	Pulmonar	Bilateral cavitária	Curado	TBMR 2 (2S5ELfxZTrd - 4S3ELfxZTrd / 12ELfxTrd)	0	0	0	0	0	1	0	0	0	0	1	0	0	0	0	0	0	1	1	0	1	0	1	0	0	0	0	0	0	0	0	0	0	0	0
62	Masculino	Branca	ignorada	outra	53	2003	Caso Novo	Multirresistência	Adquirida	1	Pulmonar	Bilateral cavitária	Abandono	TBMR (2000-2005) (2Am5CfzEOfxTrd - 10Am2CfzEOfxTrd / 6CfzEOfxTrd)	1	0	1	0	0	1	0	0	0	0	0	0	0	1	0	0	0	0	1	0	0	0	0	0	0	0	0	0	0	0	0	0	0	0	0
63	Masculino	Negra	de 1 a 3	outra	48	2001	Caso Novo	Multirresistência	Adquirida	1	Pulmonar	Unilateral cavitária	Tratamento completo	TBMR (2000-2005) (2Am5CfzEOfxTrd - 10Am2CfzEOfxTrd / 6CfzEOfxTrd)	1	0	1	0	0	1	0	0	0	0	0	0	0	1	0	0	0	0	1	0	0	0	0	0	0	1	0	0	0	0	0	0	0	0	0
64	Feminino	Parda	de 8 a 11	outra	24	2012	Caso Novo	Multirresistência	Adquirida	1	Pulmonar	Bilateral cavitária	Curado	TBMR 2 (2S5ELfxZTrd - 4S3ELfxZTrd / 12ELfxTrd)	0	0	0	0	0	1	0	0	0	0	1	0	0	0	0	0	0	1	1	0	1	0	0	0	0	0	0	0	0	0	0	0	0	0	0
65	Masculino	Negra	de 1 a 3	outra	57	2005	Após abandono	Multirresistência	Adquirida	2	Pulmonar	Bilateral cavitária	Curado	TBMR 3 (2Am5EOfxTrd - 4Am3EOfxTrd / 12EOfxTrd)	1	0	0	0	0	1	0	0	0	0	0	0	0	1	0	0	0	0	1	0	0	0	0	0	0	0	0	0	0	0	0	0	0	0	0
66	Masculino	Negra	de 1 a 3	outra	56	2004	Caso Novo	Multirresistência	Adquirida	1	Pulmonar	Bilateral cavitária	Abandono	TBMR (2000-2005) (2Am5CfzEOfxTrd - 10Am2CfzEOfxTrd / 6CfzEOfxTrd)	1	0	1	0	0	1	0	0	0	0	0	0	0	1	0	0	0	0	1	0	0	0	0	0	0	0	0	0	0	0	0	0	0	0	0
67	Feminino	Branca	de 4 a 7	outra	46	2000	Caso Novo	Multirresistência	Adquirida	1	Pulmonar	Bilateral não cavitária	Óbito	TBMR (2000-2005) (2Am5CfzEOfxTrd - 10Am2CfzEOfxTrd / 6CfzEOfxTrd)	1	0	1	0	0	1	0	0	0	0	0	0	0	1	0	0	0	0	1	0	0	0	0	0	0	0	0	0	0	0	0	0	0	0	0
68	Masculino	Negra	de 4 a 7	Outro profissional autônomo assalariado	35	2009	Recidiva	Multirresistência	Adquirida	2	Pulmonar	Unilateral cavitária	Tratamento completo	TBMR 3 (2Am5EOfxZTrd - 4Am3EOfxZTrd / 12EOfxTrd)	1	0	0	0	0	1	0	0	0	0	0	0	0	1	0	0	0	0	1	0	1	0	0	0	0	0	0	0	0	0	0	0	0	0	0
69	Masculino	Negra	de 8 a 11	outra	54	2003	Recidiva	Multirresistência	Adquirida	2	Pulmonar	Bilateral cavitária	Óbito	TBMR (2000-2005) (2Am5CfzEOfxTrd - 10Am2CfzEOfxTrd / 6CfzEOfxTrd)	1	0	1	0	0	1	0	0	0	0	0	0	0	1	0	0	0	0	1	0	0	0	0	0	0	0	0	0	0	0	0	0	0	0	0
70	Masculino	Branca	de 4 a 7	outra	47	2000	Caso Novo	Multirresistência	Adquirida	1	Pulmonar	Bilateral cavitária	Abandono	TBMR (2000-2005) (2Am5CfzEOfxTrd - 10Am2CfzEOfxTrd / 6CfzEOfxTrd)	1	0	1	0	0	1	0	0	0	0	0	0	0	1	0	0	0	0	1	0	0	0	0	0	0	0	0	0	0	0	0	0	0	0	0
71	Feminino	Parda	ignorada	outra	28	2003	Caso Novo	Multirresistência	Primária	1	Pulmonar	Bilateral cavitária	Curado	TBMR 3 (2Am5EOfxTrd - 4Am3EOfxTrd / 12EOfxTrd)	1	0	0	0	0	1	0	0	0	0	0	0	0	1	0	0	0	0	1	0	0	0	0	0	0	0	0	0	1	0	0	1	0	0	0
72	Masculino	Branca	de 8 a 11	Desempregado	47	2014	Caso Novo	Multirresistência	Adquirida	1	Pulmonar	Bilateral cavitária	Curado	Individualizado	0	0	0	0	0	0	1	0	0	0	1	0	0	0	0	0	0	1	1	1	1	.	0	0	0	0	0	0	0	0	1	0	0	0	0
73	Masculino	Parda	de 4 a 7	Aposentado	54	2008	Caso Novo	Multirresistência	Adquirida	1	Pulmonar	Bilateral cavitária	Curado	TBMR (2005-2009) (2Am5EOfxZTrd - 4Am2EOfxZTrd - 6Am2EOfxTrd / 6EOfxTrd)	1	0	0	0	0	1	0	0	0	0	0	0	0	1	0	0	0	0	1	0	1	0	0	0	0	0	0	0	0	0	0	0	0	0	0
74	Masculino	Branca	de 8 a 11	Aposentado	63	2014	Caso Novo	Multirresistência	Adquirida	1	Pulmonar	Unilateral cavitária	Tratamento completo	TBMR 2 (2S5ELfxZTrd - 4S3ELfxZTrd / 12ELfxTrd)	0	0	0	0	0	1	0	0	0	0	1	0	0	0	0	0	0	1	1	0	1	0	0	0	0	1	0	0	0	0	0	0	0	0	0
75	Feminino	Negra	de 4 a 7	Outro profissional autônomo assalariado	34	2015	Caso Novo	Multirresistência	Adquirida	1	Pulmonar	Unilateral cavitária	Curado	TBMR 2 (2S5ELfxTrd - 4S3ELfxTrd / 12ELfxTrd)	0	0	0	0	0	1	0	0	0	0	1	0	0	0	0	0	0	1	1	0	0	0	1	0	0	0	0	0	0	0	1	0	0	0	0
76	Feminino	Branca	12 ou mais	Profissional de saúde	37	2004	Caso Novo	Multirresistência	Adquirida	1	Pulmonar	Bilateral não cavitária	Curado	Individualizado	1	0	0	0	0	1	0	0	0	0	0	0	0	1	0	0	0	0	1	0	0	0	0	0	0	0	0	0	0	0	0	0	0	0	0
77	Feminino	Parda	de 4 a 7	Desempregado	21	2009	Caso Novo	Multirresistência	Adquirida	1	Pulmonar	Bilateral cavitária	Abandono	Individualizado	1	0	0	0	0	1	1	0	0	0	0	0	0	1	0	0	0	0	1	0	0	0	0	0	0	0	0	0	0	0	0	0	0	0	0
78	Feminino	Branca	de 4 a 7	Outro profissional autônomo assalariado	36	2008	Caso Novo	Multirresistência	Adquirida	1	Pulmonar	Bilateral cavitária	Curado	TBMR 3 (2Am5EOfxZTrd - 4Am3EOfxZTrd / 12EOfxTrd)	1	0	0	0	0	1	0	0	0	0	0	0	0	1	0	0	0	0	1	0	1	0	0	0	0	0	0	0	0	0	0	0	0	0	0
79	Feminino	Branca	ignorada	Dona de casa	27	2006	Caso Novo	Multirresistência	Primária	1	Pulmonar	Bilateral cavitária	Óbito	TBMR 3 (2Am5EOfxTrd - 4Am3EOfxTrd / 12EOfxTrd)	1	0	0	0	0	1	0	0	0	0	0	0	0	1	0	0	0	0	1	0	0	0	0	0	0	0	0	0	1	0	0	0	0	0	0
80	Feminino	Parda	ignorada	outra	26	2005	Falência ao primeiro tratamento	Multirresistência	Adquirida	2	Pulmonar	Bilateral cavitária	Falência	Individualizado	1	0	1	0	0	1	0	0	0	0	0	0	0	1	0	0	0	0	1	0	1	0	0	0	0	0	0	0	0	0	0	0	0	0	0
81	Feminino	Parda	ignorada	outra	25	2004	Caso Novo	Multirresistência	Adquirida	1	Pulmonar	Unilateral cavitária	Falência	TBMR (2000-2005) (2Am5CfzEOfxTrd - 10Am2CfzEOfxTrd / 6CfzEOfxTrd)	1	0	1	0	0	1	0	0	0	0	0	0	0	1	0	0	0	0	1	0	0	0	0	0	0	0	0	0	0	0	0	0	0	0	0
82	Feminino	Branca	de 8 a 11	outra	28	2012	Caso Novo	Multirresistência	Adquirida	1	Pulmonar	Bilateral cavitária	Abandono	TBMR 2 (2S5ELfxZTrd - 4S3ELfxZTrd / 12ELfxTrd)	0	0	0	0	0	1	0	0	0	0	1	0	0	0	0	0	0	1	1	1	1	1	0	0	0	0	0	0	0	0	0	0	0	0	0
83	Masculino	Parda	de 8 a 11	Desempregado	21	2005	Caso Novo	Multirresistência	Adquirida	1	Pulmonar	Unilateral não cavitária	Curado	Individualizado	0	0	1	0	0	1	0	0	0	0	0	0	0	1	0	0	0	1	1	0	1	0	0	0	0	0	0	0	0	0	0	0	0	0	0
84	Masculino	Parda	de 4 a 7	População em situação de rua	34	2015	Após abandono	Multirresistência	Adquirida	2	Pulmonar	Bilateral cavitária	Curado	Individualizado	1	0	1	0	0	1	0	0	0	0	1	0	1	0	0	0	0	0	1	0	0	.	1	0	0	0	0	0	0	0	1	0	0	0	1
85	Masculino	Branca	nenhuma	População em situação de rua	32	2013	Caso Novo	Multirresistência	Adquirida	1	Pulmonar	Normal	Abandono	TBMR 2 (2S5ELfxZTrd - 4S3ELfxZTrd / 12ELfxTrd)	0	0	0	0	0	1	0	0	0	0	1	0	0	0	0	0	0	1	1	0	1	0	0	0	0	0	0	0	0	0	0	0	0	0	0
86	Masculino	Negra	de 8 a 11	Outro profissional autônomo assalariado	29	2012	Caso Novo	Multirresistência	Adquirida	1	Pulmonar	Bilateral cavitária	Tratamento completo	Individualizado	1	0	0	0	0	1	0	0	0	0	1	0	0	1	0	0	0	1	1	0	1	0	1	0	0	0	0	0	1	0	0	0	0	0	0
87	Masculino	Parda	de 8 a 11	Desempregado	26	2010	Falência ao primeiro tratamento	Resistência extensiva	Adquirida	2	Pulmonar	Bilateral cavitária	Óbito	Individualizado	1	0	0	0	0	1	1	0	0	0	1	0	1	0	0	0	0	0	1	0	1	0	0	0	0	0	0	0	0	0	0	0	0	0	0
88	Masculino	Parda	de 8 a 11	Outro profissional autônomo assalariado	24	2008	Caso Novo	Multirresistência	Adquirida	1	Pulmonar	Bilateral cavitária	Falência	TBMR 1 (2S5EOfxZTrd - 4S3EOfxZTrd / 12EOfxTrd)	0	0	0	0	0	1	0	0	0	0	0	0	0	1	0	0	0	1	1	0	1	0	0	0	0	0	0	0	0	0	0	0	0	0	0
89	Masculino	Parda	de 8 a 11	Desempregado	23	2011	Caso Novo	Multirresistência	Adquirida	1	Pulmonar	Bilateral cavitária	Óbito	TBMR 4 (2Am5ELfxZTrd - 4Am3ELfxZTrd / 12ELfxTrd)	1	0	0	0	0	1	0	0	0	0	1	0	0	0	0	0	0	0	1	0	1	0	0	0	0	0	0	0	0	0	0	0	0	0	1
90	Masculino	Branca	de 8 a 11	outra	31	2006	Caso Novo	Multirresistência	Adquirida	1	Pulmonar	Bilateral cavitária	Curado	Individualizado	1	0	0	0	0	1	0	0	0	0	0	0	0	1	0	0	0	1	1	0	0	0	0	0	0	0	0	0	0	0	0	0	0	0	0
91	Masculino	Branca	de 8 a 11	outra	40	2015	Recidiva	Multirresistência	Adquirida	2	Pulmonar	Unilateral cavitária	Curado	TBMR 4 (2Am5ELfxZTrd - 4Am3ELfxZTrd / 12ELfxTrd)	1	0	0	0	0	1	0	0	0	0	1	0	0	0	0	0	0	0	1	1	1	.	0	0	0	0	0	0	0	0	0	0	0	0	0
92	Masculino	Ignorada	de 8 a 11	Outro profissional autônomo assalariado	32	2008	Caso Novo	Multirresistência	Adquirida	1	Pulmonar	Bilateral cavitária	Curado	TBMR (2005-2009) (2Am5EOfxZTrd - 4Am2EOfxZTrd - 6Am2EOfxTrd / 6EOfxTrd)	1	0	0	0	0	1	0	0	0	0	0	0	0	1	0	0	0	0	1	0	1	0	0	0	0	0	0	0	0	0	0	0	0	0	0
93	Masculino	Negra	de 4 a 7	Desempregado	17	2013	Após abandono	Multirresistência	Adquirida	2	Pulmonar	Bilateral cavitária	Abandono	TBMR 4 (2Am5ELfxZTrd - 4Am3ELfxZTrd / 12ELfxTrd)	1	0	0	0	0	1	0	0	0	0	1	0	0	0	0	0	0	0	1	0	1	0	0	0	0	0	0	0	0	0	0	0	0	0	0
94	Masculino	Negra	de 4 a 7	Outro profissional autônomo assalariado	18	2014	Após abandono	Multirresistência	Adquirida	3	Pulmonar	Bilateral cavitária	Abandono	Individualizado	1	0	0	0	1	1	1	0	0	0	1	0	0	0	0	0	0	0	1	0	1	0	0	0	0	0	0	0	0	0	0	0	0	0	0
95	Masculino	Negra	de 8 a 11	outra	17	2013	Caso Novo	Multirresistência	Adquirida	1	Pulmonar	Bilateral cavitária	Abandono	Individualizado	0	0	0	0	0	1	0	0	0	0	1	0	0	0	0	0	0	1	1	0	0	0	0	0	0	0	0	0	0	0	0	0	0	0	0
96	Feminino	Negra	12 ou mais	outra	31	2004	Caso Novo	Multirresistência	Adquirida	1	Pulmonar	Unilateral cavitária	Curado	TBMR (2000-2005) (2Am5CfzEOfxTrd - 10Am2CfzEOfxTrd / 6CfzEOfxTrd)	1	0	1	0	0	1	0	0	0	0	0	0	0	1	0	0	0	0	1	0	0	0	0	0	0	0	0	0	0	0	0	0	0	0	0
97	Feminino	Branca	de 8 a 11	Desempregado	28	2009	Caso Novo	Multirresistência	Adquirida	1	Pulmonar	Bilateral cavitária	Curado	TBMR (2005-2009) (2Am5EOfxZTrd - 4Am2EOfxZTrd - 6Am2EOfxTrd / 6EOfxTrd)	1	0	0	0	0	1	0	0	0	0	0	0	0	1	0	0	0	0	1	0	1	0	0	0	0	0	0	0	0	0	0	0	0	0	0
98	Feminino	Branca	de 4 a 7	Desempregado	27	2008	Caso Novo	Multirresistência	Primária	1	Pulmonar	Unilateral cavitária	Curado	TBMR (2005-2009) (2Am5EOfxZTrd - 4Am2EOfxZTrd - 6Am2EOfxTrd / 6EOfxTrd)	1	0	0	0	0	1	0	0	0	0	0	0	0	1	0	0	0	0	1	0	1	0	0	0	0	0	0	0	1	0	0	0	0	0	0
99	Masculino	Parda	nenhuma	Outro profissional autônomo assalariado	35	2010	Caso Novo	Multirresistência	Adquirida	1	Pulmonar	Bilateral cavitária	Curado	TBMR 2 (2S5ELfxTrd - 4S3ELfxTrd / 12ELfxTrd)	0	0	0	0	0	1	0	0	0	0	1	0	0	0	0	0	0	1	1	0	0	0	0	0	0	0	0	0	0	0	0	0	0	0	0
100	Masculino	Branca	de 8 a 11	Desempregado	26	2006	Caso Novo	Multirresistência	Adquirida	1	Pulmonar	Bilateral cavitária	Tratamento completo	TBMR 1 (2S5EOfxTrd - 4S3EOfxTrd / 12EOfxTrd)	0	0	0	0	0	1	0	0	0	0	0	0	0	1	0	0	0	1	1	0	0	0	0	0	0	0	0	0	0	0	0	0	0	0	0
101	Masculino	Branca	de 8 a 11	Desempregado	28	2011	Caso Novo	Multirresistência	Adquirida	1	Pulmonar	Bilateral cavitária	Abandono	Individualizado	1	0	0	0	0	1	0	0	0	0	1	0	0	0	0	0	0	0	1	0	1	0	0	0	0	0	0	0	0	0	0	0	0	0	0
102	Masculino	Branca	12 ou mais	Outro profissional autônomo assalariado	30	2014	Mudança do padrão de resistencia	Resistência extensiva	Adquirida	3	Pulmonar	Bilateral cavitária	Abandono	Individualizado	0	0	1	0	1	0	0	0	0	0	0	1	1	0	1	0	0	0	0	0	1	0	0	0	0	0	0	0	0	0	0	0	0	0	0
103	Masculino	Branca	de 8 a 11	Desempregado	29	2011	Após abandono	Resistência extensiva	Adquirida	2	Pulmonar	Bilateral cavitária	Abandono	Individualizado	1	0	0	0	0	1	0	0	0	0	1	0	1	0	0	0	0	1	1	0	1	0	0	0	0	0	0	0	0	0	0	0	0	0	0
104	Masculino	Parda	de 8 a 11	outra	31	2014	Após abandono	Resistência extensiva	Adquirida	4	Pulmonar	Bilateral cavitária	Abandono	Individualizado	0	0	1	0	1	0	0	0	0	0	0	1	1	0	1	0	0	0	0	0	0	0	0	0	0	0	0	0	0	0	0	0	0	0	0
105	Masculino	Parda	de 4 a 7	Desempregado	33	2008	Caso Novo	Multirresistência	Adquirida	1	Pulmonar	Bilateral cavitária	Tratamento completo	TBMR (2005-2009) (2Am5EOfxZTrd - 4Am2EOfxZTrd - 6Am2EOfxTrd / 6EOfxTrd)	1	0	0	0	0	1	0	0	0	0	0	0	0	1	0	0	0	0	1	0	1	0	0	0	0	0	0	0	1	0	0	0	0	0	0
106	Masculino	Parda	de 8 a 11	outra	53	2014	Após abandono	Multirresistência	Adquirida	3	Pulmonar	Bilateral cavitária	Óbito	Individualizado	1	0	1	0	1	0	0	0	0	0	1	1	1	0	1	0	0	0	0	1	0	0	0	0	0	0	0	0	0	0	0	0	0	0	0
107	Masculino	Branca	de 8 a 11	outra	51	2012	Caso Novo	Multirresistência	Adquirida	1	Pulmonar	Unilateral cavitária	Falência	Individualizado	1	0	0	0	0	1	1	0	0	0	1	0	0	0	0	0	0	0	1	0	1	0	0	0	0	0	0	0	1	0	0	0	0	0	0
108	Masculino	Parda	de 8 a 11	outra	52	2014	Falência ao primeiro tratamento	Multirresistência	Adquirida	2	Pulmonar	Bilateral cavitária	Abandono	Individualizado	0	0	0	0	1	1	1	0	0	0	1	0	0	0	0	0	0	0	1	0	0	0	0	0	0	0	0	0	0	0	0	0	0	0	0
109	Masculino	Branca	de 8 a 11	Outro profissional autônomo assalariado	43	2014	Caso Novo	Multirresistência	Adquirida	1	Pulmonar	Unilateral cavitária	Tratamento completo	TBMR 2 (2S5ELfxZTrd - 4S3ELfxZTrd / 12ELfxTrd)	0	0	0	0	0	1	0	0	0	0	1	0	0	0	0	0	0	1	1	0	1	0	0	0	0	1	0	0	0	0	0	0	0	0	0
110	Masculino	Branca	de 8 a 11	Outro profissional autônomo assalariado	44	2015	Caso Novo	Multirresistência	Adquirida	1	Pulmonar	Unilateral cavitária	Curado	TBMR 3 (2Am5ELfxZTrd - 4Am3ELfxZTrd / 12ELfxTrd)	1	0	0	0	0	1	0	0	0	0	1	0	0	0	0	0	0	0	1	1	1	0	0	0	0	1	0	0	0	0	0	0	0	0	0
111	Masculino	Branca	de 1 a 3	Aposentado	75	2013	Caso Novo	Multirresistência	Adquirida	1	Pulmonar	Bilateral cavitária	Curado	TBMR 2 (2S5ELfxZTrd - 4S3ELfxZTrd / 12ELfxTrd)	0	0	0	0	0	1	0	0	0	0	1	0	0	0	0	0	0	1	1	1	1	.	0	0	0	1	0	0	0	0	0	0	0	0	0
112	Masculino	Branca	de 4 a 7	Outro profissional autônomo assalariado	36	2005	Caso Novo	Multirresistência	Adquirida	1	Pulmonar	Bilateral não cavitária	Tratamento completo	TBMR 3 (2Am5EOfxTrd - 4Am3EOfxTrd / 12EOfxTrd)	1	0	0	0	0	1	0	0	0	0	0	0	0	1	0	0	0	0	1	0	0	0	0	0	0	0	0	0	0	0	0	0	0	0	0
113	Masculino	Negra	de 1 a 3	Desempregado	36	2013	Falência ao retratamento	Resistência extensiva	Adquirida	3	Pulmonar	Bilateral não cavitária	Falência	Individualizado	1	0	1	0	0	0	1	0	0	0	0	0	1	0	0	0	0	0	1	0	0	1	0	0	0	0	0	0	0	0	0	0	0	0	0
114	Masculino	Negra	de 1 a 3	Desempregado	34	2012	Mudança do padrão de resistencia	Resistência extensiva	Adquirida	2	Pulmonar	Bilateral não cavitária	Falência	Individualizado	1	0	0	0	0	1	1	0	0	0	1	0	1	0	0	0	0	0	1	0	1	1	0	0	0	0	0	0	0	0	0	0	0	0	0
115	Masculino	Negra	nenhuma	Desempregado	36	2014	Falência ao retratamento	Resistência extensiva	Adquirida	4	Pulmonar	Unilateral cavitária	Óbito	Individualizado	0	0	1	0	1	0	1	0	0	0	1	1	1	0	0	0	0	0	0	1	0	1	0	0	0	0	0	0	0	0	0	0	0	0	0
116	Masculino	Branca	de 8 a 11	Aposentado	57	2005	Recidiva	Multirresistência	Adquirida	2	Pulmonar	Unilateral cavitária	Curado	TBMR (2005-2009) (2Am5EOfxZTrd - 4Am2EOfxZTrd - 6Am2EOfxTrd / 6EOfxTrd)	1	0	0	0	0	1	0	0	0	0	0	0	0	1	0	0	0	0	1	0	1	0	0	0	0	0	0	0	1	0	0	0	0	0	0
117	Masculino	Branca	de 8 a 11	outra	55	2003	Caso Novo	Multirresistência	Adquirida	1	Pulmonar	Unilateral cavitária	Tratamento completo	TBMR 3 (2Am5EOfxTrd - 4Am3EOfxTrd / 12EOfxTrd)	1	0	0	0	0	1	0	0	0	0	0	0	0	1	0	0	0	0	1	0	0	0	0	0	0	0	0	0	0	0	0	0	0	0	0
118	Masculino	Branca	12 ou mais	outra	54	2001	Caso Novo	Multirresistência	Adquirida	1	Pulmonar	Bilateral cavitária	Tratamento completo	TBMR (2000-2005) (2S5CfzEOfxTrd - 10S2CfzEOfxTrd / 6CfzEOfxTrd)	0	0	1	0	0	1	0	0	0	0	0	0	0	1	0	0	0	1	1	0	0	0	0	0	0	0	0	0	0	0	0	0	0	0	0
119	Feminino	Negra	de 4 a 7	outra	30	2010	Caso Novo	Multirresistência	Primária	1	Pulmonar	Bilateral cavitária	Curado	Individualizado	0	0	0	0	0	1	0	0	0	0	1	0	0	0	0	0	0	1	1	0	0	0	0	0	0	0	0	0	0	0	0	0	0	0	0
120	Feminino	Branca	ignorada	População em situação de rua	33	2014	Caso Novo	Multirresistência	Adquirida	1	Pulmonar	Unilateral cavitária	Abandono	TBMR 2 (2S5ELfxZTrd - 4S3ELfxZTrd / 12ELfxTrd)	0	0	0	0	0	1	0	0	0	0	1	0	0	0	0	0	0	1	1	0	1	0	0	0	0	0	0	0	0	0	0	0	0	0	1
121	Feminino	Parda	de 8 a 11	Desempregado	26	2012	Caso Novo	Multirresistência	Primária	1	Pulmonar	Bilateral cavitária	Tratamento completo	TBMR 2 (2S5ELfxTrd - 4S3ELfxTrd / 12ELfxTrd)	0	0	0	0	0	1	0	0	0	0	1	0	0	0	0	0	1	1	1	0	0	0	0	0	0	0	0	0	1	0	0	0	0	0	0
122	Feminino	Branca	de 1 a 3	Dona de casa	51	2007	Caso Novo	Multirresistência	Primária	1	Pulmonar	Bilateral cavitária	Óbito	TBMR (2005-2009) (2Am5EOfxZTrd - 4Am2EOfxZTrd - 6Am2EOfxTrd / 6EOfxTrd)	1	0	0	0	0	1	0	0	0	0	0	0	0	1	0	0	0	0	1	0	1	0	0	0	0	0	0	0	0	0	0	0	0	0	0
123	Masculino	Branca	de 4 a 7	Aposentado	63	2015	Caso Novo	Multirresistência	Primária	1	Pulmonar	Unilateral cavitária	Óbito	Individualizado	1	0	0	0	0	1	0	0	0	0	1	0	0	0	0	0	0	0	1	0	0	0	0	0	0	1	0	0	0	0	0	0	0	0	0
124	Feminino	Branca	de 4 a 7	outra	53	2015	Caso Novo	Multirresistência	Adquirida	1	Pulmonar	Unilateral não cavitária	Curado	Individualizado	0	0	0	0	0	1	0	0	0	0	1	0	0	0	0	0	0	1	1	1	1	.	0	0	0	0	0	0	0	0	0	0	0	0	0
125	Masculino	Parda	de 4 a 7	outra	33	2012	Caso Novo	Multirresistência	Adquirida	1	Pulmonar	Bilateral cavitária	Curado	TBMR 2 (2S5ELfxZTrd - 4S3ELfxZTrd / 12ELfxTrd)	0	0	0	0	0	1	0	0	0	0	1	0	0	0	0	0	0	1	1	1	1	0	0	0	0	0	0	0	0	0	0	0	0	0	0
126	Masculino	Parda	de 1 a 3	Outro profissional autônomo assalariado	53	2007	Caso Novo	Multirresistência	Adquirida	1	Pulmonar	Bilateral cavitária	Tratamento completo	Individualizado	1	0	0	0	0	1	0	0	0	0	0	0	0	1	0	0	0	0	1	0	1	0	1	0	0	0	0	0	0	0	0	0	0	0	0
127	Masculino	Branca	de 4 a 7	outra	40	2011	Caso Novo	Multirresistência	Primária	1	Pulmonar	Unilateral não cavitária	Tratamento completo	TBMR 2 (2S5ELfxZTrd - 4S3ELfxZTrd / 12ELfxTrd)	0	0	0	0	0	1	0	0	0	0	1	0	0	0	0	0	0	1	1	0	1	0	0	0	0	0	0	0	0	0	0	0	0	0	0
128	Masculino	Parda	de 8 a 11	Outro profissional autônomo assalariado	40	2009	Caso Novo	Multirresistência	Adquirida	1	Pulmonar	Unilateral não cavitária	Abandono	TBMR 3 (2Am5EOfxZTrd - 4Am3EOfxZTrd / 12EOfxTrd)	1	0	0	0	0	1	0	0	0	0	0	0	0	1	0	0	0	0	1	0	1	1	0	0	0	0	0	0	0	0	0	0	0	0	0
129	Masculino	Negra	ignorada	Desempregado	45	2014	Após abandono	Multirresistência	Adquirida	5	Pulmonar	Bilateral cavitária	Óbito	Individualizado	0	0	0	0	1	1	0	0	0	0	1	0	0	0	0	0	0	0	1	0	1	1	0	0	0	0	0	0	0	0	0	0	0	0	0
130	Masculino	Branca	de 8 a 11	Outro profissional autônomo assalariado	43	2013	Após abandono	Multirresistência	Adquirida	4	Pulmonar	Bilateral cavitária	Abandono	TBMR 4 (2Am5ELfxZTrd - 4Am3ELfxZTrd / 12ELfxTrd)	1	0	0	0	0	1	0	0	0	0	1	0	0	0	0	0	0	0	1	0	1	1	0	0	0	0	0	0	0	0	0	0	0	0	0
131	Masculino	Parda	de 4 a 7	Outro profissional autônomo assalariado	42	2011	Após abandono	Multirresistência	Adquirida	3	Pulmonar	Bilateral cavitária	Abandono	TBMR 4 (2Am5ELfxTrd - 4Am3ELfxTrd / 12ELfxTrd)	1	0	0	0	0	1	0	0	0	0	1	0	0	0	0	0	0	0	1	0	0	1	0	0	0	0	0	0	0	0	0	0	0	0	0
132	Masculino	Parda	de 4 a 7	Outro profissional autônomo assalariado	41	2010	Após abandono	Multirresistência	Adquirida	2	Pulmonar	Unilateral não cavitária	Abandono	TBMR 3 (2Am5EOfxZTrd - 4Am3EOfxZTrd / 12EOfxTrd)	1	0	0	0	0	1	0	0	0	0	0	0	0	1	0	0	0	0	1	0	1	1	0	0	0	0	0	0	0	0	0	0	0	0	0
133	Masculino	Branca	nenhuma	Desempregado	62	2008	Caso Novo	Resistência extensiva	Adquirida	1	Pulmonar	Unilateral cavitária	Óbito	TBMR (2005-2009) (2Am5EOfxZTrd - 4Am2EOfxZTrd - 6Am2EOfxTrd / 6EOfxTrd)	1	0	0	0	0	1	0	0	0	0	0	0	0	1	0	0	0	0	1	0	1	0	0	0	0	0	0	0	0	0	0	0	0	0	0
134	Masculino	Branca	de 4 a 7	outra	49	2001	Caso Novo	Multirresistência	Adquirida	1	Pulmonar	Bilateral cavitária	Tratamento completo	TBMR (2000-2005) (2Am5CfzEOfxTrd - 10Am2CfzEOfxTrd / 6CfzEOfxTrd)	1	0	1	0	0	1	0	0	0	0	0	0	0	1	0	0	0	0	1	0	0	0	0	0	0	0	0	0	0	0	0	0	0	0	0
135	Masculino	Branca	de 4 a 7	Desempregado	51	2003	Recidiva	Multirresistência	Adquirida	2	Pulmonar	Bilateral cavitária	Tratamento completo	TBMR (2000-2005) (2Am5CfzEOfxTrd - 10Am2CfzEOfxTrd / 6CfzEOfxTrd)	1	0	1	0	0	1	0	0	0	0	0	0	0	1	0	0	0	0	1	0	0	0	0	0	0	0	0	0	0	0	0	0	0	0	0
136	Masculino	Parda	de 8 a 11	Outro profissional autônomo assalariado	22	2013	Caso Novo	Multirresistência	Adquirida	1	Pulmonar	Bilateral cavitária	Tratamento completo	Individualizado	0	0	0	0	0	1	0	0	0	0	1	0	0	1	0	0	0	1	1	0	1	0	0	0	0	0	0	0	0	0	0	0	0	0	0
137	Feminino	Parda	de 8 a 11	Dona de casa	33	2013	Caso Novo	Multirresistência	Adquirida	1	Pulmonar	Bilateral cavitária	Falência	TBMR 2 (2S5ELfxZTrd - 4S3ELfxZTrd / 12ELfxTrd)	0	0	0	0	0	1	0	0	0	0	1	0	0	0	0	0	0	1	1	0	1	0	0	0	0	0	0	0	0	0	0	0	0	0	0
138	Feminino	Parda	de 8 a 11	Dona de casa	34	2014	Falência ao primeiro tratamento	Multirresistência	Adquirida	2	Pulmonar	Bilateral cavitária	Óbito	Individualizado	0	0	1	0	1	0	0	0	0	0	0	1	1	0	1	0	0	0	0	0	0	0	0	0	0	0	0	0	0	0	0	0	0	0	0
139	Feminino	Branca	12 ou mais	Desempregado	19	2007	Caso Novo	Multirresistência	Primária	1	Pulmonar	Bilateral cavitária	Tratamento completo	TBMR (2005-2009) (2Am5EOfxZTrd - 4Am2EOfxZTrd - 6Am2EOfxTrd / 6EOfxTrd)	1	0	0	0	0	1	0	0	0	0	0	0	0	1	0	0	0	0	1	0	1	0	0	0	0	0	0	0	0	0	0	0	0	0	0
140	Feminino	Branca	de 4 a 7	outra	15	2012	Caso Novo	Multirresistência	Adquirida	1	Pulmonar	Bilateral não cavitária	Curado	TBMR 2 (2S5ELfxZTrd - 4S3ELfxZTrd / 12ELfxTrd)	0	0	0	0	0	1	0	0	0	0	1	0	0	0	0	0	0	1	1	0	1	0	0	0	0	0	0	0	0	0	0	0	0	0	0
141	Masculino	Parda	de 8 a 11	outra	52	2010	Caso Novo	Multirresistência	Adquirida	1	Pulmonar	Bilateral cavitária	Curado	TBMR 4 (2Am5ELfxZTrd - 4Am3ELfxZTrd / 12ELfxTrd)	1	0	0	0	0	1	0	0	0	0	1	0	0	0	0	0	0	0	1	0	1	0	0	0	0	0	0	0	0	0	0	0	0	0	0
142	Masculino	Branca	de 4 a 7	outra	42	2004	Caso Novo	Multirresistência	Adquirida	1	Pulmonar	Unilateral cavitária	Abandono	TBMR (2000-2005) (2Am5CfzEOfxTrd - 10Am2CfzEOfxTrd / 6CfzEOfxTrd)	1	0	1	0	0	1	0	0	0	0	0	0	0	1	0	0	0	0	1	0	0	0	0	0	0	0	0	0	0	0	0	0	0	0	0
143	Masculino	Branca	ignorada	Outro profissional autônomo assalariado	45	2007	Após abandono	Multirresistência	Adquirida	2	Pulmonar	Bilateral cavitária	Abandono	TBMR (2005-2009) (2Am5EOfxZTrd - 4Am2EOfxZTrd - 6Am2EOfxTrd / 6EOfxTrd)	1	0	0	0	0	1	0	0	0	0	0	0	0	1	0	0	0	0	1	0	1	0	0	0	0	0	0	0	0	0	0	0	0	0	0
144	Masculino	Branca	de 4 a 7	outra	46	2011	Caso Novo	Multirresistência	Adquirida	1	Pulmonar	Bilateral cavitária	Curado	Individualizado	1	0	0	0	0	1	1	0	0	0	1	0	0	0	0	0	0	0	1	0	1	0	0	0	0	0	0	0	0	0	0	0	0	0	0
145	Masculino	Negra	de 1 a 3	Outro profissional autônomo assalariado	50	2006	Após abandono	Multirresistência	Adquirida	3	Pulmonar	Bilateral cavitária	Abandono	Individualizado	1	0	0	0	0	1	0	0	0	0	0	0	0	1	0	0	0	0	1	0	0	0	0	0	0	0	0	0	0	0	0	0	0	0	0
146	Masculino	Negra	de 1 a 3	Outro profissional autônomo assalariado	50	2006	Após abandono	Multirresistência	Adquirida	2	Pulmonar	Bilateral cavitária	Abandono	TBMR (2000-2005) (2Am5CfzEOfxTrd - 10Am2CfzEOfxTrd / 6CfzEOfxTrd)	1	0	1	0	0	1	0	0	0	0	0	0	0	1	0	0	0	0	1	0	0	0	0	0	0	0	0	0	0	0	0	0	0	0	0
147	Masculino	Negra	de 1 a 3	Outro profissional autônomo assalariado	54	2009	Falência ao retratamento	Multirresistência	Adquirida	4	Pulmonar	Bilateral cavitária	Tratamento completo	Individualizado	0	0	0	0	0	1	0	0	0	0	0	0	0	1	0	0	0	0	1	0	0	0	0	0	0	0	0	0	0	0	0	0	0	0	0
148	Masculino	Negra	ignorada	outra	47	2003	Caso Novo	Multirresistência	Adquirida	1	Pulmonar	Bilateral cavitária	Abandono	TBMR (2000-2005) (2Am5CfzEOfxTrd - 10Am2CfzEOfxTrd / 6CfzEOfxTrd)	1	0	1	0	0	1	0	0	0	0	0	0	0	1	0	0	0	0	1	0	0	0	0	0	0	0	0	0	0	0	0	0	0	0	0
149	Masculino	Parda	de 4 a 7	Outro profissional autônomo assalariado	39	2012	Caso Novo	Multirresistência	Adquirida	1	Pulmonar	Bilateral não cavitária	Abandono	TBMR 2 (2S5ELfxZTrd - 4S3ELfxZTrd / 12ELfxTrd)	0	0	0	0	0	1	0	0	0	0	1	0	0	0	0	0	0	1	1	0	1	0	0	0	0	0	0	0	0	0	0	0	0	0	0
150	Masculino	Negra	de 4 a 7	Outro profissional autônomo assalariado	39	2013	Após abandono	Multirresistência	Adquirida	2	Pulmonar	Bilateral cavitária	Abandono	TBMR 4 (2Am5ELfxTrd - 4Am3ELfxTrd / 12ELfxTrd)	1	0	0	0	0	1	0	0	0	0	1	0	0	0	0	0	0	0	1	0	0	0	0	0	0	0	0	0	0	0	0	0	0	0	0
151	Masculino	Negra	de 4 a 7	Desempregado	43	2015	Falência ao retratamento	Multirresistência	Adquirida	4	Pulmonar	Bilateral cavitária	Óbito	Individualizado	0	0	1	0	1	0	1	0	0	0	1	1	0	0	1	0	0	0	0	1	0	0	0	0	0	0	0	0	0	0	0	0	0	0	0
152	Masculino	Branca	de 4 a 7	outra	58	2001	Caso Novo	Multirresistência	Primária	1	Pulmonar	Unilateral cavitária	Curado	TBMR (2000-2005) (2Am5CfzEOfxTrd - 10Am2CfzEOfxTrd / 6CfzEOfxTrd)	1	0	1	0	0	1	0	0	0	0	0	0	0	1	0	0	0	0	1	0	0	0	0	0	0	0	0	0	0	0	0	0	0	0	0
153	Masculino	Branca	de 1 a 3	Aposentado	65	2013	Caso Novo	Multirresistência	Primária	1	Pulmonar	Unilateral cavitária	Abandono	Individualizado	0	0	0	0	0	1	1	0	0	0	1	0	0	0	0	0	0	1	1	1	1	0	0	0	0	0	0	0	1	0	1	0	0	0	0
154	Masculino	Branca	de 4 a 7	outra	37	2000	Caso Novo	Multirresistência	Adquirida	1	Pulmonar	Unilateral não cavitária	Tratamento completo	TBMR (2000-2005) (2Am5CfzEOfxTrd - 10Am2CfzEOfxTrd / 6CfzEOfxTrd)	1	0	1	0	0	1	0	0	0	0	0	0	0	1	0	0	0	0	1	0	0	1	0	0	0	0	0	0	0	0	0	0	0	0	0
155	Feminino	Parda	de 1 a 3	outra	22	2000	Caso Novo	Multirresistência	Adquirida	1	Pulmonar	Unilateral cavitária	Abandono	TBMR (2000-2005) (2Am5CfzEOfxTrd - 10Am2CfzEOfxTrd / 6CfzEOfxTrd)	1	0	1	0	0	1	0	0	0	0	0	0	0	1	0	0	0	0	1	0	0	0	0	0	0	0	0	0	0	0	0	0	0	0	0
156	Feminino	Parda	de 1 a 3	outra	24	2002	Após abandono	Multirresistência	Adquirida	2	Pulmonar	Bilateral não cavitária	Tratamento completo	TBMR (2000-2005) (2Am5CfzEOfxTrd - 10Am2CfzEOfxTrd / 6CfzEOfxTrd)	1	0	1	0	0	1	0	0	0	0	0	0	0	1	0	0	0	0	1	0	0	0	0	0	0	0	0	0	0	0	0	0	0	0	0
157	Feminino	Branca	de 4 a 7	Estudante	19	2012	Caso Novo	Resistência extensiva	Primária	1	Pulmonar	Bilateral cavitária	Tratamento completo	TBMR 4 (2Am5ELfxZTrd - 4Am3ELfxZTrd / 12ELfxTrd)	1	0	0	0	0	1	0	0	0	0	1	0	0	0	0	0	0	0	1	1	1	.	0	0	0	0	0	0	1	0	0	0	0	0	0
158	Feminino	Parda	de 4 a 7	Estudante	21	2014	Recidiva	Resistência extensiva	Adquirida	2	Pulmonar	Bilateral cavitária	Falência	Individualizado	0	0	1	0	1	0	0	0	0	0	1	1	1	0	1	0	0	0	0	1	0	.	0	0	0	0	0	0	1	0	0	0	0	0	0
159	Masculino	Negra	ignorada	Dona de casa	40	2013	Caso Novo	Multirresistência	Adquirida	1	Pulmonar	Bilateral cavitária	Tratamento completo	TBMR 2 (2S5ELfxZTrd - 4S3ELfxZTrd / 12ELfxTrd)	0	0	0	0	0	1	0	0	0	0	1	0	0	0	0	0	0	1	1	0	1	1	0	0	0	0	0	0	0	0	0	0	0	0	1
160	Feminino	Branca	de 4 a 7	Outro profissional autônomo assalariado	40	2011	Caso Novo	Multirresistência	Primária	1	Pulmonar	Bilateral cavitária	Curado	TBMR 1 (2S5EOfxZTrd - 4S3EOfxZTrd / 12EOfxTrd)	0	0	0	0	0	1	0	0	0	0	0	0	0	1	0	0	0	1	1	0	1	0	0	0	0	0	0	0	0	0	0	0	0	0	0
161	Feminino	Parda	de 8 a 11	Dona de casa	40	2006	Caso Novo	Multirresistência	Adquirida	1	Pulmonar	Unilateral cavitária	Tratamento completo	TBMR 3 (2Am5EOfxTrd - 4Am3EOfxTrd / 12EOfxTrd)	1	0	0	0	0	1	0	0	0	0	0	0	0	1	0	0	0	0	1	0	0	0	0	0	0	0	0	0	0	0	0	0	0	0	0
162	Feminino	Parda	de 8 a 11	outra	29	2004	Caso Novo	Multirresistência	Primária	1	Pulmonar	Bilateral cavitária	Tratamento completo	TBMR (2000-2005) (2Am5CfzEOfxTrd - 10Am2CfzEOfxTrd / 6CfzEOfxTrd)	1	0	1	0	0	1	0	0	0	0	0	0	0	1	0	0	0	0	1	0	0	0	0	0	0	0	0	0	0	0	0	0	0	0	0
163	Feminino	Branca	ignorada	outra	23	2008	Caso Novo	Multirresistência	Adquirida	1	Pulmonar	Unilateral cavitária	Tratamento completo	TBMR 3 (2Am5EOfxTrd - 4Am3EOfxTrd / 12EOfxTrd)	1	0	0	0	0	1	0	0	0	0	0	0	0	1	0	0	0	0	1	0	0	0	0	0	0	0	0	0	1	0	0	0	0	0	0
164	Feminino	Negra	de 8 a 11	outra	31	2012	Caso Novo	Multirresistência	Adquirida	1	Pulmonar	Bilateral cavitária	Curado	TBMR 2 (2S5ELfxZTrd - 4S3ELfxZTrd / 12ELfxTrd)	0	0	0	0	0	1	0	0	0	0	1	0	0	0	0	0	0	1	1	0	1	0	0	0	0	0	0	0	0	0	0	0	0	0	0
165	Feminino	Branca	12 ou mais	Outro profissional autônomo assalariado	26	2010	Caso Novo	Multirresistência	Primária	1	Pulmonar	Unilateral cavitária	Curado	Individualizado	1	0	0	0	0	1	0	0	0	0	1	0	0	0	0	0	0	0	1	0	1	0	0	0	0	0	0	0	0	0	0	0	0	0	0
166	Feminino	Negra	12 ou mais	outra	26	2011	Caso Novo	Multirresistência	Adquirida	1	Pulmonar	Unilateral não cavitária	Tratamento completo	Individualizado	0	0	0	0	0	1	0	0	0	0	1	0	0	0	0	0	0	1	1	0	1	0	0	0	0	0	0	0	0	0	0	0	0	0	0
167	Feminino	Negra	12 ou mais	outra	58	2014	Falência ao primeiro tratamento	Multirresistência	Adquirida	2	Pulmonar	Bilateral cavitária	Óbito	Individualizado	0	0	1	0	1	0	0	0	0	0	0	1	1	0	1	0	0	0	0	1	0	.	0	0	0	1	0	0	0	0	0	0	0	0	0
168	Feminino	Negra	de 8 a 11	Desempregado	57	2013	Caso Novo	Multirresistência	Adquirida	1	Pulmonar	Bilateral cavitária	Falência	Individualizado	1	0	0	0	0	1	1	0	0	0	1	0	0	0	0	0	0	1	1	1	1	.	0	0	0	1	0	0	0	0	0	0	0	0	0
169	Feminino	Parda	de 8 a 11	Dona de casa	59	2014	Caso Novo	Multirresistência	Adquirida	1	Pulmonar	Bilateral cavitária	Tratamento completo	Individualizado	0	0	0	0	1	1	0	0	0	0	1	0	0	0	0	0	0	0	1	1	1	.	0	0	0	0	0	0	1	0	0	0	0	0	0
170	Feminino	Branca	de 4 a 7	Dona de casa	51	2008	Caso Novo	Multirresistência	Primária	1	Pulmonar	Unilateral cavitária	Curado	TBMR 3 (2Am5EOfxZTrd - 4Am3EOfxZTrd / 12EOfxTrd)	1	0	0	0	0	1	0	0	0	0	0	0	0	1	0	0	0	0	1	0	1	0	0	0	0	1	0	0	0	0	0	0	0	0	0
171	Feminino	Negra	de 4 a 7	Dona de casa	22	2011	Após abandono	Multirresistência	Adquirida	2	Pulmonar	Bilateral cavitária	Óbito	Individualizado	1	0	0	0	0	1	1	0	0	0	0	0	1	0	0	0	0	0	1	1	0	0	0	0	0	0	0	0	0	0	0	0	0	0	0
172	Feminino	Negra	de 4 a 7	Dona de casa	21	2010	Caso Novo	Multirresistência	Adquirida	1	Pulmonar	Bilateral cavitária	Abandono	Individualizado	1	0	0	0	0	1	0	0	0	0	1	0	0	0	0	0	0	0	1	0	0	0	0	0	0	0	0	0	0	0	0	0	0	0	0
173	Feminino	Parda	de 8 a 11	Outro profissional autônomo assalariado	30	2008	Caso Novo	Multirresistência	Adquirida	1	Pulmonar	Unilateral cavitária	Tratamento completo	TBMR 3 (2Am5EOfxTrd - 4Am3EOfxTrd / 12EOfxTrd)	1	0	0	0	0	1	0	0	0	0	0	0	0	1	0	0	0	0	1	0	0	.	0	0	0	0	0	0	0	0	0	0	0	0	0
174	Feminino	Negra	de 1 a 3	outra	27	2004	Recidiva	Multirresistência	Adquirida	2	Pulmonar	Bilateral cavitária	Óbito	TEMPORÁRIO PARA CASOS IMPORTADOS	1	0	0	0	0	1	0	0	0	0	0	0	0	1	0	0	0	0	1	0	0	0	0	0	0	0	0	0	0	0	0	0	0	0	0
175	Feminino	Negra	de 1 a 3	outra	25	2002	Caso Novo	Multirresistência	Adquirida	1	Pulmonar	Bilateral cavitária	Tratamento completo	TBMR (2000-2005) (2Am5CfzEOfxTrd - 10Am2CfzEOfxTrd / 6CfzEOfxTrd)	1	0	1	0	0	1	0	0	0	0	0	0	0	1	0	0	0	0	1	0	0	0	0	0	0	0	0	0	0	0	0	0	0	0	0
176	Feminino	Parda	ignorada	outra	38	2012	Caso Novo	Multirresistência	Adquirida	1	Pulmonar	Bilateral cavitária	Tratamento completo	TBMR 2 (2S5ELfxZTrd - 4S3ELfxZTrd / 12ELfxTrd)	0	0	0	0	0	1	0	0	0	0	1	0	0	0	0	0	0	1	1	0	1	0	0	0	0	0	0	0	0	0	0	0	0	0	0
177	Feminino	Branca	de 8 a 11	outra	42	2012	Caso Novo	Multirresistência	Primária	1	Pulmonar	Unilateral não cavitária	Falência	TBMR 4 (2Am5ELfxZTrd - 4Am3ELfxZTrd / 12ELfxTrd)	1	0	0	0	0	1	0	0	0	0	1	0	0	0	0	0	0	0	1	0	1	0	0	0	0	1	0	0	0	0	0	0	0	0	0
178	Feminino	Parda	de 8 a 11	outra	44	2014	Falência ao primeiro tratamento	Multirresistência	Adquirida	2	Pulmonar	Unilateral cavitária	Falência	Individualizado	0	0	1	0	1	0	0	0	0	0	0	1	1	0	1	0	0	0	0	1	0	0	0	0	0	1	0	0	0	0	0	0	0	0	0
179	Feminino	Branca	12 ou mais	Outro profissional autônomo assalariado	53	2003	Caso Novo	Multirresistência	Adquirida	1	Pulmonar	Bilateral cavitária	Curado	TBMR (2000-2005) (2Am5CfzEOfxTrd - 10Am2CfzEOfxTrd / 6CfzEOfxTrd)	1	0	1	0	0	1	0	0	0	0	0	0	0	1	0	0	0	0	1	0	0	1	0	0	0	0	0	0	0	0	0	0	0	0	0
180	Masculino	Negra	de 4 a 7	Desempregado	63	2012	Caso Novo	Multirresistência	Primária	1	Pulmonar	Bilateral cavitária	Curado	TBMR 2 (2S5ELfxZTrd - 4S3ELfxZTrd / 12ELfxTrd)	0	0	0	0	0	1	0	0	0	0	1	0	0	0	0	0	0	1	1	1	1	0	0	0	0	1	0	0	0	0	0	0	0	0	0
181	Masculino	Parda	de 4 a 7	População privada de liberdade	28	2006	Após abandono	Multirresistência	Adquirida	2	Pulmonar	Unilateral não cavitária	Tratamento completo	TBMR 3 (2Am5EOfxTrd - 4Am3EOfxTrd / 12EOfxTrd)	1	0	0	0	0	1	0	0	0	0	0	0	0	1	0	0	0	0	1	0	0	0	0	0	0	0	0	0	0	0	0	0	0	0	0
182	Masculino	Parda	de 4 a 7	População privada de liberdade	26	2004	Caso Novo	Multirresistência	Adquirida	1	Pulmonar	Bilateral cavitária	Abandono	TBMR (2000-2005) (2Am5CfzEOfxTrd - 10Am2CfzEOfxTrd / 6CfzEOfxTrd)	1	0	1	0	0	1	0	0	0	0	0	0	0	1	0	0	0	0	1	0	0	0	0	0	0	0	0	0	0	0	0	0	0	0	0
183	Masculino	Parda	de 8 a 11	outra	22	2013	Caso Novo	Multirresistência	Adquirida	1	Pulmonar	Bilateral cavitária	Curado	Individualizado	0	0	0	0	0	1	0	0	0	0	1	0	0	0	0	0	0	1	1	1	1	0	0	0	0	0	0	0	0	0	0	0	0	0	0
184	Masculino	Branca	de 1 a 3	Outro profissional autônomo assalariado	23	2007	Caso Novo	Multirresistência	Adquirida	1	Pulmonar	Unilateral cavitária	Abandono	TBMR 3 (2Am5EOfxTrd - 4Am3EOfxTrd / 12EOfxTrd)	1	0	0	0	0	1	0	0	0	0	0	0	0	1	0	0	0	0	1	0	0	0	0	0	0	0	0	0	0	0	0	0	0	0	0
185	Masculino	Negra	de 4 a 7	Outro profissional autônomo assalariado	38	2011	Caso Novo	Multirresistência	Primária	1	Pulmonar	Bilateral cavitária	Curado	Individualizado	1	0	0	0	0	1	1	0	0	0	1	0	0	0	0	0	0	0	1	0	1	1	0	0	0	0	0	0	0	0	0	0	0	0	0
186	Masculino	Parda	12 ou mais	Outro profissional autônomo assalariado	35	2012	Caso Novo	Multirresistência	Adquirida	1	Pulmonar	Bilateral cavitária	Curado	TBMR 4 (2Am5ELfxZTrd - 4Am3ELfxZTrd / 12ELfxTrd)	1	0	0	0	0	1	0	0	0	0	1	0	0	0	0	0	0	0	1	1	1	0	0	0	0	0	0	0	0	0	0	0	0	0	0
187	Masculino	Parda	de 4 a 7	Outro profissional autônomo assalariado	24	2006	Caso Novo	Multirresistência	Adquirida	1	Pulmonar	Unilateral não cavitária	Tratamento completo	TBMR (2005-2009) (2Am5EOfxZTrd - 4Am2EOfxZTrd - 6Am2EOfxTrd / 6EOfxTrd)	1	0	0	0	0	1	0	0	0	0	0	0	0	1	0	0	0	0	1	0	1	0	0	0	0	0	0	0	0	0	0	0	0	0	0
188	Masculino	Negra	de 4 a 7	Ambulante	32	2006	Caso Novo	Multirresistência	Adquirida	1	Pulmonar	Bilateral cavitária	Abandono	TBMR (2005-2009) (2Am5EOfxZTrd - 4Am2EOfxZTrd - 6Am2EOfxTrd / 6EOfxTrd)	1	0	0	0	0	1	0	0	0	0	0	0	0	1	0	0	0	0	1	0	1	0	0	0	0	0	0	0	0	0	0	0	0	0	0
189	Masculino	Negra	de 1 a 3	População privada de liberdade	34	2008	Após abandono	Multirresistência	Adquirida	3	Pulmonar	Bilateral cavitária	Tratamento completo	Individualizado	1	0	0	0	0	1	0	0	0	0	0	0	0	1	0	0	0	0	1	0	0	0	0	0	0	0	0	0	0	0	0	0	0	0	0
190	Masculino	Negra	de 4 a 7	Ambulante	33	2007	Após abandono	Multirresistência	Adquirida	2	Pulmonar	Bilateral cavitária	Abandono	Individualizado	1	0	0	0	0	1	0	0	0	0	0	0	0	1	0	0	0	0	1	0	0	0	0	0	0	0	0	0	0	0	0	0	0	0	0
191	Masculino	Negra	de 8 a 11	Outro profissional autônomo assalariado	33	2012	Caso Novo	Multirresistência	Adquirida	1	Pulmonar	Bilateral cavitária	Óbito	Individualizado	1	0	0	0	0	1	0	0	0	0	0	0	0	0	0	0	0	0	1	0	1	0	0	0	0	0	0	0	0	0	0	0	0	0	0
192	Masculino	Branca	de 8 a 11	outra	27	2002	Caso Novo	Multirresistência	Adquirida	1	Pulmonar	Unilateral não cavitária	Tratamento completo	TBMR (2000-2005) (2S5CfzEOfxTrd - 10S2CfzEOfxTrd / 6CfzEOfxTrd)	0	0	1	0	0	1	0	0	0	0	0	0	0	1	0	0	0	1	1	0	0	0	0	0	0	0	0	0	1	0	0	0	0	0	0
193	Masculino	Parda	de 4 a 7	Outro profissional autônomo assalariado	39	2011	Caso Novo	Multirresistência	Adquirida	1	Pulmonar	Bilateral cavitária	Curado	TBMR 4 (2Am5ELfxTrd - 4Am3ELfxTrd / 12ELfxTrd)	1	0	0	0	0	1	0	0	0	0	1	0	0	0	0	0	0	0	1	0	0	0	0	0	0	0	0	0	0	0	0	0	0	0	0
194	Masculino	Negra	de 4 a 7	Desempregado	15	2009	Caso Novo	Multirresistência	Adquirida	1	Pulmonar	Bilateral cavitária	Curado	Individualizado	1	0	0	0	0	1	0	0	0	0	0	0	0	1	0	0	0	1	1	0	1	0	0	0	0	0	0	0	0	0	0	0	0	0	0
195	Masculino	Branca	de 4 a 7	outra	19	2011	Caso Novo	Multirresistência	Primária	1	Pulmonar	Unilateral cavitária	Curado	TBMR 2 (2S5ELfxTrd - 4S3ELfxTrd / 12ELfxTrd)	0	0	0	0	0	1	0	0	0	0	1	0	0	0	0	0	0	1	1	0	0	0	0	0	0	0	0	0	0	0	0	0	0	0	0
196	Masculino	Parda	nenhuma	Desempregado	31	2010	Caso Novo	Multirresistência	Adquirida	1	Pulmonar	Bilateral cavitária	Abandono	TBMR 2 (2S5ELfxZTrd - 4S3ELfxZTrd / 12ELfxTrd)	0	0	0	0	0	1	0	0	0	0	1	0	0	0	0	0	0	1	1	0	1	0	0	0	0	0	0	0	0	0	0	0	0	0	0
197	Masculino	Parda	nenhuma	Desempregado	33	2012	Após abandono	Multirresistência	Adquirida	2	Pulmonar	Bilateral cavitária	Óbito	TBMR 4 (2Am5ELfxTrd - 4Am3ELfxTrd / 12ELfxTrd)	1	0	0	0	0	1	0	0	0	0	1	0	0	0	0	0	0	0	1	1	0	0	0	0	0	0	0	0	0	0	0	0	0	0	0
198	Masculino	Branca	de 4 a 7	Outro profissional autônomo assalariado	42	2015	Caso Novo	Multirresistência	Adquirida	1	Pulmonar	Bilateral cavitária	Curado	Individualizado	0	0	1	0	0	1	0	0	0	0	1	0	0	0	0	0	0	1	1	1	1	1	0	0	0	0	0	0	0	0	1	0	0	0	1
199	Masculino	Branca	12 ou mais	outra	38	2004	Caso Novo	Multirresistência	Adquirida	1	Pulmonar	Bilateral não cavitária	Curado	TBMR (2000-2005) (2Am5CfzEOfxTrd - 10Am2CfzEOfxTrd / 6CfzEOfxTrd)	1	0	1	0	0	1	0	0	0	0	0	0	0	1	0	0	0	0	1	0	0	0	0	0	0	0	0	0	0	0	0	0	0	0	0
200	Masculino	Branca	de 8 a 11	outra	36	2015	Caso Novo	Multirresistência	Primária	1	Pulmonar	Bilateral cavitária	Curado	Individualizado	1	0	0	0	0	1	0	0	0	0	1	0	0	0	0	0	0	0	1	1	1	0	0	1	0	0	0	0	1	0	0	0	0	0	0
201	Masculino	Parda	de 8 a 11	Desempregado	36	2007	Caso Novo	Multirresistência	Adquirida	1	Pulmonar	Bilateral cavitária	Tratamento completo	TBMR 3 (2Am5EOfxTrd - 4Am3EOfxTrd / 12EOfxTrd)	1	0	0	0	0	1	0	0	0	0	0	0	0	1	0	0	0	0	1	0	0	0	1	0	0	0	0	0	0	0	0	0	0	0	0
202	Masculino	Branca	de 8 a 11	outra	33	2003	Caso Novo	Multirresistência	Adquirida	1	Pulmonar	Bilateral cavitária	Tratamento completo	TBMR (2000-2005) (2Am5CfzEOfxTrd - 10Am2CfzEOfxTrd / 6CfzEOfxTrd)	1	0	1	0	0	1	0	0	0	0	0	0	0	1	0	0	0	0	1	0	0	0	0	0	0	0	0	0	0	0	0	0	0	0	0
203	Masculino	Branca	de 4 a 7	Desempregado	33	2012	Caso Novo	Multirresistência	Adquirida	1	Pulmonar	Bilateral cavitária	Curado	TBMR 4 (2Am5ELfxZTrd - 4Am3ELfxZTrd / 12ELfxTrd)	1	0	0	0	0	1	0	0	0	0	1	0	0	0	0	0	0	0	1	1	1	0	0	0	0	0	0	0	0	0	0	0	0	0	0
204	Feminino	Parda	12 ou mais	Outro profissional autônomo assalariado	26	2005	Caso Novo	Multirresistência	Adquirida	1	Pulmonar	Bilateral cavitária	Óbito	TBMR 3 (2Am5EOfxTrd - 4Am3EOfxTrd / 12EOfxTrd)	1	0	0	0	0	1	0	0	0	0	0	0	0	1	0	0	0	0	1	0	0	0	0	0	0	0	0	0	0	0	0	0	0	0	0
205	Feminino	Branca	de 8 a 11	outra	29	2011	Caso Novo	Multirresistência	Primária	1	Pulmonar	Unilateral não cavitária	Curado	TBMR 4 (2Am5ELfxZTrd - 4Am3ELfxZTrd / 12ELfxTrd)	1	0	0	0	0	1	0	0	0	0	1	0	0	0	0	0	0	0	1	0	1	0	0	0	0	0	0	0	0	0	0	0	0	0	0
206	Feminino	Negra	de 4 a 7	outra	33	2015	Após abandono	Multirresistência	Adquirida	2	Pulmonar	Bilateral cavitária	Abandono	Individualizado	1	0	0	0	0	1	0	0	0	0	1	0	0	0	0	0	0	0	1	1	1	0	0	0	0	0	0	0	0	0	0	0	0	0	0
207	Feminino	Negra	de 4 a 7	Dona de casa	33	2014	Caso Novo	Multirresistência	Adquirida	1	Pulmonar	Bilateral cavitária	Abandono	Individualizado	0	0	0	0	1	1	0	0	0	0	1	0	0	0	0	0	0	0	1	0	1	0	0	0	0	0	0	0	0	0	1	0	0	0	1
208	Feminino	Negra	nenhuma	Dona de casa	36	2013	Falência ao primeiro tratamento	Multirresistência	Adquirida	2	Pulmonar	Bilateral cavitária	Falência	Individualizado	1	0	0	0	0	1	1	0	0	0	0	0	1	0	0	0	0	0	1	0	0	1	0	0	0	0	0	0	0	0	0	0	0	0	0
209	Feminino	Negra	nenhuma	Dona de casa	35	2012	Caso Novo	Multirresistência	Primária	1	Pulmonar	Bilateral cavitária	Falência	Individualizado	1	0	0	0	0	1	0	0	0	0	1	0	0	0	0	0	0	0	1	0	0	1	0	0	0	0	0	0	0	0	0	0	0	0	0
210	Feminino	Negra	ignorada	Dona de casa	37	2014	Falência ao retratamento	Multirresistência	Adquirida	3	Pulmonar	Bilateral cavitária	Curado	Individualizado	0	0	1	0	1	0	0	0	0	0	0	1	1	0	1	0	0	0	0	0	0	1	0	0	0	0	0	0	0	0	0	0	1	0	0
211	Feminino	Parda	de 1 a 3	Dona de casa	36	2014	Caso Novo	Multirresistência	Adquirida	1	Pulmonar	Unilateral não cavitária	Tratamento completo	TBMR 2 (2S5ELfxZTrd - 4S3ELfxZTrd / 12ELfxTrd)	0	0	0	0	0	1	0	0	0	0	1	0	0	0	0	0	0	1	1	1	1	.	0	0	0	0	0	0	0	0	0	0	0	0	0
212	Feminino	Branca	de 8 a 11	outra	30	2000	Caso Novo	Multirresistência	Adquirida	1	Pulmonar	Bilateral cavitária	Tratamento completo	TBMR (2000-2005) (2Am5CfzEOfxTrd - 10Am2CfzEOfxTrd / 6CfzEOfxTrd)	1	0	1	0	0	1	0	0	0	0	0	0	0	1	0	0	0	0	1	0	0	0	0	0	0	0	0	0	0	0	0	0	0	0	0
213	Feminino	Parda	de 1 a 3	Dona de casa	30	2009	Caso Novo	Multirresistência	Adquirida	1	Pulmonar	Bilateral cavitária	Curado	TBMR 1 (2S5EOfxZTrd - 4S3EOfxZTrd / 12EOfxTrd)	0	0	0	0	0	1	0	0	0	0	0	0	0	1	0	0	0	1	1	0	1	0	1	0	0	0	0	0	0	0	0	0	0	0	1
214	Feminino	Negra	nenhuma	outra	26	2000	Caso Novo	Multirresistência	Adquirida	1	Pulmonar	Bilateral cavitária	Óbito	Individualizado	1	0	1	0	0	1	0	0	0	0	0	0	0	0	0	0	0	0	1	0	0	1	0	0	0	0	0	0	0	0	0	0	0	0	0
215	Masculino	Branca	de 8 a 11	Outro profissional autônomo assalariado	31	2011	Caso Novo	Multirresistência	Adquirida	1	Pulmonar	Unilateral não cavitária	Tratamento completo	Individualizado	0	0	0	0	0	1	0	0	0	0	1	0	0	0	0	0	0	1	1	0	1	0	0	0	0	0	0	0	0	0	0	0	0	0	0
216	Feminino	Branca	de 1 a 3	outra	40	2004	Caso Novo	Multirresistência	Primária	1	Pulmonar	Unilateral cavitária	Óbito	TBMR (2000-2005) (2Am5CfzEOfxTrd - 10Am2CfzEOfxTrd / 6CfzEOfxTrd)	1	0	1	0	0	1	0	0	0	0	0	0	0	1	0	0	0	0	1	0	0	0	0	0	0	0	0	0	0	0	0	0	0	0	0
217	Masculino	Parda	de 4 a 7	Outro profissional autônomo assalariado	33	2005	Caso Novo	Multirresistência	Adquirida	1	Pulmonar	Bilateral cavitária	Falência	Individualizado	0	0	1	0	0	1	0	0	0	0	0	0	0	1	0	0	0	1	1	0	1	0	0	0	0	0	0	0	0	0	0	0	0	0	0
218	Masculino	Parda	de 4 a 7	Outro profissional autônomo assalariado	34	2006	Falência ao primeiro tratamento	Multirresistência	Adquirida	2	Pulmonar	Bilateral cavitária	Curado	TBMR (2005-2009) (2S5EOfxZTrd - 4S2EOfxZTrd - 6S2EOfxTrd / 6EOfxTrd)	0	0	0	0	0	1	0	0	0	0	0	0	0	1	0	0	0	1	1	0	1	0	0	0	0	0	0	0	0	0	0	0	0	0	0
219	Feminino	Branca	12 ou mais	Aposentado	27	2010	Caso Novo	Multirresistência	Primária	1	Pulmonar	Unilateral cavitária	Tratamento completo	TBMR 4 (2Am5ELfxZTrd - 4Am3ELfxZTrd / 12ELfxTrd)	1	0	0	0	0	1	0	0	0	0	1	0	0	0	0	0	0	0	1	0	1	0	0	0	0	0	0	0	1	0	0	0	0	0	0
220	Feminino	Branca	12 ou mais	Aposentado	30	2013	Recidiva	Multirresistência	Adquirida	2	Pulmonar	Unilateral cavitária	Óbito	Individualizado	0	0	0	0	0	1	0	0	0	0	0	1	1	0	0	0	0	0	1	1	1	0	0	0	0	0	0	0	0	0	0	0	0	0	0
221	Feminino	Parda	de 8 a 11	Estudante	10	2013	Caso Novo	Multirresistência	Adquirida	1	Pulmonar	Bilateral cavitária	Tratamento completo	Individualizado	1	0	0	0	0	1	1	0	0	0	1	0	0	0	0	0	0	0	1	0	0	0	0	0	0	0	0	0	0	0	0	0	0	0	0
222	Masculino	Branca	ignorada	Desempregado	51	2005	Caso Novo	Multirresistência	Adquirida	1	Pulmonar	Bilateral cavitária	Tratamento completo	Individualizado	1	0	0	0	0	1	1	0	0	0	0	0	0	1	0	0	0	0	1	0	0	0	1	0	0	1	0	0	0	0	0	0	1	0	0
223	Feminino	Branca	de 1 a 3	Dona de casa	55	2015	Caso Novo	Multirresistência	Adquirida	2	Extrapulmonar	.	Tratamento completo	Individualizado	0	0	0	0	0	1	0	0	0	0	1	0	0	0	0	0	0	0	1	1	1	0	0	0	0	0	0	0	1	0	0	0	0	0	0
224	Feminino	Branca	de 4 a 7	Outro profissional autônomo assalariado	27	2006	Caso Novo	Multirresistência	Adquirida	1	Pulmonar	Unilateral não cavitária	Tratamento completo	TBMR (2005-2009) (2Am5EOfxZTrd - 4Am2EOfxZTrd - 6Am2EOfxTrd / 6EOfxTrd)	1	0	0	0	0	1	0	0	0	0	0	0	0	1	0	0	0	0	1	0	1	0	0	0	0	0	0	0	0	0	0	0	0	0	0
225	Feminino	Parda	ignorada	outra	26	2004	Caso Novo	Multirresistência	Primária	1	Pulmonar	Bilateral não cavitária	Óbito	TEMPORÁRIO PARA CASOS IMPORTADOS	1	0	1	0	0	1	0	0	0	0	0	0	0	0	0	0	0	0	1	0	0	0	0	0	0	0	0	0	0	0	0	0	0	0	0
226	Feminino	Negra	de 1 a 3	outra	47	2004	Após abandono	Multirresistência	Adquirida	2	Pulmonar	Unilateral cavitária	Curado	TBMR (2000-2005) (2Am5CfzEOfxTrd - 10Am2CfzEOfxTrd / 6CfzEOfxTrd)	1	0	1	0	0	1	0	0	0	0	0	0	0	1	0	0	0	0	1	0	0	0	0	0	0	0	0	0	1	0	0	0	0	0	0
227	Masculino	Parda	12 ou mais	outra	29	2008	Falência ao primeiro tratamento	Multirresistência	Adquirida	2	Pulmonar	Bilateral cavitária	Tratamento completo	TBMR (2005-2009) (2Am5EOfxZTrd - 4Am2EOfxZTrd - 6Am2EOfxTrd / 6EOfxTrd)	1	0	0	0	0	1	0	0	0	0	0	0	0	1	0	0	0	0	1	0	1	0	0	0	0	0	0	0	0	0	0	0	0	0	0
228	Masculino	Parda	12 ou mais	outra	27	2006	Caso Novo	Multirresistência	Adquirida	1	Pulmonar	Unilateral cavitária	Falência	TBMR (2005-2009) (2Am5EOfxZTrd - 4Am2EOfxZTrd - 6Am2EOfxTrd / 6EOfxTrd)	1	0	0	0	0	1	0	0	0	0	0	0	0	1	0	0	0	0	1	0	1	0	0	0	0	0	0	0	0	0	0	0	0	0	0
229	Masculino	Negra	de 8 a 11	Desempregado	54	2005	Caso Novo	Multirresistência	Adquirida	1	Pulmonar	Bilateral cavitária	Curado	TBMR (2000-2005) (2Am5CfzEOfxTrd - 10Am2CfzEOfxTrd / 6CfzEOfxTrd)	1	0	1	0	0	1	0	0	0	0	0	0	0	1	0	0	0	0	1	0	0	0	1	0	0	0	0	0	0	0	0	0	0	0	0
230	Masculino	Branca	de 8 a 11	Outro profissional autônomo assalariado	31	2004	Caso Novo	Multirresistência	Adquirida	1	Pulmonar	Bilateral cavitária	Óbito	TBMR (2000-2005) (2Am5CfzEOfxTrd - 10Am2CfzEOfxTrd / 6CfzEOfxTrd)	1	0	1	0	0	1	0	0	0	0	0	0	0	1	0	0	0	0	1	0	0	0	0	0	0	0	0	0	0	0	0	0	0	0	0
231	Masculino	Negra	de 1 a 3	Outro profissional autônomo assalariado	40	2014	Caso Novo	Multirresistência	Primária	1	Pulmonar	Bilateral cavitária	Curado	Individualizado	1	0	0	0	1	1	0	0	0	0	1	0	0	0	0	0	0	0	1	0	1	0	1	0	0	0	0	0	0	0	1	0	0	0	0
232	Masculino	Negra	de 4 a 7	outra	30	2002	Caso Novo	Multirresistência	Adquirida	1	Pulmonar	Bilateral cavitária	Abandono	Individualizado	1	0	1	0	0	1	1	0	0	0	0	0	0	1	0	0	0	0	1	0	1	1	0	0	0	0	0	0	0	0	0	0	0	0	0
233	Masculino	Negra	de 4 a 7	outra	41	2012	Após abandono	Multirresistência	Adquirida	2	Pulmonar	Bilateral cavitária	Óbito	Individualizado	1	0	0	0	0	1	1	0	0	0	0	0	1	0	0	0	0	0	1	0	0	0	0	0	0	0	0	0	0	0	0	0	0	0	0
234	Masculino	Negra	de 1 a 3	outra	38	2001	Caso Novo	Multirresistência	Adquirida	1	Pulmonar	Bilateral não cavitária	Tratamento completo	TBMR (2000-2005) (2Am5CfzEOfxTrd - 10Am2CfzEOfxTrd / 6CfzEOfxTrd)	1	0	1	0	0	1	0	0	0	0	0	0	0	1	0	0	0	0	1	0	0	0	0	0	0	0	0	0	0	0	0	0	0	0	0
235	Masculino	Negra	de 1 a 3	outra	47	2003	Caso Novo	Multirresistência	Adquirida	1	Pulmonar	Bilateral cavitária	Falência	Individualizado	1	0	0	0	0	1	0	0	0	0	0	0	0	1	0	0	0	0	1	0	0	0	0	0	0	0	0	0	0	0	0	0	0	0	0
236	Masculino	Branca	de 1 a 3	outra	52	2002	Caso Novo	Multirresistência	Adquirida	1	Pulmonar	Bilateral cavitária	Óbito	TBMR (2000-2005) (2Am5CfzEOfxTrd - 10Am2CfzEOfxTrd / 6CfzEOfxTrd)	1	0	1	0	0	1	0	0	0	0	0	0	0	1	0	0	0	0	1	0	0	0	0	0	0	0	0	0	0	0	0	0	0	0	0
237	Masculino	Negra	de 4 a 7	Outro profissional autônomo assalariado	36	2014	Caso Novo	Multirresistência	Adquirida	1	Pulmonar	Bilateral cavitária	Abandono	TBMR 2 (2S5ELfxZTrd - 4S3ELfxZTrd / 12ELfxTrd)	0	0	0	0	0	1	0	0	0	0	1	0	0	0	0	0	0	1	1	1	1	0	1	0	0	0	0	0	0	0	1	0	0	0	0
238	Masculino	Parda	de 8 a 11	Outro profissional autônomo assalariado	50	2013	Caso Novo	Multirresistência	Adquirida	1	Pulmonar	Bilateral cavitária	Curado	TBMR 2 (2S5ELfxZTrd - 4S3ELfxZTrd / 12ELfxTrd)	0	0	0	0	0	1	0	0	0	0	1	0	0	0	0	0	0	1	1	1	1	.	0	0	0	0	0	0	0	0	0	0	0	0	0
239	Masculino	Negra	de 4 a 7	Desempregado	46	2006	Caso Novo	Multirresistência	Primária	1	Ambos	Bilateral não cavitária	Óbito	TBMR (2005-2009) (2Am5EOfxZTrd - 4Am2EOfxZTrd - 6Am2EOfxTrd / 6EOfxTrd)	1	0	0	0	0	1	0	0	0	0	0	0	0	1	0	0	0	0	1	0	1	0	0	0	0	0	0	0	0	0	0	0	0	0	0
240	Masculino	Ignorada	12 ou mais	outra	51	2002	Caso Novo	Multirresistência	Adquirida	1	Pulmonar	Bilateral não cavitária	Tratamento completo	TBMR (2000-2005) (2Am5CfzEOfxTrd - 10Am2CfzEOfxTrd / 6CfzEOfxTrd)	1	0	1	0	0	1	0	0	0	0	0	0	0	1	0	0	0	0	1	0	0	0	0	0	0	1	0	0	0	0	0	0	0	0	0
241	Masculino	Parda	de 4 a 7	outra	45	2001	Caso Novo	Multirresistência	Adquirida	1	Pulmonar	Unilateral cavitária	Óbito	TBMR (2000-2005) (2Am5CfzEOfxTrd - 10Am2CfzEOfxTrd / 6CfzEOfxTrd)	1	0	1	0	0	1	0	0	0	0	0	0	0	1	0	0	0	0	1	0	0	0	0	0	0	0	0	0	0	0	0	0	0	0	0
242	Masculino	Branca	ignorada	outra	67	2001	Recidiva	Multirresistência	Adquirida	2	Pulmonar	Bilateral cavitária	Óbito	Individualizado	1	0	1	0	0	1	1	0	0	0	0	0	0	1	0	0	0	0	0	0	0	0	0	0	0	0	0	0	0	0	0	0	0	0	0
243	Masculino	Ignorada	de 4 a 7	outra	38	2003	Caso Novo	Multirresistência	Adquirida	1	Pulmonar	Bilateral cavitária	Tratamento completo	TBMR (2000-2005) (2Am5CfzEOfxTrd - 10Am2CfzEOfxTrd / 6CfzEOfxTrd)	1	0	1	0	0	1	0	0	0	0	0	0	0	1	0	0	0	0	1	0	0	0	0	0	0	0	0	0	0	0	0	0	0	0	0
244	Masculino	Branca	de 1 a 3	Outro profissional autônomo assalariado	69	2011	Caso Novo	Multirresistência	Adquirida	1	Pulmonar	Bilateral cavitária	Curado	TBMR 4 (2Am5ELfxZTrd - 4Am3ELfxZTrd / 12ELfxTrd)	1	0	0	0	0	1	0	0	0	0	1	0	0	0	0	0	0	0	1	0	1	0	0	0	0	0	0	0	0	0	0	0	0	0	0
245	Masculino	Parda	de 8 a 11	Outro profissional autônomo assalariado	48	2015	Caso Novo	Multirresistência	Primária	1	Pulmonar	Unilateral cavitária	Tratamento completo	Individualizado	0	0	0	0	1	0	0	0	0	0	0	1	1	0	0	0	0	0	1	1	0	0	0	0	0	1	0	0	0	0	0	0	0	0	0
246	Masculino	Branca	de 4 a 7	Desempregado	43	2014	Caso Novo	Multirresistência	Adquirida	1	Pulmonar	Unilateral cavitária	Abandono	TBMR 2 (2S5ELfxZTrd - 4S3ELfxZTrd / 12ELfxTrd)	0	0	0	0	0	1	0	0	0	0	1	0	0	0	0	0	0	1	1	0	1	0	1	0	0	0	0	0	0	0	1	0	0	0	0
247	Masculino	Parda	ignorada	outra	38	2013	Caso Novo	Multirresistência	Adquirida	1	Pulmonar	Unilateral cavitária	Abandono	TBMR 2 (2S5ELfxZTrd - 4S3ELfxZTrd / 12ELfxTrd)	0	0	0	0	0	1	0	0	0	0	1	0	0	0	0	0	0	1	1	0	1	0	0	0	0	0	0	0	0	0	0	0	0	0	0
248	Masculino	Branca	de 4 a 7	outra	40	2000	Caso Novo	Multirresistência	Adquirida	1	Pulmonar	Bilateral não cavitária	Óbito	TBMR (2000-2005) (2Am5CfzEOfxTrd - 10Am2CfzEOfxTrd / 6CfzEOfxTrd)	1	0	1	0	0	1	0	0	0	0	0	0	0	1	0	0	0	0	1	0	0	0	0	0	0	0	0	0	0	0	0	0	0	0	0
249	Masculino	Branca	de 1 a 3	outra	59	2001	Caso Novo	Multirresistência	Primária	1	Pulmonar	Bilateral não cavitária	Tratamento completo	TBMR (2000-2005) (2Am5CfzEOfxTrd - 10Am2CfzEOfxTrd / 6CfzEOfxTrd)	1	0	1	0	0	1	0	0	0	0	0	0	0	1	0	0	0	0	1	0	0	0	0	0	0	0	0	0	0	0	0	0	0	0	0
250	Masculino	Negra	12 ou mais	outra	55	2010	Caso Novo	Multirresistência	Adquirida	1	Pulmonar	Unilateral cavitária	Tratamento completo	TBMR 2 (2S5ELfxZTrd - 4S3ELfxZTrd / 12ELfxTrd)	0	0	0	0	0	1	0	0	0	0	1	0	0	0	0	0	0	1	1	0	1	1	0	0	0	1	0	0	0	0	0	0	0	0	0
251	Masculino	Branca	nenhuma	Outro profissional autônomo assalariado	66	2015	Caso Novo	Multirresistência	Adquirida	1	Pulmonar	Bilateral cavitária	Abandono	TBMR 4 (2Am5ELfxZTrd - 4Am3ELfxZTrd / 12ELfxTrd)	1	0	0	0	0	1	0	0	0	0	1	0	0	0	0	0	0	0	1	1	1	0	1	0	0	0	0	0	0	0	0	0	0	0	0
252	Masculino	Branca	de 1 a 3	Outro profissional autônomo assalariado	51	2013	Caso Novo	Multirresistência	Adquirida	1	Pulmonar	Bilateral não cavitária	Tratamento completo	Individualizado	1	0	0	0	0	1	0	0	0	0	1	0	0	0	0	0	0	0	1	1	1	.	0	0	0	0	0	0	1	0	0	0	0	0	0
253	Feminino	Negra	de 4 a 7	Desempregado	26	2015	Caso Novo	Multirresistência	Adquirida	1	Pulmonar	Unilateral cavitária	Abandono	TBMR 2 (2S5ELfxZTrd - 4S3ELfxZTrd / 12ELfxTrd)	0	0	0	0	0	1	0	0	0	0	1	0	0	0	0	0	0	1	1	0	1	0	0	0	0	0	0	0	0	0	0	0	0	0	0
254	Masculino	Parda	de 4 a 7	outra	33	2012	Caso Novo	Multirresistência	Adquirida	1	Pulmonar	Bilateral cavitária	Curado	TBMR 2 (2S5ELfxZTrd - 4S3ELfxZTrd / 12ELfxTrd)	0	0	0	0	0	1	0	0	0	0	1	0	0	0	0	0	0	1	1	1	1	0	0	0	0	0	0	0	0	0	1	0	0	0	0
255	Masculino	Branca	de 4 a 7	Outro profissional autônomo assalariado	44	2000	Após abandono	Multirresistência	Adquirida	2	Pulmonar	Bilateral cavitária	Abandono	Individualizado	1	0	1	0	0	1	0	1	0	0	0	0	0	1	0	0	0	0	0	0	0	0	0	0	0	0	0	0	0	0	0	0	0	0	0
256	Masculino	Parda	de 4 a 7	Outro profissional autônomo assalariado	61	2008	Caso Novo	Multirresistência	Adquirida	1	Pulmonar	Bilateral cavitária	Tratamento completo	TBMR 3 (2Am5EOfxZTrd - 4Am3EOfxZTrd / 12EOfxTrd)	1	0	0	0	0	1	0	0	0	0	0	0	0	1	0	0	0	0	1	0	1	0	0	0	1	0	0	0	0	0	0	0	0	0	0
257	Masculino	Parda	de 4 a 7	Outro profissional autônomo assalariado	46	2014	Caso Novo	Multirresistência	Adquirida	1	Pulmonar	Bilateral cavitária	Curado	Individualizado	0	0	1	0	0	1	0	0	0	0	1	0	1	0	0	0	0	1	1	1	1	0	0	0	0	0	0	0	0	0	0	0	0	0	0
258	Masculino	Negra	de 4 a 7	Outro profissional autônomo assalariado	43	2005	Caso Novo	Multirresistência	Adquirida	1	Pulmonar	Bilateral cavitária	Tratamento completo	TBMR 3 (2Am5EOfxTrd - 4Am3EOfxTrd / 12EOfxTrd)	1	0	0	0	0	1	0	0	0	0	0	0	0	1	0	0	0	0	1	0	0	0	1	0	0	0	0	0	0	0	0	0	1	0	0
259	Masculino	Branca	de 4 a 7	outra	43	2003	Caso Novo	Multirresistência	Adquirida	1	Pulmonar	Bilateral cavitária	Óbito	TBMR (2000-2005) (2Am5CfzEOfxTrd - 10Am2CfzEOfxTrd / 6CfzEOfxTrd)	1	0	1	0	0	1	0	0	0	0	0	0	0	1	0	0	0	0	1	0	0	0	0	0	0	1	0	0	0	0	0	0	0	0	0
260	Feminino	Negra	nenhuma	Desempregado	69	2012	Caso Novo	Multirresistência	Adquirida	1	Pulmonar	Bilateral cavitária	Curado	TBMR 3 (2Am5ELfxZTrd - 4Am3ELfxZTrd / 12ELfxTrd)	1	0	0	0	0	1	0	0	0	0	1	0	0	0	0	0	0	0	1	1	1	.	0	0	0	1	0	0	1	0	0	0	0	0	0
261	Masculino	Branca	de 8 a 11	População privada de liberdade	35	2004	Caso Novo	Multirresistência	Primária	1	Pulmonar	Bilateral cavitária	Tratamento completo	Individualizado	0	0	0	0	0	1	1	0	0	0	0	0	0	0	0	0	0	1	0	0	1	0	0	0	0	0	0	0	0	0	0	0	0	0	0
262	Masculino	Negra	de 4 a 7	outra	39	2000	Caso Novo	Multirresistência	Adquirida	1	Pulmonar	Bilateral cavitária	Óbito	TBMR (2000-2005) (2Am5CfzEOfxTrd - 10Am2CfzEOfxTrd / 6CfzEOfxTrd)	1	0	1	0	0	1	0	0	0	0	0	0	0	1	0	0	0	0	1	0	0	0	0	0	0	0	0	0	0	0	0	0	0	0	0
263	Feminino	Parda	de 1 a 3	Dona de casa	58	2010	Caso Novo	Multirresistência	Adquirida	1	Pulmonar	Bilateral cavitária	Curado	Individualizado	1	0	0	0	0	1	1	0	0	0	1	0	0	0	0	0	0	0	1	0	1	0	0	0	0	1	0	0	0	0	0	0	0	0	0
264	Masculino	Branca	de 1 a 3	outra	43	2001	Caso Novo	Multirresistência	Primária	1	Pulmonar	Bilateral cavitária	Tratamento completo	TBMR (2000-2005) (2Am5CfzEOfxTrd - 10Am2CfzEOfxTrd / 6CfzEOfxTrd)	1	0	1	0	0	1	0	0	0	0	0	0	0	1	0	0	0	0	1	0	0	0	0	0	0	0	0	0	0	0	0	0	0	0	0
265	Masculino	Branca	ignorada	outra	36	2006	Caso Novo	Multirresistência	Primária	1	Pulmonar	Unilateral cavitária	Tratamento completo	Individualizado	1	0	0	0	0	1	0	0	0	0	0	0	0	1	0	0	0	0	1	0	0	0	0	0	0	0	0	0	0	0	0	0	1	0	0
266	Masculino	Branca	de 1 a 3	Outro profissional autônomo assalariado	33	2010	Recidiva	Resistência extensiva	Adquirida	2	Pulmonar	Unilateral cavitária	Óbito	TBMR 4 (2Am5ELfxZTrd - 4Am3ELfxZTrd / 12ELfxTrd)	1	0	0	0	0	1	0	0	0	0	1	0	0	0	0	0	0	0	1	0	1	1	0	0	0	0	0	0	0	0	0	0	0	0	0
267	Masculino	Branca	de 1 a 3	Outro profissional autônomo assalariado	29	2007	Caso Novo	Multirresistência	Adquirida	1	Pulmonar	Bilateral não cavitária	Tratamento completo	TBMR (2005-2009) (2Am5EOfxZTrd - 4Am2EOfxZTrd - 6Am2EOfxTrd / 6EOfxTrd)	1	0	0	0	0	1	0	0	0	0	0	0	0	1	0	0	0	0	1	0	1	1	0	0	0	0	0	0	0	0	0	0	0	0	0
268	Feminino	Branca	12 ou mais	Aposentado	74	2015	Caso Novo	Multirresistência	Primária	1	Pulmonar	Bilateral cavitária	Curado	TBMR 3 (2Am5ELfxZTrd - 4Am3ELfxZTrd / 12ELfxTrd)	1	0	0	0	0	1	0	0	0	0	1	0	0	0	0	0	0	0	1	0	1	0	0	0	0	0	0	0	0	0	0	0	0	0	0
269	Masculino	Branca	12 ou mais	Estudante	20	2012	Caso Novo	Multirresistência	Adquirida	1	Pulmonar	Bilateral cavitária	Curado	TBMR 2 (2S5ELfxZTrd - 4S3ELfxZTrd / 12ELfxTrd)	0	0	0	0	0	1	0	0	0	0	1	0	0	0	0	0	0	1	1	0	1	0	0	0	0	0	0	0	1	0	0	0	0	0	0
270	Masculino	Branca	de 4 a 7	Aposentado	65	2006	Caso Novo	Multirresistência	Primária	1	Pulmonar	Bilateral não cavitária	Tratamento completo	Individualizado	0	0	0	0	0	1	0	0	0	0	0	0	0	1	0	0	0	0	1	0	0	0	1	0	0	1	0	0	0	0	0	0	0	0	0
271	Masculino	Negra	ignorada	outra	47	2002	Caso Novo	Multirresistência	Primária	1	Pulmonar	Bilateral não cavitária	Tratamento completo	TBMR (2000-2005) (2Am5CfzEOfxTrd - 10Am2CfzEOfxTrd / 6CfzEOfxTrd)	1	0	1	0	0	1	0	0	0	0	0	0	0	1	0	0	0	0	1	0	0	0	0	0	0	0	0	0	0	0	0	0	0	0	0
272	Masculino	Branca	de 1 a 3	População privada de liberdade	27	2003	Caso Novo	Multirresistência	Adquirida	1	Pulmonar	Bilateral não cavitária	Tratamento completo	TBMR (2000-2005) (2Am5CfzEOfxTrd - 10Am2CfzEOfxTrd / 6CfzEOfxTrd)	1	0	1	0	0	1	0	0	0	0	0	0	0	1	0	0	0	0	1	0	0	0	0	0	0	0	0	0	0	0	0	0	0	0	0
273	Feminino	Negra	de 1 a 3	outra	44	2005	Caso Novo	Multirresistência	Adquirida	1	Pulmonar	Bilateral cavitária	Curado	TBMR (2000-2005) (2Am5CfzEOfxTrd - 10Am2CfzEOfxTrd / 6CfzEOfxTrd)	1	0	1	0	0	1	0	0	0	0	0	0	0	1	0	0	0	0	1	0	0	0	0	0	0	0	0	0	0	0	0	0	0	0	0
274	Feminino	Negra	de 1 a 3	Outro profissional autônomo assalariado	50	2005	Caso Novo	Multirresistência	Adquirida	1	Pulmonar	Bilateral cavitária	Falência	TBMR 3 (2Am5EOfxTrd - 4Am3EOfxTrd / 12EOfxTrd)	1	0	0	0	0	1	0	0	0	0	0	0	0	1	0	0	0	0	1	0	0	0	0	0	0	0	0	0	0	0	0	0	0	0	0
275	Masculino	Branca	de 1 a 3	outra	68	2002	Caso Novo	Multirresistência	Adquirida	1	Pulmonar	Bilateral cavitária	Tratamento completo	TBMR (2000-2005) (2Am5CfzEOfxTrd - 10Am2CfzEOfxTrd / 6CfzEOfxTrd)	1	0	1	0	0	1	0	0	0	0	0	0	0	1	0	0	0	0	1	0	0	0	0	0	0	1	0	0	0	0	0	0	0	0	0
276	Masculino	Negra	de 1 a 3	outra	34	2004	Recidiva	Multirresistência	Adquirida	2	Pulmonar	Bilateral cavitária	Tratamento completo	TBMR 1 (2S5EOfxTrd - 4S3EOfxTrd / 12EOfxTrd)	0	0	0	0	0	1	0	0	0	0	0	0	0	1	0	0	0	1	1	0	0	0	0	0	0	0	0	0	0	0	0	0	0	0	0
277	Masculino	Negra	de 1 a 3	outra	39	2009	Recidiva	Multirresistência	Adquirida	3	Pulmonar	Bilateral não cavitária	Tratamento completo	TBMR (2005-2009) (2Am5EOfxZTrd - 4Am2EOfxZTrd - 6Am2EOfxTrd / 6EOfxTrd)	1	0	0	0	0	1	0	0	0	0	0	0	0	1	0	0	0	0	1	0	1	0	0	0	0	0	0	0	0	0	0	0	0	0	0
278	Feminino	Ignorada	de 4 a 7	Dona de casa	23	2015	Caso Novo	Multirresistência	Adquirida	1	Pulmonar	Bilateral cavitária	Abandono	TBMR 4 (2Am5ELfxZTrd - 4Am3ELfxZTrd / 12ELfxTrd)	1	0	0	0	0	1	0	0	0	0	1	0	0	0	0	0	0	0	1	0	1	0	0	0	0	0	0	0	0	0	0	0	0	0	0
279	Feminino	Parda	de 4 a 7	Dona de casa	21	2014	Caso Novo	Multirresistência	Adquirida	1	Pulmonar	Unilateral cavitária	Abandono	Individualizado	0	0	1	0	1	1	0	0	0	0	1	0	0	0	0	0	0	0	1	1	1	.	0	0	0	0	0	0	0	0	0	0	0	0	0
280	Feminino	Branca	de 1 a 3	Dona de casa	22	2015	Após abandono	Multirresistência	Adquirida	2	Pulmonar	Unilateral cavitária	Abandono	TBMR 4 (2Am5ELfxZTrd - 4Am3ELfxZTrd / 12ELfxTrd)	1	0	0	0	0	1	0	0	0	0	1	0	0	0	0	0	0	0	1	1	1	.	0	0	0	0	0	0	0	0	0	0	0	0	0
281	Feminino	Negra	de 1 a 3	outra	61	2011	Caso Novo	Multirresistência	Adquirida	1	Pulmonar	Unilateral cavitária	Curado	TBMR 4 (2Am5ELfxZTrd - 4Am3ELfxZTrd / 12ELfxTrd)	1	0	0	0	0	1	0	0	0	0	1	0	0	0	0	0	0	0	1	0	1	0	0	0	0	0	0	0	1	0	0	0	0	0	0
282	Feminino	Negra	de 8 a 11	Outro profissional autônomo assalariado	23	2009	Caso Novo	Multirresistência	Primária	1	Pulmonar	Bilateral cavitária	Curado	TBMR 3 (2Am5EOfxZTrd - 4Am3EOfxZTrd / 12EOfxTrd)	1	0	0	0	0	1	0	0	0	0	0	0	0	1	0	0	0	0	1	0	1	0	0	0	0	0	0	0	0	0	0	0	0	0	0
283	Masculino	Negra	de 1 a 3	Outro profissional autônomo assalariado	51	2007	Caso Novo	Multirresistência	Primária	1	Pulmonar	Unilateral não cavitária	Tratamento completo	Individualizado	0	0	0	0	0	1	0	0	0	0	0	0	0	1	0	0	0	1	1	0	1	0	0	0	0	0	0	0	0	0	0	0	0	0	0
284	Masculino	Negra	de 4 a 7	outra	30	2003	Caso Novo	Multirresistência	Adquirida	1	Pulmonar	Bilateral cavitária	Curado	TBMR (2000-2005) (2Am5CfzEOfxTrd - 10Am2CfzEOfxTrd / 6CfzEOfxTrd)	1	0	1	0	0	1	0	0	0	0	0	0	0	1	0	0	0	0	1	0	0	0	0	0	0	0	0	0	0	0	0	0	0	0	0
285	Masculino	Parda	nenhuma	outra	54	2014	Caso Novo	Multirresistência	Adquirida	1	Pulmonar	Unilateral cavitária	Curado	TBMR 2 (2S5ELfxZTrd - 4S3ELfxZTrd / 12ELfxTrd)	0	0	0	0	0	1	0	0	0	0	1	0	0	0	0	0	0	1	1	0	1	0	1	0	0	0	0	0	0	0	1	0	0	0	0
286	Feminino	Branca	de 8 a 11	outra	18	2015	Caso Novo	Multirresistência	Adquirida	1	Pulmonar	Bilateral cavitária	Curado	Individualizado	1	0	0	0	0	1	0	0	0	0	1	0	0	0	0	0	0	0	1	1	1	0	0	0	0	0	0	0	0	0	0	0	0	0	0
287	Masculino	Parda	de 1 a 3	Outro profissional autônomo assalariado	34	2014	Após abandono	Multirresistência	Adquirida	2	Pulmonar	Unilateral cavitária	Abandono	TBMR 2 (2S5ELfxZTrd - 4S3ELfxZTrd / 12ELfxTrd)	0	0	0	0	0	1	0	0	0	0	1	0	0	0	0	0	0	1	1	1	1	.	1	0	0	0	0	0	0	0	0	0	0	0	1
288	Masculino	Parda	de 1 a 3	Outro profissional autônomo assalariado	33	2013	Caso Novo	Multirresistência	Adquirida	1	Pulmonar	Unilateral cavitária	Abandono	TBMR 2 (2S5ELfxZTrd - 4S3ELfxZTrd / 12ELfxTrd)	0	0	0	0	0	1	0	0	0	0	1	0	0	0	0	0	0	1	1	0	1	.	0	0	0	0	0	0	0	0	0	0	0	0	0
289	Masculino	Parda	ignorada	Desempregado	34	2014	Após abandono	Multirresistência	Adquirida	3	Pulmonar	Bilateral cavitária	Óbito	TBMR 2 (2S5ELfxTrd - 4S3ELfxTrd / 12ELfxTrd)	0	0	0	0	0	1	0	0	0	0	1	0	0	0	0	0	0	1	1	1	0	.	1	0	0	0	0	0	0	0	0	0	0	0	1
290	Feminino	Branca	de 8 a 11	Estudante	27	2012	Caso Novo	Multirresistência	Adquirida	1	Pulmonar	Unilateral cavitária	Curado	Individualizado	0	0	0	0	0	1	0	0	0	0	1	0	0	0	0	0	0	1	1	0	1	0	0	0	0	0	0	0	0	0	0	0	0	0	0
291	Masculino	Branca	de 8 a 11	Estudante	17	2014	Caso Novo	Multirresistência	Adquirida	1	Pulmonar	Bilateral cavitária	Curado	Individualizado	0	0	0	0	0	1	0	0	0	0	1	0	0	0	0	0	0	1	1	0	1	0	0	0	0	0	0	0	0	0	0	0	0	0	0
292	Masculino	Negra	de 4 a 7	Outro profissional autônomo assalariado	24	2009	Caso Novo	Multirresistência	Adquirida	1	Pulmonar	Unilateral cavitária	Abandono	TBMR 3 (2Am5EOfxTrd - 4Am3EOfxTrd / 12EOfxTrd)	1	0	0	0	0	1	0	0	0	0	0	0	0	1	0	0	0	0	1	0	0	0	0	0	0	0	0	0	0	0	0	0	0	0	0
293	Masculino	Negra	de 4 a 7	Outro profissional autônomo assalariado	25	2011	Após abandono	Multirresistência	Adquirida	2	Pulmonar	Unilateral cavitária	Abandono	Individualizado	1	0	0	0	0	1	1	0	0	0	1	0	0	0	0	0	0	0	1	0	0	0	0	0	0	0	0	0	0	0	0	0	0	0	0
294	Masculino	Negra	de 4 a 7	Outro profissional autônomo assalariado	26	2011	Após abandono	Multirresistência	Adquirida	3	Pulmonar	Unilateral cavitária	Abandono	Individualizado	1	0	0	0	0	1	0	0	0	0	1	0	0	0	0	0	0	0	0	0	1	0	0	0	0	0	0	0	0	0	0	0	0	0	0
295	Masculino	Negra	de 1 a 3	Outro profissional autônomo assalariado	28	2012	Caso Novo	Multirresistência	Adquirida	1	Pulmonar	Bilateral cavitária	Abandono	TBMR 4 (2Am5ELfxZTrd - 4Am3ELfxZTrd / 12ELfxTrd)	1	0	0	0	0	1	0	0	0	0	1	0	0	0	0	0	0	0	1	0	1	0	0	0	0	0	0	0	0	0	0	0	0	0	0
296	Masculino	Negra	de 4 a 7	Desempregado	29	2014	Após abandono	Multirresistência	Adquirida	3	Pulmonar	Bilateral cavitária	Curado	Individualizado	0	0	0	0	1	1	0	0	0	0	1	0	0	0	0	0	0	0	1	1	1	0	0	0	0	0	0	0	0	0	0	0	1	0	0
297	Masculino	Branca	de 1 a 3	Desempregado	28	2013	Após abandono	Multirresistência	Adquirida	2	Pulmonar	Bilateral cavitária	Abandono	TBMR 3 (2Am5ELfxZTrd - 4Am3ELfxZTrd / 12ELfxTrd)	1	0	0	0	0	1	0	0	0	0	1	0	0	0	0	0	0	0	1	0	1	0	0	0	0	0	0	0	0	0	0	0	0	0	0
298	Masculino	Parda	de 4 a 7	Desempregado	35	2015	Após abandono	Multirresistência	Adquirida	2	Pulmonar	Bilateral cavitária	Tratamento completo	Individualizado	1	0	0	0	0	1	0	0	0	0	1	0	0	0	0	0	0	1	1	1	1	0	1	0	0	0	0	0	0	0	1	0	0	0	1
299	Masculino	Parda	de 8 a 11	outra	34	2013	Caso Novo	Multirresistência	Adquirida	1	Pulmonar	Bilateral cavitária	Abandono	Individualizado	0	0	0	0	0	0	1	0	0	0	1	0	0	0	0	0	0	1	1	1	1	0	1	0	0	0	0	0	0	0	1	0	0	0	1
300	Feminino	Branca	de 8 a 11	Estudante	22	2015	Caso Novo	Multirresistência	Adquirida	1	Pulmonar	Bilateral cavitária	Tratamento completo	Individualizado	1	0	0	0	0	1	0	0	0	0	1	0	0	0	0	0	0	1	1	0	1	0	0	0	0	0	0	0	0	0	0	0	0	0	0
301	Feminino	Parda	de 4 a 7	outra	15	2010	Caso Novo	Multirresistência	Adquirida	1	Pulmonar	Unilateral cavitária	Curado	TBMR 2 (2S5ELfxZTrd - 4S3ELfxZTrd / 12ELfxTrd)	0	0	0	0	0	1	0	0	0	0	1	0	0	0	0	0	0	1	1	0	1	0	0	0	0	0	0	0	0	0	0	0	0	0	0
302	Feminino	Parda	12 ou mais	outra	17	2007	Caso Novo	Multirresistência	Primária	1	Pulmonar	Bilateral cavitária	Tratamento completo	TBMR 1 (2S5EOfxZTrd - 4S3EOfxZTrd / 12EOfxTrd)	0	0	0	0	0	1	0	0	0	0	0	0	0	1	0	0	0	1	1	0	1	0	0	0	0	0	0	0	0	0	0	0	0	0	0
303	Feminino	Branca	de 8 a 11	outra	20	2012	Caso Novo	Multirresistência	Primária	1	Pulmonar	Unilateral não cavitária	Curado	TBMR 2 (2S5ELfxTrd - 4S3ELfxTrd / 12ELfxTrd)	0	0	0	0	0	1	0	0	0	0	1	0	0	0	0	0	0	1	1	0	0	0	0	0	0	0	0	0	0	0	0	0	0	0	0
304	Feminino	Parda	de 4 a 7	Estudante	15	2014	Caso Novo	Multirresistência	Primária	1	Pulmonar	Bilateral cavitária	Curado	Individualizado	1	0	0	0	0	1	0	0	0	0	1	0	0	0	0	0	0	0	1	1	1	0	0	0	0	0	0	0	0	0	0	0	0	0	0
305	Feminino	Branca	de 8 a 11	Outro profissional autônomo assalariado	26	2015	Caso Novo	Resistência extensiva	Primária	1	Pulmonar	Unilateral cavitária	Óbito	Individualizado	1	0	1	0	0	0	0	0	0	0	1	0	0	0	0	0	0	0	1	1	1	0	0	0	0	0	0	0	0	0	0	0	0	0	0
306	Feminino	Branca	de 8 a 11	outra	29	2011	Caso Novo	Multirresistência	Adquirida	1	Pulmonar	Bilateral cavitária	Tratamento completo	TBMR 2 (2S5ELfxZTrd - 4S3ELfxZTrd / 12ELfxTrd)	0	0	0	0	0	1	0	0	0	0	1	0	0	0	0	0	0	1	1	0	1	0	0	0	0	0	0	0	1	0	0	0	0	0	0
307	Feminino	Negra	de 4 a 7	Outro profissional autônomo assalariado	30	2011	Caso Novo	Multirresistência	Primária	1	Pulmonar	Unilateral cavitária	Curado	Individualizado	1	0	0	0	0	1	0	0	0	0	1	0	0	0	0	0	0	0	1	0	1	0	0	0	0	0	0	0	0	0	0	0	0	0	0
308	Masculino	Parda	ignorada	outra	47	2001	Caso Novo	Multirresistência	Adquirida	1	Pulmonar	Bilateral cavitária	Óbito	TBMR (2000-2005) (2Am5CfzEOfxTrd - 10Am2CfzEOfxTrd / 6CfzEOfxTrd)	1	0	1	0	0	1	0	0	0	0	0	0	0	1	0	0	0	0	1	0	0	0	0	0	0	0	0	0	0	0	0	0	0	0	0
309	Masculino	Parda	de 4 a 7	outra	52	2001	Caso Novo	Multirresistência	Adquirida	1	Pulmonar	Bilateral não cavitária	Óbito	TBMR (2000-2005) (2Am5CfzEOfxTrd - 10Am2CfzEOfxTrd / 6CfzEOfxTrd)	1	0	1	0	0	1	0	0	0	0	0	0	0	1	0	0	0	0	1	0	0	0	0	0	0	0	0	0	0	0	0	0	0	0	0
310	Masculino	Negra	ignorada	Desempregado	48	2007	Caso Novo	Multirresistência	Primária	1	Pulmonar	Bilateral cavitária	Curado	TBMR (2005-2009) (2Am5EOfxZTrd - 4Am2EOfxZTrd - 6Am2EOfxTrd / 6EOfxTrd)	1	0	0	0	0	1	0	0	0	0	0	0	0	1	0	0	0	0	1	0	1	0	0	0	0	0	0	0	0	0	0	0	0	0	0
311	Masculino	Parda	de 8 a 11	Outro profissional autônomo assalariado	54	2013	Caso Novo	Multirresistência	Primária	1	Pulmonar	Bilateral cavitária	Curado	TBMR 2 (2S5ELfxZTrd - 4S3ELfxZTrd / 12ELfxTrd)	0	0	0	0	0	1	0	0	0	0	1	0	0	0	0	0	0	1	1	1	1	0	0	0	0	0	0	0	0	0	0	0	0	0	0
312	Masculino	Parda	de 4 a 7	outra	30	2002	Caso Novo	Multirresistência	Adquirida	1	Pulmonar	Bilateral cavitária	Abandono	TBMR (2000-2005) (2Am5CfzEOfxTrd - 10Am2CfzEOfxTrd / 6CfzEOfxTrd)	1	0	1	0	0	1	0	0	0	0	0	0	0	1	0	0	0	0	1	0	0	0	0	0	0	0	0	0	0	0	0	0	0	0	0
313	Masculino	Parda	de 4 a 7	outra	35	2007	Após abandono	Multirresistência	Adquirida	2	Pulmonar	Bilateral cavitária	Óbito	TBMR (2005-2009) (2Am5EOfxZTrd - 4Am2EOfxZTrd - 6Am2EOfxTrd / 6EOfxTrd)	1	0	0	0	0	1	0	0	0	0	0	0	0	1	0	0	0	0	1	0	1	0	0	0	0	0	0	0	0	0	0	0	0	0	0
314	Masculino	Parda	de 4 a 7	Desempregado	36	2008	Após abandono	Multirresistência	Adquirida	3	Pulmonar	Bilateral cavitária	Óbito	Individualizado	1	0	0	0	0	1	0	0	0	0	0	0	0	0	0	0	0	0	1	0	0	0	1	0	0	0	0	0	0	0	0	0	0	0	0
315	Masculino	Negra	de 1 a 3	Outro profissional autônomo assalariado	35	2014	Após abandono	Multirresistência	Adquirida	2	Pulmonar	Bilateral cavitária	Falência	TBMR 2 (2S5ELfxZTrd - 4S3ELfxZTrd / 12ELfxTrd)	0	0	0	0	0	1	0	0	0	0	1	0	0	0	0	0	0	1	1	1	1	0	0	0	0	0	0	0	0	0	0	0	0	0	0
316	Masculino	Negra	de 1 a 3	Outro profissional autônomo assalariado	36	2015	Falência ao retratamento	Multirresistência	Adquirida	3	Pulmonar	Bilateral cavitária	Abandono	Individualizado	0	0	1	0	1	0	0	0	0	0	1	1	1	0	1	0	0	0	0	1	0	0	1	0	0	0	0	0	0	0	0	0	0	0	0
317	Masculino	Negra	nenhuma	outra	33	2012	Caso Novo	Multirresistência	Adquirida	1	Pulmonar	Bilateral cavitária	Abandono	TBMR 2 (2S5ELfxZTrd - 4S3ELfxZTrd / 12ELfxTrd)	0	0	0	0	0	1	0	0	0	0	1	0	0	0	0	0	0	1	1	0	1	0	0	0	0	0	0	0	0	0	0	0	0	0	0
318	Masculino	Branca	de 4 a 7	outra	43	2000	Caso Novo	Multirresistência	Adquirida	1	Pulmonar	Bilateral não cavitária	Tratamento completo	TBMR (2000-2005) (2Am5CfzEOfxTrd - 10Am2CfzEOfxTrd / 6CfzEOfxTrd)	1	0	1	0	0	1	0	0	0	0	0	0	0	1	0	0	0	0	1	0	0	0	0	0	0	0	0	0	0	0	0	0	0	0	0
319	Masculino	Negra	de 1 a 3	outra	51	2008	Caso Novo	Multirresistência	Adquirida	1	Pulmonar	Bilateral cavitária	Tratamento completo	TBMR 3 (2Am5EOfxTrd - 4Am3EOfxTrd / 12EOfxTrd)	1	0	0	0	0	1	0	0	0	0	0	0	0	1	0	0	0	0	1	0	0	0	0	0	0	0	0	0	0	0	0	0	0	0	0
320	Masculino	Parda	de 8 a 11	Outro profissional autônomo assalariado	48	2012	Caso Novo	Multirresistência	Adquirida	1	Pulmonar	Bilateral cavitária	Curado	TBMR 2 (2S5ELfxZTrd - 4S3ELfxZTrd / 12ELfxTrd)	0	0	0	0	0	1	0	0	0	0	1	0	0	0	0	0	0	1	1	1	1	0	0	0	0	0	0	0	0	0	0	0	0	0	0
321	Masculino	Negra	de 4 a 7	População em situação de rua	59	2015	Caso Novo	Multirresistência	Primária	1	Pulmonar	Unilateral cavitária	Abandono	Individualizado	1	0	0	0	0	0	1	0	0	0	1	0	0	0	0	0	0	0	1	0	0	0	1	0	0	0	0	0	0	0	0	0	0	0	0
322	Masculino	Parda	de 4 a 7	outra	37	2001	Caso Novo	Multirresistência	Adquirida	1	Pulmonar	Bilateral não cavitária	Óbito	TBMR (2000-2005) (2Am5CfzEOfxTrd - 10Am2CfzEOfxTrd / 6CfzEOfxTrd)	1	0	1	0	0	1	0	0	0	0	0	0	0	1	0	0	0	0	1	0	0	0	0	0	0	0	0	0	0	0	0	0	0	0	0
323	Masculino	Parda	ignorada	Desempregado	54	2011	Caso Novo	Multirresistência	Adquirida	1	Pulmonar	Bilateral cavitária	Óbito	Individualizado	0	0	0	0	0	1	0	1	0	0	0	0	0	0	0	0	0	0	0	0	1	0	0	0	0	1	0	0	0	0	0	0	0	0	0
324	Masculino	Parda	de 4 a 7	Outro profissional autônomo assalariado	47	2015	Caso Novo	Multirresistência	Adquirida	1	Ambos	Unilateral não cavitária	Curado	TBMR 4 (2Am5ELfxZTrd - 4Am3ELfxZTrd / 12ELfxTrd)	1	0	0	0	0	1	0	0	0	0	1	0	0	0	0	0	0	0	1	0	1	.	0	0	0	0	0	0	0	0	0	0	0	0	0
325	Masculino	Branca	de 8 a 11	outra	53	2004	Caso Novo	Multirresistência	Adquirida	1	Pulmonar	Bilateral cavitária	Curado	TBMR (2000-2005) (2Am5CfzEOfxTrd - 10Am2CfzEOfxTrd / 6CfzEOfxTrd)	1	0	1	0	0	1	0	0	0	0	0	0	0	1	0	0	0	0	1	0	0	0	0	0	0	0	0	0	0	0	0	0	0	0	0
326	Masculino	Parda	de 8 a 11	Desempregado	32	2007	Caso Novo	Multirresistência	Adquirida	1	Pulmonar	Bilateral cavitária	Tratamento completo	TBMR 3 (2Am5EOfxTrd - 4Am3EOfxTrd / 12EOfxTrd)	1	0	0	0	0	1	0	0	0	0	0	0	0	1	0	0	0	0	1	0	0	0	1	0	0	0	0	0	0	0	0	0	0	0	0
327	Masculino	Negra	de 1 a 3	Desempregado	29	2010	Caso Novo	Multirresistência	Adquirida	1	Pulmonar	Bilateral cavitária	Falência	TBMR 3 (2Am5EOfxZTrd - 4Am3EOfxZTrd / 12EOfxTrd)	1	0	0	0	0	1	0	0	0	0	0	0	0	1	0	0	0	0	1	0	1	0	0	0	0	1	0	0	0	0	0	0	0	0	1
328	Masculino	Negra	de 1 a 3	Desempregado	30	2010	Falência ao primeiro tratamento	Multirresistência	Adquirida	2	Pulmonar	Bilateral cavitária	Óbito	TBMR 4 (2Am5ELfxZTrd - 4Am3ELfxZTrd / 12ELfxTrd)	1	0	0	0	0	1	0	0	0	0	1	0	0	0	0	0	0	0	1	0	1	0	0	0	0	1	0	0	0	0	0	0	0	0	1
329	Masculino	Parda	nenhuma	Ambulante	20	2004	Caso Novo	Multirresistência	Adquirida	1	Pulmonar	Bilateral cavitária	Abandono	TBMR (2000-2005) (2Am5CfzEOfxTrd - 10Am2CfzEOfxTrd / 6CfzEOfxTrd)	1	0	1	0	0	1	0	0	0	0	0	0	0	1	0	0	0	0	1	0	0	0	0	0	0	0	0	0	0	0	0	0	0	0	1
330	Masculino	Parda	nenhuma	Desempregado	24	2008	Após abandono	Multirresistência	Adquirida	3	Pulmonar	Bilateral cavitária	Abandono	TBMR 3 (2Am5EOfxTrd - 4Am3EOfxTrd / 12EOfxTrd)	1	0	0	0	0	1	0	0	0	0	0	0	0	1	0	0	0	0	1	0	0	0	1	0	0	0	0	0	0	0	0	0	0	0	1
331	Masculino	Parda	nenhuma	Ambulante	21	2005	Após abandono	Multirresistência	Adquirida	2	Pulmonar	Bilateral cavitária	Abandono	TBMR (2000-2005) (2Am5CfzEOfxTrd - 10Am2CfzEOfxTrd / 6CfzEOfxTrd)	1	0	1	0	0	1	0	0	0	0	0	0	0	1	0	0	0	0	1	0	0	0	1	0	0	0	0	0	0	0	0	0	0	0	1
332	Masculino	Branca	de 4 a 7	Outro profissional autônomo assalariado	47	2013	Caso Novo	Multirresistência	Adquirida	1	Pulmonar	Unilateral não cavitária	Abandono	TBMR 2 (2S5ELfxZTrd - 4S3ELfxZTrd / 12ELfxTrd)	0	0	0	0	0	1	0	0	0	0	1	0	0	0	0	0	0	1	1	0	1	0	0	0	0	0	0	0	0	0	0	0	0	0	0
333	Masculino	Branca	12 ou mais	outra	44	2003	Caso Novo	Multirresistência	Adquirida	1	Pulmonar	Bilateral cavitária	Abandono	TBMR (2000-2005) (2Am5CfzEOfxTrd - 10Am2CfzEOfxTrd / 6CfzEOfxTrd)	1	0	1	0	0	1	0	0	0	0	0	0	0	1	0	0	0	0	1	0	0	0	0	0	0	0	0	0	0	0	0	0	0	0	0
334	Masculino	Branca	12 ou mais	Outro profissional autônomo assalariado	44	2005	Após abandono	Multirresistência	Adquirida	2	Pulmonar	Bilateral cavitária	Abandono	TBMR (2000-2005) (2Am5CfzEOfxTrd - 10Am2CfzEOfxTrd / 6CfzEOfxTrd)	1	0	1	0	0	1	0	0	0	0	0	0	0	1	0	0	0	0	1	0	0	0	1	0	0	0	0	0	0	0	0	0	0	0	0
335	Masculino	Parda	de 4 a 7	outra	25	2000	Caso Novo	Multirresistência	Adquirida	1	Pulmonar	Unilateral cavitária	Tratamento completo	TBMR (2000-2005) (2Am5CfzEOfxTrd - 10Am2CfzEOfxTrd / 6CfzEOfxTrd)	1	0	1	0	0	1	0	0	0	0	0	0	0	1	0	0	0	0	1	0	0	0	0	0	0	0	0	0	0	0	0	0	0	0	0
336	Masculino	Negra	nenhuma	outra	52	2001	Caso Novo	Multirresistência	Adquirida	1	Pulmonar	Bilateral cavitária	Óbito	TBMR (2000-2005) (2Am5CfzEOfxTrd - 10Am2CfzEOfxTrd / 6CfzEOfxTrd)	1	0	1	0	0	1	0	0	0	0	0	0	0	1	0	0	0	0	1	0	0	0	0	0	0	0	0	0	0	0	0	0	0	0	0
337	Masculino	Negra	de 1 a 3	Desempregado	36	2010	Caso Novo	Multirresistência	Adquirida	1	Pulmonar	Bilateral cavitária	Abandono	TBMR 4 (2Am5ELfxZTrd - 4Am3ELfxZTrd / 12ELfxTrd)	1	0	0	0	0	1	0	0	0	0	1	0	0	0	0	0	0	0	1	0	1	0	0	0	0	0	0	0	0	0	0	0	0	0	0
338	Masculino	Parda	ignorada	outra	19	2006	Após abandono	Multirresistência	Adquirida	2	Pulmonar	Bilateral cavitária	Óbito	TBMR (2000-2005) (2Am5CfzEOfxTrd - 10Am2CfzEOfxTrd / 6CfzEOfxTrd)	1	0	1	0	0	1	0	0	0	0	0	0	0	1	0	0	0	0	1	0	0	0	1	0	0	0	0	0	0	0	0	0	0	0	1
339	Masculino	Parda	ignorada	outra	18	2005	Caso Novo	Multirresistência	Adquirida	1	Pulmonar	Bilateral cavitária	Abandono	TBMR (2000-2005) (2Am5CfzEOfxTrd - 10Am2CfzEOfxTrd / 6CfzEOfxTrd)	1	0	1	0	0	1	0	0	0	0	0	0	0	1	0	0	0	0	1	0	0	0	0	0	0	0	0	0	0	0	0	0	0	0	0
340	Masculino	Parda	de 8 a 11	Outro profissional autônomo assalariado	39	2013	Caso Novo	Multirresistência	Adquirida	1	Pulmonar	Bilateral cavitária	Curado	TBMR 4 (2Am5ELfxZTrd - 4Am3ELfxZTrd / 12ELfxTrd)	1	0	0	0	0	1	0	0	0	0	1	0	0	0	0	0	0	0	1	1	1	0	0	0	0	0	0	0	0	0	0	0	0	0	0
341	Masculino	Branca	de 1 a 3	outra	17	2001	Caso Novo	Resistência extensiva	Adquirida	1	Pulmonar	Unilateral cavitária	Óbito	TBMR (2000-2005) (2Am5CfzEOfxTrd - 10Am2CfzEOfxTrd / 6CfzEOfxTrd)	1	0	1	0	0	1	0	0	0	0	0	0	0	1	0	0	0	0	1	0	0	0	0	0	0	0	0	0	0	0	0	0	0	0	0
342	Masculino	Parda	de 4 a 7	Outro profissional autônomo assalariado	30	2002	Recidiva	Multirresistência	Adquirida	2	Pulmonar	Unilateral cavitária	Curado	TBMR (2000-2005) (2Am5CfzEOfxTrd - 10Am2CfzEOfxTrd / 6CfzEOfxTrd)	1	0	1	0	0	1	0	0	0	0	0	0	0	1	0	0	0	0	1	0	0	0	0	0	0	1	0	0	0	0	0	0	0	0	0
343	Masculino	Branca	de 4 a 7	outra	46	2002	Caso Novo	Multirresistência	Adquirida	1	Pulmonar	Bilateral não cavitária	Tratamento completo	TBMR (2000-2005) (2Am5CfzEOfxTrd - 10Am2CfzEOfxTrd / 6CfzEOfxTrd)	1	0	1	0	0	1	0	0	0	0	0	0	0	1	0	0	0	0	1	0	0	0	0	0	0	0	0	0	0	0	0	0	0	0	0
344	Masculino	Branca	de 4 a 7	Outro profissional autônomo assalariado	52	2008	Recidiva	Multirresistência	Adquirida	2	Pulmonar	Bilateral não cavitária	Tratamento completo	TBMR 3 (2Am5EOfxTrd - 4Am3EOfxTrd / 12EOfxTrd)	1	0	0	0	0	1	0	0	0	0	0	0	0	1	0	0	0	0	1	0	0	0	0	0	0	1	0	0	0	0	0	0	0	0	0
345	Masculino	Branca	de 8 a 11	Outro profissional autônomo assalariado	43	2013	Caso Novo	Multirresistência	Adquirida	1	Pulmonar	Bilateral cavitária	Curado	TBMR 2 (2S5ELfxTrd - 4S3ELfxTrd / 12ELfxTrd)	0	0	0	0	0	1	0	0	0	0	1	0	0	0	0	0	0	1	1	0	0	.	0	0	0	1	0	0	0	0	0	0	0	0	0
346	Masculino	Parda	de 1 a 3	Outro profissional autônomo assalariado	39	2012	Caso Novo	Multirresistência	Adquirida	1	Pulmonar	Bilateral cavitária	Tratamento completo	TBMR 2 (2S5ELfxZTrd - 4S3ELfxZTrd / 12ELfxTrd)	0	0	0	0	0	1	0	0	0	0	1	0	0	0	0	0	0	1	1	0	1	0	0	0	0	0	0	0	0	0	0	0	0	0	0
347	Masculino	Negra	de 1 a 3	outra	34	2004	Caso Novo	Multirresistência	Adquirida	1	Pulmonar	Bilateral cavitária	Tratamento completo	TBMR (2000-2005) (2Am5CfzEOfxTrd - 10Am2CfzEOfxTrd / 6CfzEOfxTrd)	1	0	1	0	0	1	0	0	0	0	0	0	0	1	0	0	0	0	1	0	0	0	0	0	0	0	0	0	0	0	0	0	0	0	0
348	Masculino	Branca	de 4 a 7	outra	45	2004	Caso Novo	Multirresistência	Adquirida	1	Pulmonar	Bilateral cavitária	Tratamento completo	Individualizado	0	0	1	0	0	1	0	0	0	0	0	0	0	1	0	0	0	0	1	0	0	0	0	0	0	0	0	0	0	0	0	0	0	0	0
349	Masculino	Branca	de 4 a 7	Outro profissional autônomo assalariado	53	2012	Falência ao primeiro tratamento	Multirresistência	Adquirida	2	Pulmonar	Bilateral cavitária	Falência	Individualizado	1	0	0	0	0	1	1	0	0	0	1	0	0	0	0	1	0	0	1	0	0	0	0	0	0	0	0	0	0	0	0	0	0	0	0
350	Masculino	Negra	de 4 a 7	Outro profissional autônomo assalariado	50	2011	Caso Novo	Multirresistência	Adquirida	1	Pulmonar	Bilateral cavitária	Curado	Individualizado	1	0	0	0	0	1	0	0	0	0	1	0	0	0	0	0	0	0	1	0	1	0	0	0	0	0	0	0	0	0	0	0	0	0	0
351	Masculino	Branca	de 4 a 7	População privada de liberdade	27	2010	Caso Novo	Multirresistência	Primária	1	Pulmonar	Unilateral cavitária	Abandono	Individualizado	1	0	0	0	0	1	0	0	0	0	1	0	0	1	0	0	0	1	1	0	1	0	0	0	0	0	0	0	0	0	0	0	0	0	0
352	Masculino	Parda	de 4 a 7	outra	29	2003	Após abandono	Multirresistência	Adquirida	2	Pulmonar	Unilateral cavitária	Tratamento completo	TBMR (2000-2005) (2Am5CfzEOfxTrd - 10Am2CfzEOfxTrd / 6CfzEOfxTrd)	1	0	1	0	0	1	0	0	0	0	0	0	0	1	0	0	0	0	1	0	0	0	0	0	0	0	0	0	0	0	0	0	0	0	0
353	Masculino	Parda	de 4 a 7	outra	28	2002	Caso Novo	Multirresistência	Adquirida	1	Pulmonar	Unilateral cavitária	Abandono	TBMR (2000-2005) (2Am5CfzEOfxTrd - 10Am2CfzEOfxTrd / 6CfzEOfxTrd)	1	0	1	0	0	1	0	0	0	0	0	0	0	1	0	0	0	0	1	0	0	0	0	0	0	0	0	0	0	0	0	0	0	0	0
354	Masculino	Negra	de 4 a 7	População privada de liberdade	16	2005	Caso Novo	Multirresistência	Adquirida	1	Pulmonar	Bilateral cavitária	Tratamento completo	TBMR (2000-2005) (2Am5CfzEOfxTrd - 10Am2CfzEOfxTrd / 6CfzEOfxTrd)	1	0	1	0	0	1	0	0	0	0	0	0	0	1	0	0	0	0	1	0	0	0	0	0	0	0	0	0	0	0	0	0	0	0	1
355	Masculino	Negra	de 1 a 3	outra	38	2004	Caso Novo	Multirresistência	Adquirida	1	Pulmonar	Bilateral cavitária	Tratamento completo	Individualizado	0	0	1	0	0	1	0	0	0	0	0	0	0	1	0	0	0	0	1	0	0	0	0	0	0	0	0	0	0	0	0	0	0	0	0
356	Masculino	Parda	de 8 a 11	Desempregado	27	2001	Caso Novo	Multirresistência	Adquirida	1	Pulmonar	Bilateral cavitária	Óbito	Individualizado	0	0	0	0	0	1	1	0	0	0	0	0	0	0	0	0	0	1	0	0	1	0	0	0	0	0	0	0	0	0	0	0	0	0	0
357	Masculino	Branca	de 4 a 7	Outro profissional autônomo assalariado	55	2013	Caso Novo	Multirresistência	Adquirida	1	Pulmonar	Bilateral cavitária	Curado	TBMR 2 (2S5ELfxTrd - 4S3ELfxTrd / 12ELfxTrd)	0	0	0	0	0	1	0	0	0	0	1	0	0	0	0	0	0	1	1	0	0	0	0	0	0	0	0	0	0	0	0	0	0	0	0
358	Masculino	Branca	ignorada	outra	50	2015	Caso Novo	Multirresistência	Primária	1	Pulmonar	Bilateral cavitária	Curado	TBMR 4 (2Am5ELfxZTrd - 4Am3ELfxZTrd / 12ELfxTrd)	1	0	0	0	0	1	0	0	0	0	1	0	0	0	0	0	0	0	1	0	1	0	0	0	0	0	0	0	0	0	0	0	0	0	0
359	Masculino	Ignorada	de 1 a 3	outra	54	2007	Falência ao primeiro tratamento	Multirresistência	Adquirida	2	Pulmonar	Bilateral cavitária	Óbito	Individualizado	1	0	0	0	0	1	0	0	0	0	0	0	0	1	0	0	0	0	1	0	0	0	0	0	0	0	0	0	0	0	0	0	0	0	0
360	Masculino	Ignorada	de 1 a 3	outra	49	2002	Caso Novo	Multirresistência	Adquirida	1	Pulmonar	Bilateral não cavitária	Tratamento completo	TBMR (2000-2005) (2Am5CfzEOfxTrd - 10Am2CfzEOfxTrd / 6CfzEOfxTrd)	1	0	1	0	0	1	0	0	0	0	0	0	0	1	0	0	0	0	1	0	0	0	0	0	0	0	0	0	0	0	0	0	0	0	0
361	Masculino	Parda	de 1 a 3	Desempregado	41	2015	Após abandono	Multirresistência	Adquirida	3	Pulmonar	Bilateral cavitária	Abandono	TBMR 4 (2Am5ELfxZTrd - 4Am3ELfxZTrd / 12ELfxTrd)	1	0	0	0	0	1	0	0	0	0	1	0	0	0	0	0	0	0	1	0	1	0	1	0	0	0	0	0	0	0	1	0	0	0	1
362	Masculino	Parda	de 1 a 3	Desempregado	36	2010	Caso Novo	Multirresistência	Adquirida	1	Pulmonar	Bilateral cavitária	Abandono	TBMR 1 (2S5EOfxZTrd - 4S3EOfxZTrd / 12EOfxTrd)	0	0	0	0	0	1	0	0	0	0	0	0	0	1	0	0	0	1	1	0	1	0	0	0	0	0	0	0	0	0	0	0	0	0	0
363	Masculino	Parda	ignorada	outra	40	2014	Após abandono	Multirresistência	Adquirida	2	Pulmonar	Bilateral cavitária	Abandono	TBMR 2 (2S5ELfxZTrd - 4S3ELfxZTrd / 12ELfxTrd)	0	0	0	0	0	1	0	0	0	0	1	0	0	0	0	0	0	1	1	0	1	0	0	0	0	0	0	0	0	0	0	0	0	0	0
364	Masculino	Ignorada	de 1 a 3	outra	56	2010	Falência ao primeiro tratamento	Multirresistência	Adquirida	2	Pulmonar	Bilateral cavitária	Falência	Individualizado	0	0	0	0	0	1	1	0	0	0	1	0	0	1	0	0	0	0	1	0	0	0	0	0	0	0	0	0	0	0	0	0	0	0	0
365	Masculino	Ignorada	de 1 a 3	outra	49	2002	Caso Novo	Multirresistência	Adquirida	1	Pulmonar	Bilateral cavitária	Falência	Individualizado	1	0	1	0	0	1	0	0	0	0	0	0	0	1	0	0	0	0	1	0	1	0	0	0	0	0	0	0	0	0	0	0	0	0	0
366	Masculino	Ignorada	de 1 a 3	outra	58	2012	Falência ao retratamento	Multirresistência	Adquirida	3	Pulmonar	Bilateral cavitária	Curado	Individualizado	1	0	0	0	0	1	1	0	0	0	1	0	1	1	0	0	0	0	1	1	0	0	1	0	0	0	0	0	0	0	0	0	0	0	0
367	Feminino	Negra	de 4 a 7	Aposentado	68	2014	Caso Novo	Multirresistência	Adquirida	1	Pulmonar	Bilateral cavitária	Tratamento completo	TBMR 2 (2S5ELfxZTrd - 4S3ELfxZTrd / 12ELfxTrd)	0	0	0	0	0	1	0	0	0	0	1	0	0	0	0	0	0	1	1	0	1	.	0	0	0	1	0	1	0	0	0	0	0	0	0
368	Feminino	Negra	nenhuma	Dona de casa	41	2010	Caso Novo	Multirresistência	Adquirida	1	Pulmonar	Unilateral cavitária	Abandono	Individualizado	1	0	0	0	0	1	0	0	0	0	0	0	0	1	0	0	0	1	1	0	0	0	0	0	0	0	0	0	0	0	1	0	0	0	0
369	Feminino	Negra	nenhuma	Dona de casa	42	2011	Após abandono	Multirresistência	Adquirida	2	Pulmonar	Bilateral cavitária	Óbito	Individualizado	1	0	0	0	0	1	0	0	0	0	1	0	0	0	0	0	0	1	1	0	1	0	0	0	0	0	0	0	0	0	1	0	0	0	0
370	Feminino	Parda	de 8 a 11	Estudante	19	2012	Caso Novo	Multirresistência	Adquirida	1	Pulmonar	Unilateral cavitária	Tratamento completo	TBMR 2 (2S5ELfxZTrd - 4S3ELfxZTrd / 12ELfxTrd)	0	0	0	0	0	1	0	0	0	0	1	0	0	0	0	0	0	1	1	0	1	0	0	0	0	0	0	0	0	0	0	0	0	0	0
371	Feminino	Branca	de 8 a 11	Outro profissional autônomo assalariado	23	2006	Caso Novo	Multirresistência	Adquirida	1	Pulmonar	Bilateral cavitária	Tratamento completo	TBMR (2005-2009) (2Am5EOfxZTrd - 4Am2EOfxZTrd - 6Am2EOfxTrd / 6EOfxTrd)	1	0	0	0	0	1	0	0	0	0	0	0	0	1	0	0	0	0	1	0	1	0	0	0	0	0	0	0	0	0	0	0	0	0	0
372	Masculino	Parda	de 8 a 11	Desempregado	24	2015	Caso Novo	Multirresistência	Adquirida	1	Pulmonar	Bilateral cavitária	Tratamento completo	TBMR 2 (2S5ELfxZTrd - 4S3ELfxZTrd / 12ELfxTrd)	0	0	0	0	0	1	0	0	0	0	1	0	0	0	0	0	0	1	1	0	1	0	1	0	0	0	0	0	0	0	0	0	0	0	0
373	Feminino	Branca	de 4 a 7	outra	36	2002	Caso Novo	Multirresistência	Adquirida	1	Pulmonar	Bilateral não cavitária	Abandono	TBMR (2000-2005) (2Am5CfzEOfxTrd - 10Am2CfzEOfxTrd / 6CfzEOfxTrd)	1	0	1	0	0	1	0	0	0	0	0	0	0	1	0	0	0	0	1	0	0	0	0	0	0	0	0	0	0	0	0	0	0	0	0
374	Masculino	Parda	de 4 a 7	Ambulante	50	2013	Caso Novo	Multirresistência	Adquirida	1	Pulmonar	Bilateral cavitária	Curado	TBMR 2 (2S5ELfxZTrd - 4S3ELfxZTrd / 12ELfxTrd)	0	0	0	0	0	1	0	0	0	0	1	0	0	0	0	0	0	1	1	1	1	0	0	0	0	0	0	0	0	0	1	0	0	0	0
375	Feminino	Negra	de 1 a 3	outra	53	2002	Caso Novo	Multirresistência	Adquirida	1	Pulmonar	Bilateral não cavitária	Tratamento completo	TBMR 3 (2Am5EOfxTrd - 4Am3EOfxTrd / 12EOfxTrd)	1	0	0	0	0	1	0	0	0	0	0	0	0	1	0	0	0	0	1	0	0	1	0	0	0	0	0	0	0	0	0	0	0	0	0
376	Feminino	Negra	ignorada	outra	41	2003	Caso Novo	Multirresistência	Adquirida	1	Pulmonar	Bilateral cavitária	Óbito	TBMR (2000-2005) (2Am5CfzEOfxTrd - 10Am2CfzEOfxTrd / 6CfzEOfxTrd)	1	0	1	0	0	1	0	0	0	0	0	0	0	1	0	0	0	0	1	0	0	0	0	0	0	0	0	0	0	0	0	0	0	0	0
377	Feminino	Parda	de 4 a 7	outra	33	2002	Após abandono	Multirresistência	Adquirida	2	Pulmonar	Bilateral cavitária	Tratamento completo	TBMR (2005-2009) (2Am5EOfxZTrd - 4Am2EOfxZTrd - 6Am2EOfxTrd / 6EOfxTrd)	1	0	0	0	0	1	0	0	0	0	0	0	0	1	0	0	0	0	1	0	1	1	0	0	0	0	0	0	0	0	0	0	0	0	0
378	Feminino	Parda	de 4 a 7	outra	32	2001	Caso Novo	Multirresistência	Adquirida	1	Pulmonar	Bilateral cavitária	Abandono	TBMR (2000-2005) (2Am5CfzEOfxTrd - 10Am2CfzEOfxTrd / 6CfzEOfxTrd)	1	0	1	0	0	1	0	0	0	0	0	0	0	1	0	0	0	0	1	0	0	1	0	0	0	0	0	0	0	0	0	0	0	0	0
379	Feminino	Parda	de 4 a 7	Desempregado	40	2009	Recidiva	Multirresistência	Adquirida	3	Pulmonar	Bilateral cavitária	Óbito	TBMR (2005-2009) (2Am5EOfxZTrd - 4Am2EOfxZTrd - 6Am2EOfxTrd / 6EOfxTrd)	1	0	0	0	0	1	0	0	0	0	0	0	0	1	0	0	0	0	1	0	1	1	0	0	0	0	0	0	0	0	0	0	0	0	0
380	Masculino	Parda	de 4 a 7	outra	32	2003	Caso Novo	Multirresistência	Adquirida	1	Pulmonar	Bilateral cavitária	Tratamento completo	TBMR (2000-2005) (2Am5CfzEOfxTrd - 10Am2CfzEOfxTrd / 6CfzEOfxTrd)	1	0	1	0	0	1	0	0	0	0	0	0	0	1	0	0	0	0	1	0	0	0	0	0	0	0	0	0	0	0	0	0	0	0	0
381	Masculino	Negra	de 8 a 11	Outro profissional autônomo assalariado	58	2008	Caso Novo	Multirresistência	Adquirida	1	Extrapulmonar	.	Tratamento completo	TBMR (2005-2009) (2S5EOfxZTrd - 4S2EOfxZTrd - 6S2EOfxTrd / 6EOfxTrd)	0	0	0	0	0	1	0	0	0	0	0	0	0	1	0	0	0	1	1	0	1	1	1	0	0	0	0	0	0	0	0	0	0	0	1
382	Masculino	Negra	de 8 a 11	Outro profissional autônomo assalariado	33	2008	Caso Novo	Multirresistência	Adquirida	1	Pulmonar	Unilateral não cavitária	Abandono	TBMR 3 (2Am5EOfxTrd - 4Am3EOfxTrd / 12EOfxTrd)	1	0	0	0	0	1	0	0	0	0	0	0	0	1	0	0	0	0	1	0	0	0	0	0	0	0	0	0	0	0	0	0	0	0	0
383	Masculino	Branca	de 1 a 3	Outro profissional autônomo assalariado	49	2014	Após abandono	Multirresistência	Adquirida	3	Pulmonar	Bilateral cavitária	Falência	TBMR 3 (2Am5ELfxZTrd - 4Am3ELfxZTrd / 12ELfxTrd)	1	0	0	0	0	1	0	0	0	0	1	0	0	0	0	0	0	0	1	1	1	0	0	0	0	0	0	0	0	0	0	0	0	0	0
384	Masculino	Branca	de 4 a 7	outra	49	2012	Após abandono	Multirresistência	Adquirida	2	Pulmonar	Bilateral não cavitária	Abandono	TBMR 4 (2Am5ELfxTrd - 4Am3ELfxTrd / 12ELfxTrd)	1	0	0	0	0	1	0	0	0	0	1	0	0	0	0	0	0	0	1	0	0	0	0	0	0	0	0	0	0	0	0	0	0	0	0
385	Feminino	Negra	de 4 a 7	outra	47	2010	Caso Novo	Multirresistência	Adquirida	1	Pulmonar	Unilateral cavitária	Abandono	Individualizado	0	0	0	0	0	1	0	0	0	0	1	0	0	0	0	0	0	1	1	0	1	1	0	0	0	0	0	0	1	0	0	0	0	0	0
386	Feminino	Branca	12 ou mais	Outro profissional autônomo assalariado	30	2010	Caso Novo	Multirresistência	Adquirida	1	Pulmonar	Bilateral cavitária	Tratamento completo	TBMR 2 (2S5ELfxZTrd - 4S3ELfxZTrd / 12ELfxTrd)	0	0	0	0	0	1	0	0	0	0	1	0	0	0	0	0	0	1	1	0	1	0	0	0	0	0	0	0	0	0	0	0	0	0	0
387	Masculino	Parda	de 8 a 11	Desempregado	43	2014	Falência ao retratamento	Resistência extensiva	Adquirida	4	Pulmonar	Bilateral cavitária	Curado	Individualizado	0	0	1	0	1	0	0	0	0	0	1	1	1	0	1	0	0	0	0	1	0	0	0	0	0	1	0	0	0	0	0	0	0	0	0
388	Masculino	Parda	de 4 a 7	Desempregado	39	2010	Falência ao primeiro tratamento	Multirresistência	Adquirida	2	Pulmonar	Bilateral cavitária	Falência	Individualizado	1	0	0	0	0	1	1	0	0	0	1	0	0	1	0	0	0	1	1	0	1	0	0	0	0	0	0	0	0	0	0	0	0	0	0
389	Masculino	Parda	de 4 a 7	Desempregado	37	2008	Caso Novo	Multirresistência	Adquirida	1	Pulmonar	Bilateral cavitária	Falência	TBMR 3 (2Am5EOfxZTrd - 4Am3EOfxZTrd / 12EOfxTrd)	1	0	0	0	0	1	0	0	0	0	0	0	0	1	0	0	0	0	1	0	1	0	0	0	0	0	0	0	1	0	0	0	0	0	0
390	Masculino	Parda	de 8 a 11	Outro profissional autônomo assalariado	41	2012	Falência ao retratamento	Resistência extensiva	Adquirida	3	Pulmonar	Bilateral cavitária	Falência	Individualizado	1	0	0	0	0	1	1	0	0	0	1	0	1	0	0	0	0	0	1	1	1	0	0	0	0	1	0	0	0	0	0	0	0	0	0
391	Masculino	Branca	de 8 a 11	outra	29	2000	Caso Novo	Multirresistência	Adquirida	1	Pulmonar	Bilateral cavitária	Abandono	Individualizado	1	0	1	0	0	1	0	0	0	0	0	0	0	1	0	0	0	0	1	0	0	0	0	0	0	0	0	0	0	0	0	0	0	0	0
392	Masculino	Parda	de 1 a 3	Outro profissional autônomo assalariado	50	2014	Caso Novo	Resistência extensiva	Adquirida	1	Pulmonar	Bilateral cavitária	Falência	Individualizado	1	0	1	0	1	0	0	0	0	0	0	1	1	0	1	0	0	0	1	1	0	0	1	0	0	0	0	0	0	0	1	0	0	0	0
393	Feminino	Branca	de 8 a 11	Desempregado	27	2008	Caso Novo	Multirresistência	Adquirida	1	Pulmonar	Bilateral cavitária	Curado	TBMR 3 (2Am5EOfxTrd - 4Am3EOfxTrd / 12EOfxTrd)	1	0	0	0	0	1	0	0	0	0	0	0	0	1	0	0	0	0	1	0	0	0	0	0	0	0	0	0	0	0	0	0	0	0	0
394	Feminino	Branca	de 8 a 11	outra	37	2004	Caso Novo	Multirresistência	Adquirida	1	Pulmonar	Bilateral cavitária	Curado	TBMR (2000-2005) (2Am5CfzEOfxTrd - 10Am2CfzEOfxTrd / 6CfzEOfxTrd)	1	0	1	0	0	1	0	0	0	0	0	0	0	1	0	0	0	0	1	0	0	0	0	0	0	0	0	0	1	0	0	0	0	0	0
395	Masculino	Branca	de 4 a 7	Outro profissional autônomo assalariado	28	2015	Caso Novo	Multirresistência	Adquirida	1	Pulmonar	Bilateral cavitária	Curado	Individualizado	1	0	0	0	0	1	1	0	0	0	1	0	0	0	0	0	0	0	1	0	1	0	1	0	0	0	0	0	0	0	0	0	0	0	0
396	Masculino	Parda	de 1 a 3	Aposentado	68	2006	Caso Novo	Multirresistência	Adquirida	1	Pulmonar	Bilateral cavitária	Falência	Individualizado	1	0	0	0	0	1	0	0	0	0	0	0	0	1	0	0	0	0	1	0	0	0	0	0	0	0	0	0	0	0	0	0	0	0	0
397	Masculino	Parda	de 1 a 3	Aposentado	70	2007	Falência ao primeiro tratamento	Multirresistência	Adquirida	2	Pulmonar	Bilateral não cavitária	Curado	TBMR (2005-2009) (2Am5EOfxZTrd - 4Am2EOfxZTrd - 6Am2EOfxTrd / 6EOfxTrd)	1	0	0	0	0	1	0	0	0	0	0	0	0	1	0	0	0	0	1	0	1	0	0	0	0	0	0	0	0	0	0	0	0	0	0
398	Masculino	Parda	nenhuma	outra	44	2001	Caso Novo	Multirresistência	Adquirida	1	Pulmonar	Bilateral cavitária	Curado	TBMR (2000-2005) (2Am5CfzEOfxTrd - 10Am2CfzEOfxTrd / 6CfzEOfxTrd)	1	0	1	0	0	1	0	0	0	0	0	0	0	1	0	0	0	0	1	0	0	0	0	0	0	0	0	0	0	0	0	0	0	0	0
399	Feminino	Negra	de 1 a 3	Desempregado	18	2008	Caso Novo	Multirresistência	Primária	1	Pulmonar	Bilateral cavitária	Abandono	TBMR 3 (2Am5EOfxZTrd - 4Am3EOfxZTrd / 12EOfxTrd)	1	0	0	0	0	1	0	0	0	0	0	0	0	1	0	0	0	0	1	0	1	0	0	0	0	0	0	0	0	0	0	0	0	0	0
400	Feminino	Branca	de 4 a 7	outra	28	2008	Caso Novo	Multirresistência	Adquirida	1	Pulmonar	Bilateral não cavitária	Tratamento completo	TBMR 1 (2S5EOfxZTrd - 4S3EOfxZTrd / 12EOfxTrd)	0	0	0	0	0	1	0	0	0	0	0	0	0	1	0	0	0	1	1	0	1	1	0	0	0	0	0	0	0	0	0	0	0	0	0
401	Feminino	Parda	de 4 a 7	Profissional de saúde	25	2007	Caso Novo	Multirresistência	Adquirida	1	Pulmonar	Bilateral cavitária	Falência	TBMR 1 (2S5EOfxTrd - 4S3EOfxTrd / 12EOfxTrd)	0	0	0	0	0	1	0	0	0	0	0	0	0	1	0	0	0	1	1	0	0	1	0	0	0	0	0	0	0	0	0	0	0	0	1
402	Feminino	Parda	de 4 a 7	Profissional de saúde	26	2007	Mudança do padrão de resistencia	Multirresistência	Adquirida	2	Pulmonar	Bilateral cavitária	Abandono	TBMR 3 (2Am5EOfxTrd - 4Am3EOfxTrd / 12EOfxTrd)	1	0	0	0	0	1	0	0	0	0	0	0	0	1	0	0	0	0	1	0	0	1	0	0	0	0	0	0	0	0	0	0	0	0	1
403	Feminino	Branca	de 8 a 11	Dona de casa	60	2014	Falência ao primeiro tratamento	Multirresistência	Adquirida	2	Pulmonar	Unilateral cavitária	Tratamento completo	Individualizado	0	0	1	0	1	0	1	0	0	0	0	1	1	0	1	0	0	0	0	1	0	0	0	0	0	0	0	0	0	0	0	0	0	0	0
404	Feminino	Parda	12 ou mais	Outro profissional autônomo assalariado	24	2015	Caso Novo	Multirresistência	Primária	1	Pulmonar	Bilateral cavitária	Curado	TBMR 4 (2Am5ELfxZTrd - 4Am3ELfxZTrd / 12ELfxTrd)	1	0	0	0	0	1	0	0	0	0	1	0	0	0	0	0	0	0	1	1	1	0	0	0	0	0	0	0	0	0	0	0	0	0	0
405	Masculino	Branca	ignorada	Outro profissional autônomo assalariado	52	2015	Caso Novo	Multirresistência	Adquirida	1	Pulmonar	Bilateral cavitária	Óbito	Individualizado	1	0	0	0	0	1	1	0	0	0	1	0	0	0	0	0	0	0	1	0	1	0	1	0	0	0	0	0	0	0	1	0	0	0	0
406	Feminino	Negra	de 4 a 7	outra	40	2010	Caso Novo	Multirresistência	Adquirida	1	Pulmonar	Bilateral cavitária	Curado	TBMR 4 (2Am5ELfxTrd - 4Am3ELfxTrd / 12ELfxTrd)	1	0	0	0	0	1	0	0	0	0	1	0	0	0	0	0	0	0	1	0	0	0	0	0	0	0	0	0	0	0	0	0	0	0	0
407	Feminino	Branca	12 ou mais	outra	38	2009	Caso Novo	Multirresistência	Adquirida	1	Pulmonar	Bilateral cavitária	Curado	Individualizado	1	0	0	0	0	1	1	0	0	0	0	0	0	1	0	0	0	0	1	0	0	0	0	0	0	0	0	0	0	0	0	0	0	0	0
408	Feminino	Parda	de 4 a 7	Desempregado	32	2012	Caso Novo	Multirresistência	Adquirida	1	Pulmonar	Bilateral cavitária	Abandono	Individualizado	1	0	0	0	0	1	0	0	0	0	1	0	0	0	0	0	0	0	1	0	1	1	1	0	0	0	0	0	0	0	0	0	0	0	1
409	Feminino	Parda	de 8 a 11	Dona de casa	32	2009	Caso Novo	Multirresistência	Primária	1	Pulmonar	Bilateral não cavitária	Tratamento completo	TBMR (2005-2009) (2Am5EOfxZTrd - 4Am2EOfxZTrd - 6Am2EOfxTrd / 6EOfxTrd)	1	0	0	0	0	1	0	0	0	0	0	0	0	1	0	0	0	0	1	0	1	0	0	0	0	0	0	0	0	0	0	0	0	0	0
410	Feminino	Parda	de 4 a 7	Desempregado	40	2011	Caso Novo	Multirresistência	Adquirida	1	Ambos	Bilateral não cavitária	Óbito	Individualizado	1	0	0	1	0	0	1	0	0	0	1	0	1	0	0	0	0	0	1	0	1	1	0	0	0	1	0	0	0	0	0	0	0	0	0
411	Feminino	Parda	12 ou mais	outra	39	2002	Caso Novo	Multirresistência	Adquirida	1	Pulmonar	Bilateral não cavitária	Óbito	TBMR (2000-2005) (2Am5CfzEOfxTrd - 10Am2CfzEOfxTrd / 6CfzEOfxTrd)	1	0	1	0	0	1	0	0	0	0	0	0	0	1	0	0	0	0	1	0	0	0	0	0	0	1	0	0	0	0	0	0	0	0	0
412	Feminino	Parda	de 1 a 3	Desempregado	34	2007	Recidiva	Multirresistência	Adquirida	2	Pulmonar	Unilateral cavitária	Curado	TBMR (2005-2009) (2Am5EOfxZTrd - 4Am2EOfxZTrd - 6Am2EOfxTrd / 6EOfxTrd)	1	0	0	0	0	1	0	0	0	0	0	0	0	1	0	0	0	0	1	0	1	1	0	0	0	0	0	0	0	0	0	0	0	0	0
413	Feminino	Ignorada	de 8 a 11	outra	27	2000	Caso Novo	Resistência extensiva	Adquirida	1	Pulmonar	Bilateral cavitária	Óbito	Individualizado	1	0	1	0	0	1	0	0	0	0	0	0	0	1	0	0	0	0	1	0	0	0	0	0	0	0	0	0	0	0	0	0	0	0	0
414	Feminino	Branca	de 8 a 11	Dona de casa	37	2008	Caso Novo	Multirresistência	Primária	1	Pulmonar	Unilateral cavitária	Tratamento completo	TBMR 3 (2Am5EOfxTrd - 4Am3EOfxTrd / 12EOfxTrd)	1	0	0	0	0	1	0	0	0	0	0	0	0	1	0	0	0	0	1	0	0	0	0	0	0	0	0	0	0	0	0	0	0	0	0
415	Feminino	Branca	de 4 a 7	Dona de casa	30	2005	Caso Novo	Multirresistência	Adquirida	1	Pulmonar	Bilateral cavitária	Óbito	TBMR (2005-2009) (2Am5EOfxZTrd - 4Am2EOfxZTrd - 6Am2EOfxTrd / 6EOfxTrd)	1	0	0	0	0	1	0	0	0	0	0	0	0	1	0	0	0	0	1	0	1	0	0	0	0	0	0	0	0	0	0	0	1	0	0
416	Masculino	Branca	de 4 a 7	outra	35	2003	Caso Novo	Multirresistência	Adquirida	1	Pulmonar	Bilateral não cavitária	Tratamento completo	TBMR (2000-2005) (2Am5CfzEOfxTrd - 10Am2CfzEOfxTrd / 6CfzEOfxTrd)	1	0	1	0	0	1	0	0	0	0	0	0	0	1	0	0	0	0	1	0	0	0	0	0	0	0	0	0	0	0	0	0	0	0	0
417	Masculino	Branca	ignorada	Desempregado	51	2015	Após abandono	Multirresistência	Adquirida	3	Pulmonar	Bilateral cavitária	Falência	Individualizado	1	0	0	0	0	1	0	0	0	0	1	0	1	0	0	0	0	0	1	1	1	0	0	0	0	0	0	0	0	0	0	0	0	0	0
418	Masculino	Ignorada	ignorada	outra	29	2001	Caso Novo	Multirresistência	Adquirida	1	Pulmonar	Bilateral cavitária	Curado	TBMR (2000-2005) (2Am5CfzEOfxTrd - 10Am2CfzEOfxTrd / 6CfzEOfxTrd)	1	0	1	0	0	1	0	0	0	0	0	0	0	1	0	0	0	0	1	0	0	0	0	0	0	0	0	0	0	0	0	0	0	0	0
419	Masculino	Parda	de 4 a 7	outra	32	2002	Caso Novo	Multirresistência	Adquirida	1	Pulmonar	Bilateral cavitária	Abandono	TBMR (2000-2005) (2Am5CfzEOfxTrd - 10Am2CfzEOfxTrd / 6CfzEOfxTrd)	1	0	1	0	0	1	0	0	0	0	0	0	0	1	0	0	0	0	1	0	0	0	0	0	0	0	0	0	0	0	0	0	0	0	0
420	Masculino	Parda	de 4 a 7	Desempregado	48	2006	Caso Novo	Multirresistência	Adquirida	1	Pulmonar	Bilateral cavitária	Tratamento completo	TBMR (2005-2009) (2Am5EOfxZTrd - 4Am2EOfxZTrd - 6Am2EOfxTrd / 6EOfxTrd)	1	0	0	0	0	1	0	0	0	0	0	0	0	1	0	0	0	0	1	0	1	0	0	0	0	0	0	0	0	0	0	0	0	0	0
421	Masculino	Negra	de 4 a 7	Outro profissional autônomo assalariado	31	2006	Caso Novo	Multirresistência	Adquirida	1	Pulmonar	Bilateral cavitária	Curado	TBMR 3 (2Am5EOfxTrd - 4Am3EOfxTrd / 12EOfxTrd)	1	0	0	0	0	1	0	0	0	0	0	0	0	1	0	0	0	0	1	0	0	0	0	0	0	0	0	0	0	0	0	0	0	0	0
422	Masculino	Parda	de 4 a 7	outra	26	2002	Caso Novo	Multirresistência	Adquirida	1	Pulmonar	Bilateral cavitária	Curado	TBMR (2000-2005) (2Am5CfzEOfxTrd - 10Am2CfzEOfxTrd / 6CfzEOfxTrd)	1	0	1	0	0	1	0	0	0	0	0	0	0	1	0	0	0	0	1	0	0	0	0	0	0	0	0	0	0	0	0	0	0	0	0
423	Feminino	Parda	ignorada	Desempregado	34	2007	Caso Novo	Multirresistência	Adquirida	1	Pulmonar	Bilateral cavitária	Curado	TBMR 3 (2Am5EOfxTrd - 4Am3EOfxTrd / 12EOfxTrd)	1	0	0	0	0	1	0	0	0	0	0	0	0	1	0	0	0	0	1	0	0	0	0	0	0	0	0	0	1	0	0	0	0	0	0
424	Masculino	Parda	de 4 a 7	outra	27	2011	Caso Novo	Multirresistência	Adquirida	1	Pulmonar	Bilateral cavitária	Curado	TBMR 2 (2S5ELfxZTrd - 4S3ELfxZTrd / 12ELfxTrd)	0	0	0	0	0	1	0	0	0	0	1	0	0	0	0	0	0	1	1	0	1	0	1	0	0	0	0	0	1	0	1	0	0	0	0
425	Feminino	Negra	de 1 a 3	outra	45	2003	Caso Novo	Multirresistência	Primária	1	Pulmonar	Bilateral cavitária	Tratamento completo	TBMR (2000-2005) (2Am5CfzEOfxTrd - 10Am2CfzEOfxTrd / 6CfzEOfxTrd)	1	0	1	0	0	1	0	0	0	0	0	0	0	1	0	0	0	0	1	0	0	0	0	0	0	0	0	0	0	0	0	0	0	0	0
426	Masculino	Parda	de 4 a 7	População privada de liberdade	36	2010	Caso Novo	Multirresistência	Adquirida	1	Pulmonar	Unilateral cavitária	Abandono	Individualizado	1	0	0	0	0	1	0	1	0	0	0	0	0	1	0	0	0	0	1	0	0	0	0	0	0	0	0	0	0	0	0	0	0	0	0
427	Feminino	Branca	de 4 a 7	outra	63	2001	Recidiva	Multirresistência	Adquirida	2	Pulmonar	Bilateral não cavitária	Óbito	TBMR (2000-2005) (2Am5CfzEOfxTrd - 10Am2CfzEOfxTrd / 6CfzEOfxTrd)	1	0	1	0	0	1	0	0	0	0	0	0	0	1	0	0	0	0	1	0	0	0	0	0	0	0	0	0	1	0	0	0	0	0	0
428	Feminino	Parda	de 4 a 7	Outro profissional autônomo assalariado	57	2009	Caso Novo	Multirresistência	Adquirida	1	Pulmonar	Unilateral não cavitária	Tratamento completo	Individualizado	1	0	0	0	0	0	1	0	0	0	0	0	0	1	0	0	0	0	1	0	1	0	0	0	0	1	0	0	0	0	0	0	0	0	0
429	Feminino	Branca	12 ou mais	Outro profissional autônomo assalariado	54	2007	Caso Novo	Multirresistência	Primária	1	Pulmonar	Bilateral cavitária	Óbito	Individualizado	1	0	0	0	0	1	1	0	0	0	0	0	1	1	0	0	0	0	1	0	1	0	0	0	0	0	0	0	0	0	0	0	0	0	0
430	Masculino	Parda	de 1 a 3	outra	34	2012	Após abandono	Multirresistência	Adquirida	2	Pulmonar	Unilateral cavitária	Abandono	TBMR 4 (2Am5ELfxZTrd - 4Am3ELfxZTrd / 12ELfxTrd)	1	0	0	0	0	1	0	0	0	0	1	0	0	0	0	0	0	0	1	0	1	0	0	0	0	0	0	0	0	0	0	0	0	0	0
431	Masculino	Parda	de 1 a 3	Desempregado	30	2008	Caso Novo	Multirresistência	Adquirida	1	Pulmonar	Bilateral não cavitária	Abandono	TBMR 3 (2Am5EOfxTrd - 4Am3EOfxTrd / 12EOfxTrd)	1	0	0	0	0	1	0	0	0	0	0	0	0	1	0	0	0	0	1	0	0	0	0	0	0	0	0	0	1	0	0	0	0	0	0
432	Masculino	Parda	de 4 a 7	outra	42	2012	Caso Novo	Multirresistência	Adquirida	1	Pulmonar	Bilateral cavitária	Curado	TBMR 2 (2S5ELfxZTrd - 4S3ELfxZTrd / 12ELfxTrd)	0	0	0	0	0	1	0	0	0	0	1	0	0	0	0	0	0	1	1	0	1	0	0	0	0	0	0	0	0	0	0	0	0	0	0
433	Masculino	Parda	nenhuma	Desempregado	58	2010	Caso Novo	Multirresistência	Adquirida	1	Pulmonar	Unilateral cavitária	Curado	TBMR 4 (2Am5ELfxZTrd - 4Am3ELfxZTrd / 12ELfxTrd)	1	0	0	0	0	1	0	0	0	0	1	0	0	0	0	0	0	0	1	0	1	0	0	0	0	0	0	0	0	0	0	0	0	0	0
434	Masculino	Negra	nenhuma	Aposentado	57	2010	Caso Novo	Multirresistência	Adquirida	1	Pulmonar	Unilateral cavitária	Tratamento completo	Individualizado	0	0	0	0	0	0	1	0	0	0	1	0	0	1	0	0	0	1	1	0	0	0	1	0	0	0	0	0	0	0	0	0	0	0	0
435	Feminino	Parda	de 4 a 7	Dona de casa	30	2009	Caso Novo	Multirresistência	Adquirida	1	Pulmonar	Bilateral cavitária	Curado	TBMR 3 (2Am5EOfxZTrd - 4Am3EOfxZTrd / 12EOfxTrd)	1	0	0	0	0	1	0	0	0	0	0	0	0	1	0	0	0	0	1	0	1	0	0	0	0	0	0	0	0	0	0	0	0	0	0
436	Feminino	Negra	ignorada	Dona de casa	30	2005	Caso Novo	Multirresistência	Adquirida	1	Pulmonar	Bilateral cavitária	Curado	TBMR (2000-2005) (2Am5CfzEOfxTrd - 10Am2CfzEOfxTrd / 6CfzEOfxTrd)	1	0	1	0	0	1	0	0	0	0	0	0	0	1	0	0	0	0	1	0	0	1	0	0	0	0	0	0	0	0	0	0	0	0	0
437	Feminino	Parda	de 4 a 7	Outro profissional autônomo assalariado	30	2007	Caso Novo	Multirresistência	Adquirida	1	Ambos	Bilateral não cavitária	Tratamento completo	TBMR 3 (2Am5EOfxZTrd - 4Am3EOfxZTrd / 12EOfxTrd)	1	0	0	0	0	1	0	0	0	0	0	0	0	1	0	0	0	0	1	0	1	0	0	0	0	0	0	0	0	0	0	0	0	0	0
438	Feminino	Branca	de 8 a 11	Dona de casa	38	2011	Caso Novo	Multirresistência	Adquirida	1	Pulmonar	Unilateral cavitária	Curado	TBMR 2 (2S5ELfxTrd - 4S3ELfxTrd / 12ELfxTrd)	0	0	0	0	0	1	0	0	0	0	1	0	0	0	0	0	0	1	1	0	0	0	0	0	0	0	0	0	0	0	0	0	0	0	0
439	Feminino	Branca	nenhuma	Dona de casa	38	2014	Após abandono	Multirresistência	Adquirida	1	Pulmonar	Bilateral cavitária	Abandono	TBMR 2 (2S5ELfxZTrd - 4S3ELfxZTrd / 12ELfxTrd)	0	0	0	0	0	1	0	0	0	0	1	0	0	0	0	0	0	1	1	0	1	.	0	0	0	0	0	0	0	0	0	0	0	0	0
440	Feminino	Negra	ignorada	outra	28	2002	Caso Novo	Multirresistência	Adquirida	1	Pulmonar	Bilateral cavitária	Óbito	TBMR (2000-2005) (2Am5CfzEOfxTrd - 10Am2CfzEOfxTrd / 6CfzEOfxTrd)	1	0	1	0	0	1	0	0	0	0	0	0	0	1	0	0	0	0	1	0	0	0	0	0	0	0	0	0	0	0	0	0	0	0	0
441	Feminino	Branca	de 4 a 7	outra	29	2001	Mudança do padrão de resistencia	Resistência extensiva	Adquirida	3	Pulmonar	Bilateral cavitária	Óbito	Individualizado	1	0	1	0	0	1	0	0	0	0	0	0	0	1	0	0	0	0	1	0	0	.	0	0	0	0	0	0	0	0	0	0	0	0	0
442	Feminino	Parda	de 4 a 7	Dona de casa	29	2001	Após abandono	Multirresistência	Adquirida	2	Pulmonar	Bilateral cavitária	Falência	Individualizado	0	0	0	0	0	1	1	0	0	0	0	0	0	0	0	0	0	1	0	0	1	0	0	0	0	0	0	0	0	0	0	0	0	0	0
443	Masculino	Parda	12 ou mais	outra	23	2011	Caso Novo	Multirresistência	Adquirida	1	Pulmonar	Unilateral não cavitária	Curado	TBMR 4 (2Am5ELfxZTrd - 4Am3ELfxZTrd / 12ELfxTrd)	1	0	0	0	0	1	0	0	0	0	1	0	0	0	0	0	0	0	1	0	1	0	0	0	0	0	0	0	0	0	0	0	0	0	0
444	Masculino	Branca	de 1 a 3	outra	22	2001	Caso Novo	Multirresistência	Adquirida	1	Pulmonar	Bilateral cavitária	Tratamento completo	TBMR (2000-2005) (2S5CfzEOfxTrd - 10S2CfzEOfxTrd / 6CfzEOfxTrd)	0	0	1	0	0	1	0	0	0	0	0	0	0	1	0	0	0	1	1	0	0	0	0	0	0	0	0	0	0	0	0	0	0	0	0
445	Masculino	Parda	de 8 a 11	Estudante	17	2015	Caso Novo	Multirresistência	Adquirida	1	Ambos	Bilateral não cavitária	Curado	TBMR 4 (2Am5ELfxZTrd - 4Am3ELfxZTrd / 12ELfxTrd)	1	0	0	0	0	1	0	0	0	0	1	0	0	0	0	0	0	0	1	1	1	0	0	0	0	0	0	0	0	0	0	0	0	0	0
446	Masculino	Branca	de 4 a 7	Desempregado	36	2013	Caso Novo	Multirresistência	Adquirida	1	Pulmonar	Bilateral cavitária	Óbito	Individualizado	1	0	0	0	0	1	0	0	0	0	1	0	0	0	0	0	0	1	1	0	1	0	0	0	0	0	0	0	0	0	0	0	0	0	1
447	Masculino	Parda	12 ou mais	outra	26	2002	Caso Novo	Multirresistência	Adquirida	1	Pulmonar	Unilateral cavitária	Tratamento completo	TBMR (2000-2005) (2Am5CfzEOfxTrd - 10Am2CfzEOfxTrd / 6CfzEOfxTrd)	1	0	1	0	0	1	0	0	0	0	0	0	0	1	0	0	0	0	1	0	0	0	0	0	0	0	0	0	0	0	0	0	0	0	0
448	Masculino	Branca	de 8 a 11	População privada de liberdade	24	2009	Caso Novo	Multirresistência	Adquirida	1	Pulmonar	Unilateral cavitária	Curado	TBMR 3 (2Am5EOfxZTrd - 4Am3EOfxZTrd / 12EOfxTrd)	1	0	0	0	0	1	0	0	0	0	0	0	0	1	0	0	0	0	1	0	1	0	0	0	0	0	0	0	0	0	0	0	0	0	0
449	Masculino	Branca	de 8 a 11	Desempregado	40	2014	Falência ao retratamento	Multirresistência	Adquirida	4	Pulmonar	Bilateral cavitária	Falência	Individualizado	0	0	1	0	1	0	0	0	0	0	0	1	1	0	1	0	0	0	0	1	0	0	1	0	1	0	0	0	0	0	1	0	0	0	1
450	Masculino	Branca	de 1 a 3	Desempregado	35	2009	Falência ao primeiro tratamento	Multirresistência	Adquirida	2	Pulmonar	Bilateral cavitária	Falência	TBMR (2005-2009) (2Am5EOfxZTrd - 4Am2EOfxZTrd - 6Am2EOfxTrd / 6EOfxTrd)	1	0	0	0	0	1	0	0	0	0	0	0	0	1	0	0	0	0	1	0	1	0	1	0	0	0	0	0	0	0	0	0	0	0	1
451	Masculino	Branca	de 8 a 11	Ambulante	34	2008	Caso Novo	Multirresistência	Adquirida	1	Pulmonar	Bilateral cavitária	Abandono	Individualizado	1	0	0	0	0	1	0	1	0	0	0	0	0	1	0	0	0	0	1	0	0	0	0	0	0	0	0	0	0	0	0	0	0	0	1
452	Masculino	Branca	de 1 a 3	Desempregado	38	2011	Falência ao retratamento	Multirresistência	Adquirida	3	Pulmonar	Bilateral cavitária	Falência	TBMR 2 (2S5ELfxZTrd - 4S3ELfxZTrd / 12ELfxTrd)	0	0	0	0	0	1	0	0	0	0	1	0	0	0	0	0	0	1	1	0	1	0	1	0	0	0	0	0	0	0	0	0	0	0	1
453	Masculino	Branca	de 8 a 11	Desempregado	42	2015	Falência ao retratamento	Resistência extensiva	Adquirida	5	Pulmonar	Bilateral cavitária	Falência	Individualizado	0	0	0	1	1	0	1	1	0	0	1	1	1	0	0	0	0	0	0	1	0	0	1	0	0	0	0	0	0	0	0	0	0	0	1
454	Masculino	Parda	de 4 a 7	Outro profissional autônomo assalariado	36	2013	Caso Novo	Multirresistência	Adquirida	1	Pulmonar	Bilateral não cavitária	Tratamento completo	TBMR 4 (2Am5ELfxTrd - 4Am3ELfxTrd / 12ELfxTrd)	1	0	0	0	0	1	0	0	0	0	1	0	0	0	0	0	0	0	1	0	0	0	1	0	0	0	0	0	0	0	0	0	0	0	1
455	Feminino	Parda	12 ou mais	Outro profissional autônomo assalariado	24	2007	Caso Novo	Multirresistência	Adquirida	1	Pulmonar	Bilateral cavitária	Tratamento completo	TBMR (2005-2009) (2Am5EOfxZTrd - 4Am2EOfxZTrd - 6Am2EOfxTrd / 6EOfxTrd)	1	0	0	0	0	1	0	0	0	0	0	0	0	1	0	0	0	0	1	0	1	0	0	0	0	0	0	0	0	0	0	0	0	0	0
456	Feminino	Parda	nenhuma	Dona de casa	41	2011	Caso Novo	Multirresistência	Adquirida	1	Pulmonar	Bilateral cavitária	Abandono	Individualizado	0	0	0	0	0	1	0	0	0	0	1	0	0	0	0	1	0	1	1	0	1	1	0	0	0	0	0	0	0	0	0	0	1	0	0
457	Masculino	Branca	de 4 a 7	outra	47	2002	Caso Novo	Multirresistência	Adquirida	1	Pulmonar	Bilateral não cavitária	Óbito	TBMR (2000-2005) (2S5CfzEOfxTrd - 10S2CfzEOfxTrd / 6CfzEOfxTrd)	0	0	1	0	0	1	0	0	0	0	0	0	0	1	0	0	0	1	1	0	0	0	0	0	0	0	0	0	0	0	0	0	0	0	0
458	Feminino	Branca	de 4 a 7	Desempregado	26	2007	Caso Novo	Multirresistência	Adquirida	1	Pulmonar	Bilateral cavitária	Falência	Individualizado	0	0	0	0	0	1	0	0	0	0	0	0	0	1	0	0	0	0	1	0	0	0	0	0	0	0	0	0	0	0	0	1	0	0	0
459	Feminino	Branca	de 4 a 7	Desempregado	26	2008	Falência ao primeiro tratamento	Multirresistência	Adquirida	2	Pulmonar	Bilateral cavitária	Óbito	Individualizado	1	0	0	0	0	1	0	0	0	0	0	0	1	0	0	0	0	0	1	0	1	0	0	0	0	0	0	0	0	0	0	1	0	0	0
460	Feminino	Negra	de 1 a 3	Desempregado	28	2014	Caso Novo	Multirresistência	Adquirida	1	Pulmonar	Bilateral cavitária	Abandono	TBMR 2 (2S5ELfxZTrd - 4S3ELfxZTrd / 12ELfxTrd)	0	0	0	0	0	1	0	0	0	0	1	0	0	0	0	0	0	1	1	1	1	1	1	0	0	0	0	0	0	0	1	0	0	0	1
461	Feminino	Branca	de 8 a 11	Desempregado	26	2008	Recidiva	Multirresistência	Adquirida	2	Pulmonar	Bilateral cavitária	Tratamento completo	TBMR (2005-2009) (2Am5EOfxZTrd - 4Am2EOfxZTrd - 6Am2EOfxTrd / 6EOfxTrd)	1	0	0	0	0	1	0	0	0	0	0	0	0	1	0	0	0	0	1	0	1	0	0	0	0	0	0	0	0	0	0	0	0	0	0
462	Feminino	Branca	de 8 a 11	Dona de casa	24	2006	Caso Novo	Multirresistência	Adquirida	1	Pulmonar	Bilateral cavitária	Tratamento completo	TBMR (2005-2009) (2Am5EOfxZTrd - 4Am2EOfxZTrd - 6Am2EOfxTrd / 6EOfxTrd)	1	0	0	0	0	1	0	0	0	0	0	0	0	1	0	0	0	0	1	0	1	0	0	0	0	0	0	0	0	0	0	0	0	0	0
463	Feminino	Negra	de 8 a 11	Outro profissional autônomo assalariado	18	2010	Caso Novo	Multirresistência	Adquirida	1	Pulmonar	Unilateral não cavitária	Abandono	TBMR 2 (2S5ELfxTrd - 4S3ELfxTrd / 12ELfxTrd)	0	0	0	0	0	1	0	0	0	0	1	0	0	0	0	0	0	1	1	0	0	1	0	0	0	0	0	0	0	0	0	0	0	0	0
464	Masculino	Branca	de 4 a 7	outra	49	2000	Caso Novo	Multirresistência	Adquirida	1	Pulmonar	Unilateral não cavitária	Curado	TBMR (2000-2005) (2Am5CfzEOfxTrd - 10Am2CfzEOfxTrd / 6CfzEOfxTrd)	1	0	1	0	0	1	0	0	0	0	0	0	0	1	0	0	0	0	1	0	0	0	0	0	0	0	0	0	0	0	0	0	0	0	0
465	Masculino	Branca	de 4 a 7	outra	33	2000	Caso Novo	Multirresistência	Adquirida	1	Pulmonar	Bilateral cavitária	Óbito	TBMR (2000-2005) (2Am5CfzEOfxTrd - 10Am2CfzEOfxTrd / 6CfzEOfxTrd)	1	0	1	0	0	1	0	0	0	0	0	0	0	1	0	0	0	0	1	0	0	0	0	0	0	0	0	0	0	0	0	0	0	0	0
466	Feminino	Branca	de 4 a 7	outra	44	2002	Caso Novo	Multirresistência	Adquirida	1	Pulmonar	Bilateral cavitária	Óbito	TBMR (2005-2009) (2Am5EOfxZTrd - 4Am2EOfxZTrd - 6Am2EOfxTrd / 6EOfxTrd)	1	0	0	0	0	1	0	0	0	0	0	0	0	1	0	0	0	0	1	0	1	0	0	0	0	0	0	0	0	0	0	0	0	0	0
467	Feminino	Parda	de 4 a 7	outra	38	2003	Caso Novo	Multirresistência	Adquirida	1	Pulmonar	Unilateral cavitária	Tratamento completo	TBMR (2000-2005) (2Am5CfzEOfxTrd - 10Am2CfzEOfxTrd / 6CfzEOfxTrd)	1	0	1	0	0	1	0	0	0	0	0	0	0	1	0	0	0	0	1	0	0	0	0	0	0	0	0	0	0	0	0	0	0	0	0
468	Masculino	Branca	de 1 a 3	Profissional do sexo	38	2013	Caso Novo	Multirresistência	Adquirida	1	Pulmonar	Bilateral cavitária	Abandono	TBMR 2 (2S5ELfxTrd - 4S3ELfxTrd / 12ELfxTrd)	0	0	0	0	0	0	0	0	0	0	0	0	0	0	0	0	0	0	0	0	0	1	1	0	0	0	0	0	0	0	0	0	0	0	1
469	Masculino	Negra	de 4 a 7	Desempregado	36	2001	Após abandono	Multirresistência	Adquirida	2	Pulmonar	Bilateral não cavitária	Óbito	TBMR (2000-2005) (2Am5CfzEOfxTrd - 10Am2CfzEOfxTrd / 6CfzEOfxTrd)	1	0	1	0	0	1	0	0	0	0	0	0	0	1	0	0	0	0	1	0	0	0	0	0	0	0	0	0	0	0	0	0	0	0	0
470	Masculino	Negra	de 4 a 7	outra	35	2000	Caso Novo	Multirresistência	Adquirida	1	Pulmonar	Bilateral não cavitária	Abandono	TBMR (2000-2005) (2Am5CfzEOfxTrd - 10Am2CfzEOfxTrd / 6CfzEOfxTrd)	1	0	1	0	0	1	0	0	0	0	0	0	0	1	0	0	0	0	1	0	0	0	0	0	0	0	0	0	0	0	0	0	0	0	0
471	Masculino	Parda	de 8 a 11	outra	19	2011	Caso Novo	Multirresistência	Adquirida	1	Pulmonar	Bilateral não cavitária	Abandono	TBMR 4 (2Am5ELfxZTrd - 4Am3ELfxZTrd / 12ELfxTrd)	1	0	0	0	0	1	0	0	0	0	1	0	0	0	0	0	0	0	1	0	1	0	0	0	0	0	0	0	0	0	0	0	0	0	0
472	Masculino	Parda	de 8 a 11	outra	20	2012	Após abandono	Multirresistência	Adquirida	2	Pulmonar	Bilateral cavitária	Abandono	Individualizado	1	0	0	0	0	1	1	0	0	0	1	0	0	0	0	0	0	0	1	0	1	0	0	0	0	0	0	0	0	0	0	0	0	0	0
473	Masculino	Branca	de 4 a 7	outra	22	2010	Outro	Resistência extensiva	Adquirida	3	Pulmonar	Bilateral cavitária	Falência	Individualizado	1	0	1	0	0	1	1	0	0	0	1	0	0	0	0	0	0	0	0	0	0	0	0	0	0	0	0	0	0	0	0	0	0	0	0
474	Masculino	Branca	de 4 a 7	outra	21	2010	Falência ao primeiro tratamento	Multirresistência	Adquirida	2	Pulmonar	Bilateral cavitária	Falência	Individualizado	1	0	1	0	0	1	1	0	0	0	0	0	0	1	0	0	0	0	1	0	0	0	0	0	0	0	0	0	0	0	0	0	0	0	0
475	Masculino	Branca	de 4 a 7	outra	23	2011	Falência ao retratamento	Resistência extensiva	Adquirida	4	Pulmonar	Bilateral cavitária	Falência	Individualizado	0	0	1	1	0	1	1	0	0	0	1	0	1	0	0	0	0	0	1	0	1	0	0	0	0	0	0	0	0	0	0	0	0	0	0
476	Masculino	Branca	de 4 a 7	outra	21	2009	Caso Novo	Multirresistência	Adquirida	1	Pulmonar	Bilateral cavitária	Falência	Individualizado	1	0	1	0	0	1	0	0	0	0	0	0	0	1	0	0	0	0	1	0	0	0	0	0	0	0	0	0	0	0	0	0	0	0	0
477	Masculino	Parda	de 1 a 3	outra	43	2013	Falência ao primeiro tratamento	Multirresistência	Adquirida	2	Pulmonar	Bilateral cavitária	Falência	Individualizado	1	0	0	0	0	1	1	0	0	0	0	0	0	1	0	0	0	0	1	1	1	0	0	0	0	0	0	0	0	0	0	0	0	0	0
478	Masculino	Parda	de 1 a 3	Aposentado	43	2013	Mudança do padrão de resistencia	Multirresistência	Adquirida	3	Pulmonar	Bilateral cavitária	Tratamento completo	Individualizado	1	0	1	0	1	0	0	0	0	0	1	1	0	1	0	0	0	0	1	1	0	0	0	0	0	0	0	0	0	0	0	0	0	0	0
479	Masculino	Parda	de 1 a 3	outra	42	2012	Caso Novo	Multirresistência	Adquirida	1	Pulmonar	Bilateral cavitária	Falência	TBMR 4 (2Am5ELfxTrd - 4Am3ELfxTrd / 12ELfxTrd)	1	0	0	0	0	1	0	0	0	0	1	0	0	0	0	0	0	0	1	0	0	0	0	0	0	0	0	0	0	0	1	0	0	0	0
480	Masculino	Negra	de 8 a 11	Outro profissional autônomo assalariado	30	2014	Caso Novo	Multirresistência	Primária	1	Pulmonar	Bilateral cavitária	Abandono	TBMR 2 (2S5ELfxZTrd - 4S3ELfxZTrd / 12ELfxTrd)	0	0	0	0	0	1	0	0	0	0	1	0	0	0	0	0	0	1	1	0	1	0	1	0	0	0	0	0	0	0	1	0	0	0	0
481	Masculino	Branca	de 8 a 11	outra	21	2011	Caso Novo	Multirresistência	Adquirida	1	Pulmonar	Bilateral cavitária	Curado	TBMR 2 (2S5ELfxZTrd - 4S3ELfxZTrd / 12ELfxTrd)	0	0	0	0	0	1	0	0	0	0	1	0	0	0	0	0	0	1	1	0	1	0	0	0	0	0	0	0	0	0	0	0	0	0	0
482	Masculino	Parda	de 8 a 11	outra	43	2004	Recidiva	Multirresistência	Adquirida	2	Pulmonar	Unilateral cavitária	Tratamento completo	Individualizado	1	0	1	0	0	1	0	0	0	0	0	0	0	1	0	0	0	0	1	0	0	0	0	0	0	0	0	0	0	0	0	0	0	0	0
483	Feminino	Branca	de 8 a 11	Dona de casa	36	2011	Falência ao retratamento	Multirresistência	Adquirida	5	Pulmonar	Bilateral cavitária	Curado	TBMR 4 (2Am5ELfxZTrd - 4Am3ELfxZTrd / 12ELfxTrd)	1	0	0	0	0	1	0	0	0	0	1	0	0	0	0	0	0	0	1	0	1	.	0	0	0	0	0	0	0	0	0	0	0	0	0
484	Feminino	Branca	de 8 a 11	Dona de casa	26	2000	Recidiva	Multirresistência	Adquirida	2	Pulmonar	Bilateral cavitária	Falência	TBMR (2000-2005) (2Am5CfzEOfxTrd - 10Am2CfzEOfxTrd / 6CfzEOfxTrd)	1	0	1	0	0	1	0	0	0	0	0	0	0	1	0	0	0	0	1	0	0	0	0	0	0	0	0	0	0	0	0	0	0	0	0
485	Feminino	Branca	de 8 a 11	Dona de casa	32	2007	Falência ao retratamento	Multirresistência	Adquirida	4	Pulmonar	Bilateral cavitária	Falência	Individualizado	1	0	0	0	0	1	1	0	0	0	1	0	1	0	0	0	0	0	1	0	1	.	0	0	0	0	0	0	0	0	0	0	0	0	0
486	Feminino	Branca	de 8 a 11	Dona de casa	28	2002	Falência ao retratamento	Multirresistência	Adquirida	3	Pulmonar	Bilateral cavitária	Falência	TBMR (2000-2005) (2Am5CfzEOfxTrd - 10Am2CfzEOfxTrd / 6CfzEOfxTrd)	1	0	1	0	0	1	0	0	0	0	0	0	0	1	0	0	0	0	1	0	0	.	0	0	0	0	0	0	0	0	0	0	0	0	0
487	Feminino	Parda	ignorada	outra	24	2001	Caso Novo	Multirresistência	Adquirida	1	Pulmonar	Bilateral cavitária	Curado	TBMR (2000-2005) (2Am5CfzEOfxTrd - 10Am2CfzEOfxTrd / 6CfzEOfxTrd)	1	0	1	0	0	1	0	0	0	0	0	0	0	1	0	0	0	0	1	0	0	0	0	0	0	0	0	0	0	0	0	0	0	0	0
488	Feminino	Ignorada	de 8 a 11	outra	20	2001	Caso Novo	Multirresistência	Adquirida	1	Pulmonar	Bilateral cavitária	Curado	TBMR (2000-2005) (2Am5CfzEOfxTrd - 10Am2CfzEOfxTrd / 6CfzEOfxTrd)	1	0	1	0	0	1	0	0	0	0	0	0	0	1	0	0	0	0	1	0	0	0	0	0	0	0	0	0	0	0	0	0	0	0	0
489	Feminino	Parda	de 8 a 11	outra	24	2011	Caso Novo	Multirresistência	Adquirida	1	Pulmonar	Unilateral não cavitária	Curado	TBMR 4 (2Am5ELfxZTrd - 4Am3ELfxZTrd / 12ELfxTrd)	1	0	0	0	0	1	0	0	0	0	1	0	0	0	0	0	0	0	1	0	1	0	1	0	0	0	0	0	0	0	1	0	0	0	0
490	Masculino	Parda	de 4 a 7	outra	50	2002	Caso Novo	Multirresistência	Adquirida	1	Pulmonar	Bilateral cavitária	Óbito	TBMR (2000-2005) (2Am5CfzEOfxTrd - 10Am2CfzEOfxTrd / 6CfzEOfxTrd)	1	0	1	0	0	1	0	0	0	0	0	0	0	1	0	0	0	0	1	0	0	0	0	0	0	0	0	0	0	0	0	0	0	0	0
491	Masculino	Parda	ignorada	outra	52	2002	Caso Novo	Multirresistência	Adquirida	1	Pulmonar	Unilateral cavitária	Curado	TBMR (2000-2005) (2Am5CfzEOfxTrd - 10Am2CfzEOfxTrd / 6CfzEOfxTrd)	1	0	1	0	0	1	0	0	0	0	0	0	0	1	0	0	0	0	1	0	0	0	0	0	0	0	0	0	0	0	0	0	0	0	0
492	Feminino	Branca	12 ou mais	Profissional de saúde	38	2012	Caso Novo	Multirresistência	Adquirida	1	Pulmonar	Unilateral cavitária	Tratamento completo	TBMR 4 (2Am5ELfxZTrd - 4Am3ELfxZTrd / 12ELfxTrd)	1	0	0	0	0	1	0	0	0	0	1	0	0	0	0	0	0	0	1	0	1	0	0	0	0	0	0	0	0	0	0	0	0	0	0
493	Masculino	Branca	de 8 a 11	Outro profissional autônomo assalariado	20	2012	Caso Novo	Multirresistência	Adquirida	1	Pulmonar	Unilateral cavitária	Curado	TBMR 4 (2Am5ELfxZTrd - 4Am3ELfxZTrd / 12ELfxTrd)	1	0	0	0	0	1	0	0	0	0	1	0	0	0	0	0	0	0	1	1	1	.	1	0	0	0	0	0	0	0	1	0	0	0	0
494	Masculino	Ignorada	de 8 a 11	Outro profissional autônomo assalariado	53	2007	Caso Novo	Multirresistência	Adquirida	1	Pulmonar	Bilateral cavitária	Abandono	TBMR 3 (2Am5EOfxTrd - 4Am3EOfxTrd / 12EOfxTrd)	1	0	0	0	0	1	0	0	0	0	0	0	0	1	0	0	0	0	1	0	0	0	1	0	0	0	0	0	0	0	0	0	0	0	0
495	Masculino	Parda	ignorada	outra	43	2009	Caso Novo	Multirresistência	Adquirida	1	Pulmonar	Unilateral não cavitária	Curado	TBMR (2005-2009) (2Am5EOfxZTrd - 4Am2EOfxZTrd - 6Am2EOfxTrd / 6EOfxTrd)	1	0	0	0	0	1	0	0	0	0	0	0	0	1	0	0	0	0	1	0	1	0	1	0	0	1	0	0	0	0	0	0	0	0	0
496	Masculino	Branca	de 8 a 11	Outro profissional autônomo assalariado	26	2012	Caso Novo	Multirresistência	Adquirida	1	Pulmonar	Bilateral cavitária	Curado	Individualizado	1	0	0	0	0	1	0	0	0	0	1	0	0	0	0	0	0	0	1	1	1	0	0	0	0	0	0	0	0	0	1	0	0	0	0
497	Feminino	Branca	nenhuma	outra	40	2001	Recidiva	Multirresistência	Adquirida	2	Pulmonar	Bilateral cavitária	Tratamento completo	TBMR (2000-2005) (2Am5CfzEOfxTrd - 10Am2CfzEOfxTrd / 6CfzEOfxTrd)	1	0	1	0	0	1	0	0	0	0	0	0	0	1	0	0	0	0	1	0	0	0	0	0	0	0	0	0	0	0	0	0	0	0	0
498	Masculino	Branca	nenhuma	outra	61	2003	Caso Novo	Multirresistência	Adquirida	1	Pulmonar	Bilateral cavitária	Tratamento completo	TBMR (2000-2005) (2Am5CfzEOfxTrd - 10Am2CfzEOfxTrd / 6CfzEOfxTrd)	1	0	1	0	0	1	0	0	0	0	0	0	0	1	0	0	0	0	1	0	0	0	0	0	0	0	0	0	0	0	0	0	0	0	0
499	Masculino	Parda	de 1 a 3	População privada de liberdade	21	2003	Caso Novo	Multirresistência	Adquirida	1	Pulmonar	Bilateral cavitária	Abandono	Individualizado	1	0	1	0	0	1	0	0	0	0	0	0	0	1	0	0	0	0	1	0	0	0	0	0	0	0	0	0	0	0	0	0	0	0	0
500	Feminino	Parda	de 4 a 7	outra	31	2002	Caso Novo	Multirresistência	Adquirida	1	Pulmonar	Unilateral não cavitária	Curado	TBMR (2000-2005) (2Am5CfzEOfxTrd - 10Am2CfzEOfxTrd / 6CfzEOfxTrd)	1	0	1	0	0	1	0	0	0	0	0	0	0	1	0	0	0	0	1	0	0	0	0	0	0	0	0	0	0	0	0	0	0	0	0
501	Feminino	Negra	de 1 a 3	outra	30	2003	Caso Novo	Multirresistência	Adquirida	1	Pulmonar	Bilateral cavitária	Curado	TBMR (2000-2005) (2Am5CfzEOfxTrd - 10Am2CfzEOfxTrd / 6CfzEOfxTrd)	1	0	1	0	0	1	0	0	0	0	0	0	0	1	0	0	0	0	1	0	0	0	0	0	0	0	0	0	0	0	0	0	0	0	0
502	Feminino	Ignorada	de 4 a 7	outra	26	2008	Recidiva	Multirresistência	Adquirida	2	Pulmonar	Bilateral cavitária	Tratamento completo	TBMR (2005-2009) (2Am5EOfxZTrd - 4Am2EOfxZTrd - 6Am2EOfxTrd / 6EOfxTrd)	1	0	0	0	0	1	0	0	0	0	0	0	0	1	0	0	0	0	1	0	1	0	0	0	0	0	0	0	0	0	0	0	0	0	0
503	Masculino	Negra	de 4 a 7	outra	38	2004	Caso Novo	Multirresistência	Adquirida	1	Pulmonar	Unilateral cavitária	Abandono	TBMR (2000-2005) (2Am5CfzEOfxTrd - 10Am2CfzEOfxTrd / 6CfzEOfxTrd)	1	0	1	0	0	1	0	0	0	0	0	0	0	1	0	0	0	0	1	0	0	0	0	0	0	0	0	0	0	0	0	0	0	0	1
504	Masculino	Negra	de 4 a 7	Desempregado	39	2005	Após abandono	Multirresistência	Adquirida	2	Pulmonar	Unilateral não cavitária	Óbito	TBMR 3 (2Am5EOfxTrd - 4Am3EOfxTrd / 12EOfxTrd)	1	0	0	0	0	1	0	0	0	0	0	0	0	1	0	0	0	0	1	0	0	0	1	0	0	0	0	0	0	0	0	0	0	0	1
505	Masculino	Branca	de 4 a 7	Outro profissional autônomo assalariado	28	2012	Caso Novo	Multirresistência	Adquirida	1	Pulmonar	Bilateral cavitária	Tratamento completo	TBMR 2 (2S5ELfxZTrd - 4S3ELfxZTrd / 12ELfxTrd)	0	0	0	0	0	1	0	0	0	0	1	0	0	0	0	0	0	1	1	0	1	.	0	0	0	0	0	0	0	0	1	0	0	0	1
506	Feminino	Branca	12 ou mais	Outro profissional autônomo assalariado	26	2010	Caso Novo	Multirresistência	Primária	1	Pulmonar	Unilateral cavitária	Curado	TBMR 1 (2S5EOfxZTrd - 4S3EOfxZTrd / 12EOfxTrd)	0	0	0	0	0	1	0	0	0	0	0	0	0	1	0	0	0	1	1	0	1	0	0	0	0	0	0	0	0	0	0	0	0	0	0
507	Feminino	Parda	nenhuma	outra	25	2002	Caso Novo	Multirresistência	Adquirida	1	Pulmonar	Bilateral não cavitária	Curado	TBMR (2000-2005) (2Am5CfzEOfxTrd - 10Am2CfzEOfxTrd / 6CfzEOfxTrd)	1	0	1	0	0	1	0	0	0	0	0	0	0	1	0	0	0	0	1	0	0	0	0	0	0	0	0	0	0	0	0	0	0	0	0
508	Masculino	Parda	de 8 a 11	Desempregado	29	2012	Recidiva	Multirresistência	Adquirida	4	Pulmonar	Unilateral cavitária	Curado	Individualizado	0	0	0	0	0	1	1	0	0	0	1	0	0	0	0	0	0	1	1	1	1	0	0	0	0	0	0	0	0	0	0	0	0	0	0
509	Masculino	Parda	de 8 a 11	Desempregado	26	2009	Falência ao retratamento	Multirresistência	Adquirida	3	Pulmonar	Bilateral cavitária	Curado	Individualizado	1	0	0	0	0	1	1	0	0	0	0	0	1	0	0	0	0	0	1	0	0	.	0	0	0	0	0	0	0	0	0	0	0	0	0
510	Feminino	Parda	de 8 a 11	Aposentado	71	2014	Falência ao primeiro tratamento	Multirresistência	Adquirida	2	Pulmonar	Unilateral cavitária	Curado	Individualizado	0	0	1	0	1	0	1	0	0	0	1	1	0	0	1	0	0	0	0	1	0	0	0	0	0	1	0	0	0	0	0	0	0	0	0
511	Feminino	Parda	de 8 a 11	Aposentado	69	2012	Caso Novo	Multirresistência	Adquirida	1	Pulmonar	Bilateral cavitária	Falência	TBMR 4 (2Am5ELfxTrd - 4Am3ELfxTrd / 12ELfxTrd)	1	0	0	0	0	1	0	0	0	0	1	0	0	0	0	0	0	0	1	0	0	0	0	0	0	1	0	0	1	0	0	0	0	0	0
512	Feminino	Parda	de 8 a 11	outra	44	2013	Caso Novo	Multirresistência	Adquirida	2	Pulmonar	Bilateral não cavitária	Curado	TBMR 2 (2S5ELfxZTrd - 4S3ELfxZTrd / 12ELfxTrd)	0	0	0	0	0	1	0	0	0	0	1	0	0	0	0	0	0	1	1	0	1	0	0	0	0	1	0	0	0	0	0	0	0	0	0
513	Masculino	Negra	de 4 a 7	outra	47	2001	Caso Novo	Multirresistência	Adquirida	1	Pulmonar	Bilateral não cavitária	Abandono	TBMR (2000-2005) (2Am5CfzEOfxTrd - 10Am2CfzEOfxTrd / 6CfzEOfxTrd)	1	0	1	0	0	1	0	0	0	0	0	0	0	1	0	0	0	0	1	0	0	0	0	0	0	0	0	0	0	0	0	0	0	0	0
514	Masculino	Negra	12 ou mais	outra	17	2004	Caso Novo	Multirresistência	Adquirida	1	Pulmonar	Unilateral cavitária	Curado	TBMR (2000-2005) (2Am5CfzEOfxTrd - 10Am2CfzEOfxTrd / 6CfzEOfxTrd)	1	0	1	0	0	1	0	0	0	0	0	0	0	1	0	0	0	0	1	0	0	0	0	0	0	0	0	0	0	0	0	0	0	0	0
515	Feminino	Negra	de 4 a 7	outra	43	2003	Caso Novo	Multirresistência	Adquirida	1	Pulmonar	Unilateral não cavitária	Tratamento completo	TBMR (2000-2005) (2Am5CfzEOfxTrd - 10Am2CfzEOfxTrd / 6CfzEOfxTrd)	1	0	1	0	0	1	0	0	0	0	0	0	0	1	0	0	0	0	1	0	0	0	0	0	0	0	0	0	0	0	0	0	0	0	0
516	Feminino	Branca	de 8 a 11	Dona de casa	43	2004	Caso Novo	Multirresistência	Primária	1	Pulmonar	Unilateral cavitária	Tratamento completo	TBMR (2000-2005) (2Am5CfzEOfxTrd - 10Am2CfzEOfxTrd / 6CfzEOfxTrd)	1	0	1	0	0	1	0	0	0	0	0	0	0	1	0	0	0	0	1	0	0	0	0	0	0	0	0	0	0	0	0	0	0	0	0
517	Masculino	Parda	de 8 a 11	outra	56	2015	Caso Novo	Multirresistência	Adquirida	1	Pulmonar	Unilateral cavitária	Curado	Individualizado	1	0	0	0	0	1	0	0	0	0	1	0	0	0	0	0	0	0	1	1	1	0	0	0	0	0	0	0	0	0	1	0	0	0	0
518	Masculino	Negra	de 4 a 7	outra	39	2001	Caso Novo	Multirresistência	Adquirida	1	Pulmonar	Bilateral não cavitária	Curado	TBMR (2000-2005) (2Am5CfzEOfxTrd - 10Am2CfzEOfxTrd / 6CfzEOfxTrd)	1	0	1	0	0	1	0	0	0	0	0	0	0	1	0	0	0	0	1	0	0	0	0	0	0	0	0	0	1	0	0	0	0	0	0
519	Masculino	Negra	de 1 a 3	Desempregado	55	2008	Recidiva	Multirresistência	Adquirida	2	Pulmonar	Bilateral cavitária	Curado	TBMR 3 (2Am5EOfxZTrd - 4Am3EOfxZTrd / 12EOfxTrd)	1	0	0	0	0	1	0	0	0	0	0	0	0	1	0	0	0	0	1	0	1	0	0	0	0	0	0	0	0	0	0	0	0	0	0
520	Masculino	Negra	ignorada	outra	47	2000	Caso Novo	Multirresistência	Adquirida	1	Pulmonar	Bilateral não cavitária	Curado	TBMR (2000-2005) (2Am5CfzEOfxTrd - 10Am2CfzEOfxTrd / 6CfzEOfxTrd)	1	0	1	0	0	1	0	0	0	0	0	0	0	1	0	0	0	0	1	0	0	0	0	0	0	0	0	0	0	0	0	0	0	0	0
521	Feminino	Negra	ignorada	Dona de casa	76	2005	Caso Novo	Multirresistência	Adquirida	1	Pulmonar	Unilateral cavitária	Óbito	TBMR (2000-2005) (2Am5CfzEOfxTrd - 10Am2CfzEOfxTrd / 6CfzEOfxTrd)	1	0	1	0	0	1	0	0	0	0	0	0	0	1	0	0	0	0	1	0	0	0	0	0	0	0	0	0	1	0	0	0	0	0	0
522	Masculino	Branca	de 8 a 11	outra	67	2005	Caso Novo	Multirresistência	Adquirida	1	Pulmonar	Unilateral cavitária	Óbito	TBMR 3 (2Am5EOfxTrd - 4Am3EOfxTrd / 12EOfxTrd)	1	0	0	0	0	1	0	0	0	0	0	0	0	1	0	0	0	0	1	0	0	0	0	0	0	0	0	0	0	0	0	0	0	0	0
523	Masculino	Negra	de 1 a 3	Desempregado	56	2011	Caso Novo	Multirresistência	Adquirida	1	Pulmonar	Bilateral cavitária	Curado	Individualizado	1	0	0	0	0	1	0	0	0	0	1	0	0	0	0	0	0	0	1	0	1	0	0	0	0	0	0	0	1	0	0	0	0	0	0
524	Feminino	Parda	de 8 a 11	outra	37	2011	Caso Novo	Resistência extensiva	Adquirida	1	Pulmonar	Bilateral não cavitária	Falência	Individualizado	1	0	0	0	0	1	1	0	0	0	1	0	1	0	0	0	0	0	1	0	1	0	0	0	0	0	0	0	0	0	0	0	0	0	0
525	Feminino	Parda	de 4 a 7	Dona de casa	41	2015	Falência ao retratamento	Resistência extensiva	Adquirida	3	Pulmonar	Bilateral cavitária	Falência	Individualizado	0	0	1	1	0	0	0	1	0	0	1	1	1	0	0	0	0	0	0	1	0	0	0	0	0	0	0	0	0	0	0	0	0	0	0
526	Feminino	Parda	12 ou mais	outra	39	2014	Falência ao primeiro tratamento	Resistência extensiva	Adquirida	2	Pulmonar	Bilateral cavitária	Falência	Individualizado	0	0	1	0	1	0	0	0	0	0	0	1	1	0	1	0	0	0	1	1	1	.	0	0	0	0	0	0	0	0	0	0	0	0	0
527	Masculino	Branca	de 8 a 11	Estudante	17	2013	Caso Novo	Multirresistência	Adquirida	1	Pulmonar	Bilateral cavitária	Curado	Individualizado	0	0	0	0	0	1	0	0	0	0	1	0	0	1	0	0	0	1	1	0	1	0	0	0	0	0	0	0	0	0	0	0	0	0	0
528	Masculino	Negra	de 1 a 3	outra	22	2000	Caso Novo	Multirresistência	Adquirida	1	Pulmonar	Unilateral não cavitária	Curado	TBMR (2000-2005) (2Am5CfzEOfxTrd - 10Am2CfzEOfxTrd / 6CfzEOfxTrd)	1	0	1	0	0	1	0	0	0	0	0	0	0	1	0	0	0	0	1	0	0	0	0	0	0	0	0	0	0	0	0	0	0	0	0
529	Masculino	Negra	de 4 a 7	Outro profissional autônomo assalariado	33	2015	Caso Novo	Multirresistência	Adquirida	1	Pulmonar	Bilateral cavitária	Curado	TBMR 4 (2Am5ELfxZTrd - 4Am3ELfxZTrd / 12ELfxTrd)	1	0	0	0	0	1	0	0	0	0	1	0	0	0	0	0	0	0	1	1	1	0	0	0	0	0	0	0	0	0	0	0	0	0	0
530	Masculino	Branca	12 ou mais	Outro profissional autônomo assalariado	26	2012	Caso Novo	Multirresistência	Adquirida	1	Pulmonar	Unilateral cavitária	Tratamento completo	TBMR 2 (2S5ELfxZTrd - 4S3ELfxZTrd / 12ELfxTrd)	0	0	0	0	0	1	0	0	0	0	1	0	0	0	0	0	0	1	1	0	1	0	0	0	0	0	0	0	0	0	0	0	0	0	0
531	Feminino	Negra	de 4 a 7	outra	48	2011	Caso Novo	Multirresistência	Primária	1	Pulmonar	Bilateral cavitária	Curado	Individualizado	1	0	0	0	0	0	1	0	0	0	1	0	0	0	0	1	0	0	1	0	0	0	0	0	0	0	0	0	0	0	0	0	0	0	0
532	Masculino	Negra	de 8 a 11	outra	46	2013	Caso Novo	Multirresistência	Adquirida	1	Pulmonar	Unilateral não cavitária	Tratamento completo	TBMR 4 (2Am5ELfxZTrd - 4Am3ELfxZTrd / 12ELfxTrd)	1	0	0	0	0	1	0	0	0	0	1	0	0	0	0	0	0	0	1	0	1	0	0	0	0	1	0	0	1	0	0	0	0	0	0
533	Feminino	Parda	de 1 a 3	Desempregado	47	2010	Caso Novo	Multirresistência	Adquirida	1	Pulmonar	Bilateral cavitária	Curado	Individualizado	1	0	0	0	0	1	0	0	0	0	1	0	0	1	0	0	0	0	1	0	1	0	1	0	0	1	0	0	0	0	0	0	0	0	0
534	Masculino	Branca	de 4 a 7	outra	27	2010	Caso Novo	Multirresistência	Primária	1	Pulmonar	Unilateral cavitária	Tratamento completo	TBMR 2 (2S5ELfxZTrd - 4S3ELfxZTrd / 12ELfxTrd)	0	0	0	0	0	1	0	0	0	0	1	0	0	0	0	0	0	1	1	0	1	0	0	0	0	0	0	0	0	0	0	0	0	0	0
535	Masculino	Negra	de 4 a 7	Outro profissional autônomo assalariado	29	2011	Caso Novo	Multirresistência	Adquirida	1	Pulmonar	Bilateral não cavitária	Abandono	TBMR 2 (2S5ELfxZTrd - 4S3ELfxZTrd / 12ELfxTrd)	0	0	0	0	0	1	0	0	0	0	1	0	0	0	0	0	0	1	1	0	1	0	0	0	0	0	0	0	0	0	0	0	0	0	1
536	Masculino	Parda	de 4 a 7	Outro profissional autônomo assalariado	60	2013	Caso Novo	Multirresistência	Adquirida	1	Pulmonar	Bilateral cavitária	Óbito	TBMR 2 (2S5ELfxZTrd - 4S3ELfxZTrd / 12ELfxTrd)	0	0	0	0	0	1	0	0	0	0	1	0	0	0	0	0	0	1	1	1	1	0	0	0	0	1	0	0	0	0	1	0	0	0	0
537	Masculino	Parda	de 8 a 11	Desempregado	57	2006	Caso Novo	Multirresistência	Adquirida	1	Pulmonar	Bilateral cavitária	Abandono	TBMR 3 (2Am5EOfxZTrd - 4Am3EOfxZTrd / 12EOfxTrd)	1	0	0	0	0	1	0	0	0	0	0	0	0	1	0	0	0	0	1	0	1	0	0	0	0	0	0	0	0	0	0	0	0	0	0
538	Feminino	Branca	de 4 a 7	outra	48	2012	Caso Novo	Multirresistência	Adquirida	1	Pulmonar	Bilateral cavitária	Curado	TBMR 2 (2S5ELfxZTrd - 4S3ELfxZTrd / 12ELfxTrd)	0	0	0	0	0	1	0	0	0	0	1	0	0	0	0	0	0	1	1	1	1	0	0	0	0	0	0	0	0	0	0	0	0	0	0
539	Feminino	Parda	de 4 a 7	Dona de casa	25	2012	Caso Novo	Multirresistência	Adquirida	1	Pulmonar	Bilateral cavitária	Curado	Individualizado	0	0	0	0	0	1	0	0	0	0	1	0	0	0	0	0	0	1	1	1	1	0	0	0	0	0	0	0	0	0	0	0	0	0	0
540	Feminino	Branca	de 4 a 7	Desempregado	54	2011	Caso Novo	Multirresistência	Adquirida	1	Pulmonar	Bilateral cavitária	Curado	TBMR 4 (2Am5ELfxZTrd - 4Am3ELfxZTrd / 12ELfxTrd)	1	0	0	0	0	1	0	0	0	0	1	0	0	0	0	0	0	0	1	0	1	0	0	0	0	0	0	0	1	0	0	0	0	0	0
541	Masculino	Negra	de 8 a 11	outra	31	2004	Caso Novo	Multirresistência	Adquirida	1	Pulmonar	Bilateral cavitária	Tratamento completo	TBMR (2000-2005) (2Am5CfzEOfxTrd - 10Am2CfzEOfxTrd / 6CfzEOfxTrd)	1	0	1	0	0	1	0	0	0	0	0	0	0	1	0	0	0	0	1	0	0	0	0	0	0	0	0	0	0	0	0	0	0	0	0
542	Masculino	Parda	de 4 a 7	Desempregado	33	2015	Caso Novo	Resistência extensiva	Adquirida	1	Pulmonar	Bilateral cavitária	Abandono	Individualizado	1	0	0	0	0	1	0	0	0	0	1	0	0	0	0	0	0	0	1	1	1	.	0	0	0	0	0	0	0	0	0	0	0	0	1
543	Masculino	Branca	12 ou mais	outra	20	2012	Caso Novo	Multirresistência	Adquirida	1	Pulmonar	Bilateral cavitária	Curado	Individualizado	1	0	0	0	0	1	0	0	0	0	1	0	0	0	0	0	0	1	1	0	1	0	0	0	0	0	0	0	0	0	0	0	0	0	0
544	Masculino	Branca	de 8 a 11	Outro profissional autônomo assalariado	37	2005	Caso Novo	Multirresistência	Adquirida	1	Pulmonar	Bilateral cavitária	Curado	TBMR 3 (2Am5EOfxTrd - 4Am3EOfxTrd / 12EOfxTrd)	1	0	0	0	0	1	0	0	0	0	0	0	0	1	0	0	0	0	1	0	0	0	0	0	0	1	0	0	0	0	0	0	0	0	0
545	Masculino	Negra	de 8 a 11	Outro profissional autônomo assalariado	51	2013	Caso Novo	Multirresistência	Adquirida	1	Pulmonar	Bilateral cavitária	Abandono	TBMR 1 (2S5EOfxZTrd - 4S3EOfxZTrd / 12EOfxTrd)	0	0	0	0	0	1	0	0	0	0	0	0	0	1	0	0	0	1	1	0	1	.	0	0	0	0	0	0	0	0	1	0	0	0	0
546	Masculino	Negra	de 4 a 7	Outro profissional autônomo assalariado	51	2014	Após abandono	Multirresistência	Adquirida	2	Pulmonar	Unilateral cavitária	Tratamento completo	TBMR 4 (2Am5ELfxTrd - 4Am3ELfxTrd / 12ELfxTrd)	1	0	0	0	0	1	0	0	0	0	1	0	0	0	0	0	0	0	1	0	0	0	0	0	0	0	0	0	0	0	0	0	0	0	0
547	Masculino	Negra	de 1 a 3	População privada de liberdade	47	2010	Caso Novo	Multirresistência	Adquirida	1	Pulmonar	Bilateral não cavitária	Tratamento completo	TBMR 2 (2S5ELfxZTrd - 4S3ELfxZTrd / 12ELfxTrd)	0	0	0	0	0	1	0	0	0	0	1	0	0	0	0	0	0	1	1	0	1	0	0	0	0	1	0	0	0	0	0	0	0	0	0
548	Masculino	Branca	de 4 a 7	Desempregado	31	2010	Caso Novo	Multirresistência	Adquirida	1	Pulmonar	Bilateral cavitária	Curado	TBMR 2 (2S5ELfxZTrd - 4S3ELfxZTrd / 12ELfxTrd)	0	0	0	0	0	1	0	0	0	0	1	0	0	0	0	0	0	1	1	0	1	0	0	0	0	0	0	0	0	0	0	0	0	0	1
549	Masculino	Branca	de 4 a 7	Outro profissional autônomo assalariado	34	2013	Caso Novo	Multirresistência	Adquirida	1	Pulmonar	Bilateral cavitária	Curado	Individualizado	1	0	0	0	1	1	0	0	0	0	1	0	0	0	0	0	0	0	1	1	1	0	0	0	0	0	0	0	0	0	0	0	0	0	0
550	Masculino	Branca	ignorada	Aposentado	62	2003	Caso Novo	Multirresistência	Adquirida	1	Pulmonar	Bilateral não cavitária	Óbito	TBMR 3 (2Am5EOfxTrd - 4Am3EOfxTrd / 12EOfxTrd)	1	0	0	0	0	1	0	0	0	0	0	0	0	1	0	0	0	0	1	0	0	1	0	0	0	0	0	1	0	0	0	0	0	0	0
551	Masculino	Parda	de 8 a 11	Outro profissional autônomo assalariado	29	2012	Caso Novo	Multirresistência	Adquirida	1	Pulmonar	Unilateral cavitária	Curado	TBMR 4 (2Am5ELfxZTrd - 4Am3ELfxZTrd / 12ELfxTrd)	1	0	0	0	0	1	0	0	0	0	1	0	0	0	0	0	0	0	1	0	1	0	0	0	0	0	0	0	0	0	0	0	0	0	0
552	Feminino	Branca	de 1 a 3	Desempregado	46	2002	Falência ao primeiro tratamento	Multirresistência	Adquirida	2	Pulmonar	Unilateral não cavitária	Curado	TBMR (2000-2005) (2Am5CfzEOfxTrd - 10Am2CfzEOfxTrd / 6CfzEOfxTrd)	1	0	1	0	0	1	0	0	0	0	0	0	0	1	0	0	0	0	1	0	0	0	0	0	0	0	0	0	0	0	0	0	0	0	0
553	Feminino	Branca	nenhuma	outra	45	2000	Caso Novo	Multirresistência	Adquirida	1	Pulmonar	Unilateral não cavitária	Falência	Individualizado	1	0	1	0	0	1	0	0	0	0	0	0	0	1	0	0	0	0	1	0	0	0	0	0	0	0	0	0	0	0	0	0	0	0	0
554	Feminino	Negra	de 4 a 7	outra	37	2000	Caso Novo	Multirresistência	Adquirida	1	Pulmonar	Bilateral não cavitária	Abandono	Individualizado	1	0	1	0	0	1	0	0	0	0	0	0	0	1	0	0	0	0	1	0	0	0	0	0	0	0	0	0	0	0	0	0	0	0	0
555	Masculino	Negra	de 1 a 3	Aposentado	63	2008	Caso Novo	Multirresistência	Adquirida	1	Pulmonar	Bilateral cavitária	Óbito	TBMR (2005-2009) (2Am5EOfxZTrd - 4Am2EOfxZTrd - 6Am2EOfxTrd / 6EOfxTrd)	1	0	0	0	0	1	0	0	0	0	0	0	0	1	0	0	0	0	1	0	1	0	0	0	0	0	0	0	1	0	1	0	0	0	0
556	Masculino	Negra	de 4 a 7	Desempregado	42	2012	Recidiva	Multirresistência	Adquirida	3	Pulmonar	Bilateral cavitária	Curado	Individualizado	1	0	0	0	0	1	0	0	0	0	1	0	0	0	0	1	0	0	1	1	0	0	0	0	0	0	0	0	0	0	0	0	0	0	0
557	Masculino	Negra	de 4 a 7	Aposentado	65	2009	Caso Novo	Multirresistência	Adquirida	1	Pulmonar	Bilateral cavitária	Tratamento completo	Individualizado	1	0	0	0	0	1	0	0	0	0	0	0	0	1	0	0	0	0	1	0	1	0	0	0	0	1	0	0	0	0	0	0	0	0	0
558	Masculino	Parda	de 4 a 7	Aposentado	55	2005	Caso Novo	Multirresistência	Adquirida	1	Extrapulmonar	.	Tratamento completo	TBMR 3 (2Am5EOfxTrd - 4Am3EOfxTrd / 12EOfxTrd)	1	0	0	0	0	1	0	0	0	0	0	0	0	1	0	0	0	0	1	0	0	0	0	0	0	0	0	0	0	0	1	0	0	0	0
559	Masculino	Parda	de 4 a 7	outra	33	2001	Caso Novo	Multirresistência	Adquirida	1	Pulmonar	Unilateral não cavitária	Curado	TBMR (2000-2005) (2Am5CfzEOfxTrd - 10Am2CfzEOfxTrd / 6CfzEOfxTrd)	1	0	1	0	0	1	0	0	0	0	0	0	0	1	0	0	0	0	1	0	0	0	0	0	0	0	0	0	0	0	0	0	0	0	0
560	Masculino	Parda	nenhuma	Desempregado	57	2013	Caso Novo	Multirresistência	Adquirida	1	Pulmonar	Bilateral não cavitária	Curado	TBMR 2 (2S5ELfxZTrd - 4S3ELfxZTrd / 12ELfxTrd)	0	0	0	0	0	1	0	0	0	0	1	0	0	0	0	0	0	1	1	1	1	0	1	0	0	0	0	0	0	0	0	0	0	0	1
561	Masculino	Parda	nenhuma	Desempregado	46	2006	Após abandono	Multirresistência	Adquirida	2	Pulmonar	Bilateral cavitária	Óbito	Individualizado	1	0	0	0	0	1	0	0	0	0	0	0	0	1	0	0	0	0	1	0	0	0	0	0	0	0	0	0	0	0	0	0	0	0	0
562	Masculino	Parda	de 1 a 3	Outro profissional autônomo assalariado	44	2005	Caso Novo	Multirresistência	Adquirida	1	Pulmonar	Bilateral não cavitária	Abandono	TBMR (2000-2005) (2Am5CfzEOfxTrd - 10Am2CfzEOfxTrd / 6CfzEOfxTrd)	1	0	1	0	0	1	0	0	0	0	0	0	0	1	0	0	0	0	1	0	0	0	1	0	0	0	0	0	0	0	0	0	0	0	0
563	Masculino	Branca	de 4 a 7	Outro profissional autônomo assalariado	38	2007	Caso Novo	Multirresistência	Adquirida	1	Pulmonar	Bilateral cavitária	Curado	TBMR 3 (2Am5EOfxTrd - 4Am3EOfxTrd / 12EOfxTrd)	1	0	0	0	0	1	0	0	0	0	0	0	0	1	0	0	0	0	1	0	0	0	0	0	0	0	0	0	0	0	0	0	0	0	0
564	Masculino	Parda	de 4 a 7	outra	61	2003	Caso Novo	Multirresistência	Adquirida	1	Pulmonar	Bilateral não cavitária	Curado	TBMR (2000-2005) (2Am5CfzEOfxTrd - 10Am2CfzEOfxTrd / 6CfzEOfxTrd)	1	0	1	0	0	1	0	0	0	0	0	0	0	1	0	0	0	0	1	0	0	0	0	0	0	0	0	0	0	0	0	0	0	0	0
565	Masculino	Branca	de 1 a 3	Outro profissional autônomo assalariado	47	2005	Caso Novo	Multirresistência	Adquirida	1	Ambos	Bilateral não cavitária	Tratamento completo	TBMR 3 (2Am5EOfxTrd - 4Am3EOfxTrd / 12EOfxTrd)	1	0	0	0	0	1	0	0	0	0	0	0	0	1	0	0	0	0	1	0	0	1	0	0	0	0	0	0	0	0	0	0	0	0	0
566	Masculino	Parda	de 4 a 7	outra	32	2003	Caso Novo	Multirresistência	Adquirida	1	Pulmonar	Bilateral cavitária	Óbito	TBMR (2000-2005) (2Am5CfzEOfxTrd - 10Am2CfzEOfxTrd / 6CfzEOfxTrd)	1	0	1	0	0	1	0	0	0	0	0	0	0	1	0	0	0	0	1	0	0	0	0	0	0	0	0	0	0	0	0	0	0	0	0
567	Masculino	Branca	de 8 a 11	Outro profissional autônomo assalariado	26	2012	Caso Novo	Multirresistência	Adquirida	1	Pulmonar	Unilateral cavitária	Tratamento completo	TBMR 2 (2S5ELfxZTrd - 4S3ELfxZTrd / 12ELfxTrd)	0	0	0	0	0	1	0	0	0	0	1	0	0	0	0	0	0	1	1	0	1	0	0	0	0	0	0	0	0	0	0	0	0	0	0
568	Masculino	Negra	de 4 a 7	outra	56	2010	Caso Novo	Multirresistência	Primária	1	Pulmonar	Unilateral cavitária	Curado	TBMR 2 (2S5ELfxZTrd - 4S3ELfxZTrd / 12ELfxTrd)	0	0	0	0	0	1	0	0	0	0	1	0	0	0	0	0	0	1	1	0	1	0	1	0	0	1	0	0	0	0	0	0	0	0	0
569	Masculino	Negra	de 1 a 3	outra	42	2004	Caso Novo	Multirresistência	Adquirida	1	Pulmonar	Bilateral cavitária	Tratamento completo	TBMR (2000-2005) (2Am5CfzEOfxTrd - 10Am2CfzEOfxTrd / 6CfzEOfxTrd)	1	0	1	0	0	1	0	0	0	0	0	0	0	1	0	0	0	0	1	0	0	0	0	0	0	0	0	0	0	0	0	0	0	0	0
570	Masculino	Branca	de 8 a 11	outra	42	2010	Caso Novo	Multirresistência	Adquirida	1	Pulmonar	Bilateral cavitária	Óbito	Individualizado	0	0	0	0	0	1	0	0	0	0	0	0	0	0	0	0	0	1	1	0	1	1	0	0	0	0	0	0	0	0	0	0	0	0	0
571	Masculino	Branca	de 4 a 7	Desempregado	38	2012	Caso Novo	Multirresistência	Adquirida	1	Pulmonar	Bilateral cavitária	Abandono	TBMR 2 (2S5ELfxZTrd - 4S3ELfxZTrd / 12ELfxTrd)	0	0	0	0	0	1	0	0	0	0	1	0	0	0	0	0	0	1	1	1	1	0	1	0	0	0	0	0	0	0	0	0	0	0	0
572	Masculino	Branca	de 4 a 7	Outro profissional autônomo assalariado	38	2013	Após abandono	Multirresistência	Adquirida	2	Pulmonar	Bilateral cavitária	Abandono	TBMR 2 (2S5ELfxZTrd - 4S3ELfxZTrd / 12ELfxTrd)	0	0	0	0	0	1	0	0	0	0	1	0	0	0	0	0	0	1	1	0	1	0	0	0	0	0	0	0	0	0	0	0	0	0	0
573	Masculino	Parda	de 4 a 7	Outro profissional autônomo assalariado	49	2010	Caso Novo	Multirresistência	Adquirida	1	Pulmonar	Bilateral cavitária	Curado	Individualizado	1	0	0	0	0	1	0	0	0	0	1	0	0	0	0	0	0	0	1	0	1	0	0	0	0	0	0	0	0	0	0	0	0	0	0
574	Masculino	Parda	de 4 a 7	Outro profissional autônomo assalariado	46	2013	Caso Novo	Multirresistência	Adquirida	1	Pulmonar	Unilateral cavitária	Falência	Individualizado	1	0	0	0	0	1	1	0	0	0	1	0	0	0	0	0	0	0	1	1	0	0	0	0	0	0	0	0	1	0	0	0	0	0	0
575	Masculino	Parda	de 8 a 11	Outro profissional autônomo assalariado	34	2011	Caso Novo	Multirresistência	Primária	1	Pulmonar	Unilateral não cavitária	Curado	TBMR 4 (2Am5ELfxZTrd - 4Am3ELfxZTrd / 12ELfxTrd)	1	0	0	0	0	1	0	0	0	0	1	0	0	0	0	0	0	0	1	0	1	0	0	0	0	0	0	0	0	0	0	0	0	0	0
576	Masculino	Branca	de 8 a 11	Estudante	25	2013	Caso Novo	Multirresistência	Adquirida	1	Pulmonar	Unilateral cavitária	Tratamento completo	TBMR 2 (2S5ELfxZTrd - 4S3ELfxZTrd / 12ELfxTrd)	0	0	0	0	0	1	0	0	0	0	1	0	0	0	0	0	0	1	1	0	1	0	0	0	0	0	0	0	0	0	0	0	0	0	0
577	Feminino	Parda	de 8 a 11	Outro profissional autônomo assalariado	29	2009	Caso Novo	Multirresistência	Adquirida	1	Pulmonar	Bilateral cavitária	Óbito	TBMR (2005-2009) (2S5EOfxZTrd - 4S2EOfxZTrd - 6S2EOfxTrd / 6EOfxTrd)	0	0	0	0	0	1	0	0	0	0	0	0	0	1	0	0	0	1	1	0	1	0	0	0	0	0	0	0	0	0	0	0	0	0	0
578	Feminino	Parda	de 1 a 3	Outro profissional autônomo assalariado	52	2008	Caso Novo	Multirresistência	Primária	1	Pulmonar	Unilateral não cavitária	Tratamento completo	TBMR 3 (2Am5EOfxTrd - 4Am3EOfxTrd / 12EOfxTrd)	1	0	0	0	0	1	0	0	0	0	0	0	0	1	0	0	0	0	1	0	0	0	0	0	0	0	0	0	0	0	0	0	0	0	0
579	Masculino	Parda	de 4 a 7	Outro profissional autônomo assalariado	28	2005	Caso Novo	Multirresistência	Adquirida	1	Pulmonar	Bilateral não cavitária	Óbito	TBMR (2000-2005) (2Am5CfzEOfxTrd - 10Am2CfzEOfxTrd / 6CfzEOfxTrd)	1	0	1	0	0	1	0	0	0	0	0	0	0	1	0	0	0	0	1	0	0	0	0	0	0	0	0	0	0	0	0	0	0	0	0
580	Masculino	Branca	de 4 a 7	outra	18	2001	Caso Novo	Multirresistência	Adquirida	1	Pulmonar	Bilateral não cavitária	Tratamento completo	TBMR (2000-2005) (2Am5CfzEOfxTrd - 10Am2CfzEOfxTrd / 6CfzEOfxTrd)	1	0	1	0	0	1	0	0	0	0	0	0	0	1	0	0	0	0	1	0	0	0	0	0	0	0	0	0	0	0	0	0	0	0	0
581	Masculino	Branca	de 4 a 7	Outro profissional autônomo assalariado	23	2006	Recidiva	Multirresistência	Adquirida	2	Pulmonar	Bilateral cavitária	Tratamento completo	TBMR 3 (2Am5EOfxTrd - 4Am3EOfxTrd / 12EOfxTrd)	1	0	0	0	0	1	0	0	0	0	0	0	0	1	0	0	0	0	1	0	0	0	0	0	0	0	0	0	0	0	0	0	0	0	0
582	Feminino	Branca	de 4 a 7	Aposentado	77	2010	Caso Novo	Multirresistência	Primária	1	Pulmonar	Unilateral cavitária	Tratamento completo	Individualizado	1	0	0	0	0	1	0	0	0	0	1	0	0	1	0	0	0	0	1	0	0	0	0	0	0	0	0	0	0	0	0	0	0	0	0
583	Feminino	Parda	12 ou mais	Profissional de saúde	39	2006	Caso Novo	Multirresistência	Primária	1	Pulmonar	Unilateral cavitária	Tratamento completo	TBMR (2000-2005) (2Am5CfzEOfxTrd - 10Am2CfzEOfxTrd / 6CfzEOfxTrd)	1	0	1	0	0	1	0	0	0	0	0	0	0	1	0	0	0	0	1	0	0	0	0	0	0	0	0	0	0	0	0	0	0	0	0
584	Feminino	Negra	de 4 a 7	outra	24	2003	Caso Novo	Multirresistência	Adquirida	1	Ambos	Bilateral cavitária	Tratamento completo	TBMR 3 (2Am5EOfxTrd - 4Am3EOfxTrd / 12EOfxTrd)	1	0	0	0	0	1	0	0	0	0	0	0	0	1	0	0	0	0	1	0	0	1	0	0	0	0	0	0	0	0	0	0	0	0	0
585	Feminino	Branca	de 4 a 7	Profissional de saúde	53	2009	Caso Novo	Multirresistência	Adquirida	1	Pulmonar	Bilateral cavitária	Abandono	Individualizado	1	0	0	0	0	1	0	0	0	0	0	0	0	1	0	0	0	0	1	0	1	0	0	0	0	0	0	0	1	0	0	0	0	0	0
586	Feminino	Parda	de 4 a 7	Outro profissional autônomo assalariado	32	2011	Caso Novo	Multirresistência	Adquirida	1	Pulmonar	Bilateral cavitária	Curado	TBMR 2 (2S5ELfxZTrd - 4S3ELfxZTrd / 12ELfxTrd)	0	0	0	0	0	1	0	0	0	0	1	0	0	0	0	0	0	1	1	0	1	0	0	0	0	0	0	0	0	0	0	0	0	0	0
587	Feminino	Parda	de 1 a 3	Desempregado	46	2007	Caso Novo	Multirresistência	Adquirida	1	Pulmonar	Bilateral cavitária	Óbito	TBMR 3 (2Am5EOfxZTrd - 4Am3EOfxZTrd / 12EOfxTrd)	1	0	0	0	0	1	0	0	0	0	0	0	0	1	0	0	0	0	1	0	1	0	1	0	0	0	0	0	0	0	0	0	0	0	0
588	Masculino	Negra	de 4 a 7	Outro profissional autônomo assalariado	41	2014	Caso Novo	Multirresistência	Adquirida	1	Pulmonar	Unilateral cavitária	Curado	TBMR 4 (2Am5ELfxZTrd - 4Am3ELfxZTrd / 12ELfxTrd)	1	0	0	0	0	1	0	0	0	0	1	0	0	0	0	0	0	0	1	1	1	0	0	0	0	0	0	0	0	0	0	0	0	0	0
589	Masculino	Parda	ignorada	outra	42	2000	Caso Novo	Resistência extensiva	Adquirida	1	Pulmonar	Bilateral não cavitária	Falência	Individualizado	0	0	1	0	0	1	0	0	0	0	0	0	0	1	0	0	0	0	1	0	0	1	0	0	0	0	0	0	0	0	0	0	0	0	1
590	Masculino	Parda	de 4 a 7	Desempregado	52	2010	Falência ao primeiro tratamento	Resistência extensiva	Adquirida	2	Pulmonar	Bilateral não cavitária	Abandono	Individualizado	0	0	0	0	0	1	1	0	0	0	0	0	1	0	0	0	0	0	1	0	0	1	1	1	0	0	0	0	0	0	0	0	0	0	1
591	Masculino	Negra	12 ou mais	Outro profissional autônomo assalariado	27	2014	Falência ao primeiro tratamento	Multirresistência	Adquirida	2	Pulmonar	Bilateral cavitária	Curado	Individualizado	0	0	1	0	1	0	0	0	0	0	0	1	1	0	1	0	0	0	0	1	0	1	0	0	0	0	0	0	0	0	0	0	0	0	0
592	Masculino	Parda	de 4 a 7	outra	53	2012	Caso Novo	Multirresistência	Adquirida	1	Pulmonar	Bilateral cavitária	Curado	TBMR 2 (2S5ELfxZTrd - 4S3ELfxZTrd / 12ELfxTrd)	0	0	0	0	0	1	0	0	0	0	1	0	0	0	0	0	0	1	1	0	1	0	0	0	0	1	0	0	0	0	0	0	0	0	0
593	Masculino	Negra	de 4 a 7	outra	55	2015	Caso Novo	Multirresistência	Primária	1	Pulmonar	Bilateral cavitária	Curado	Individualizado	1	0	0	0	0	1	1	0	0	0	1	0	1	0	0	0	0	0	1	0	1	1	0	0	0	0	0	0	0	0	0	0	0	0	0
594	Masculino	Branca	de 8 a 11	outra	26	2007	Caso Novo	Multirresistência	Adquirida	1	Pulmonar	Bilateral cavitária	Abandono	TBMR 3 (2Am5EOfxZTrd - 4Am3EOfxZTrd / 12EOfxTrd)	1	0	0	0	0	1	0	0	0	0	0	0	0	1	0	0	0	0	1	0	1	0	0	0	0	0	0	0	0	0	0	0	0	0	0
595	Masculino	Branca	de 4 a 7	outra	27	2008	Após abandono	Multirresistência	Adquirida	2	Pulmonar	Bilateral cavitária	Falência	Individualizado	1	0	0	0	0	1	0	0	0	0	0	0	1	1	0	0	0	0	1	0	1	0	0	0	0	0	0	0	0	0	0	0	0	0	0
596	Masculino	Branca	de 1 a 3	Outro profissional autônomo assalariado	30	2011	Falência ao retratamento	Resistência extensiva	Adquirida	3	Pulmonar	Bilateral cavitária	Óbito	Individualizado	0	0	0	1	0	1	0	0	0	0	0	0	1	0	0	0	0	0	1	0	1	0	0	0	0	0	0	0	0	0	0	0	0	0	0
597	Feminino	Branca	de 8 a 11	Outro profissional autônomo assalariado	37	2011	Caso Novo	Multirresistência	Adquirida	1	Pulmonar	Unilateral cavitária	Curado	TBMR 4 (2Am5ELfxZTrd - 4Am3ELfxZTrd / 12ELfxTrd)	1	0	0	0	0	1	0	0	0	0	1	0	0	0	0	0	0	0	1	0	1	0	0	0	0	0	0	0	0	0	0	0	0	0	0
598	Feminino	Negra	de 8 a 11	outra	33	2011	Caso Novo	Multirresistência	Adquirida	1	Pulmonar	Bilateral cavitária	Curado	Individualizado	0	0	0	0	0	1	0	0	0	0	1	0	0	0	0	1	0	1	1	0	1	0	0	0	0	1	0	0	0	0	0	0	0	0	0
599	Feminino	Branca	de 4 a 7	Desempregado	35	2008	Falência ao primeiro tratamento	Multirresistência	Adquirida	2	Pulmonar	Bilateral cavitária	Curado	TBMR 3 (2Am5EOfxZTrd - 4Am3EOfxZTrd / 12EOfxTrd)	1	0	0	0	0	1	0	0	0	0	0	0	0	1	0	0	0	0	1	0	1	0	0	0	0	0	0	0	0	0	0	0	0	0	0
600	Feminino	Branca	de 4 a 7	Desempregado	34	2007	Caso Novo	Multirresistência	Primária	1	Pulmonar	Bilateral cavitária	Falência	TBMR (2005-2009) (2Am5EOfxZTrd - 4Am2EOfxZTrd - 6Am2EOfxTrd / 6EOfxTrd)	1	0	0	0	0	1	0	0	0	0	0	0	0	1	0	0	0	0	1	0	1	0	0	0	0	0	0	0	0	0	0	0	0	0	0
601	Feminino	Branca	de 4 a 7	Outro profissional autônomo assalariado	22	2008	Caso Novo	Multirresistência	Adquirida	1	Pulmonar	Bilateral cavitária	Abandono	TBMR (2005-2009) (2S5EOfxZTrd - 4S2EOfxZTrd - 6S2EOfxTrd / 6EOfxTrd)	0	0	0	0	0	1	0	0	0	0	0	0	0	1	0	0	0	1	1	0	1	0	0	0	0	0	0	0	0	0	0	0	0	0	0
602	Masculino	Branca	nenhuma	outra	25	2000	Caso Novo	Multirresistência	Primária	1	Pulmonar	Bilateral não cavitária	Tratamento completo	TBMR (2000-2005) (2Am5CfzEOfxTrd - 10Am2CfzEOfxTrd / 6CfzEOfxTrd)	1	0	1	0	0	1	0	0	0	0	0	0	0	1	0	0	0	0	1	0	0	0	0	0	0	0	0	0	0	0	0	0	0	0	0
603	Feminino	Negra	de 4 a 7	outra	31	2003	Caso Novo	Multirresistência	Primária	1	Pulmonar	Unilateral não cavitária	Tratamento completo	TBMR (2000-2005) (2Am5CfzEOfxTrd - 10Am2CfzEOfxTrd / 6CfzEOfxTrd)	1	0	1	0	0	1	0	0	0	0	0	0	0	1	0	0	0	0	1	0	0	0	0	0	0	0	0	0	1	0	0	0	0	0	0
604	Feminino	Parda	de 4 a 7	outra	37	2002	Caso Novo	Multirresistência	Adquirida	1	Pulmonar	Bilateral cavitária	Abandono	TBMR (2000-2005) (2Am5CfzEOfxTrd - 10Am2CfzEOfxTrd / 6CfzEOfxTrd)	1	0	1	0	0	1	0	0	0	0	0	0	0	1	0	0	0	0	1	0	0	0	0	0	0	0	0	0	0	0	0	0	0	0	0
605	Masculino	Branca	de 4 a 7	Outro profissional autônomo assalariado	24	2007	Caso Novo	Multirresistência	Adquirida	1	Pulmonar	Bilateral cavitária	Curado	TBMR 3 (2Am5EOfxZTrd - 4Am3EOfxZTrd / 12EOfxTrd)	1	0	0	0	0	1	0	0	0	0	0	0	0	1	0	0	0	0	1	0	1	0	0	0	0	0	0	0	0	0	0	0	0	0	0
606	Feminino	Parda	ignorada	outra	39	2003	Caso Novo	Multirresistência	Adquirida	1	Pulmonar	Bilateral cavitária	Tratamento completo	TBMR (2000-2005) (2Am5CfzEOfxTrd - 10Am2CfzEOfxTrd / 6CfzEOfxTrd)	1	0	1	0	0	1	0	0	0	0	0	0	0	1	0	0	0	0	1	0	0	0	0	0	0	0	0	0	0	0	0	0	0	0	0
607	Masculino	Branca	de 8 a 11	Outro profissional autônomo assalariado	50	2014	Caso Novo	Multirresistência	Adquirida	1	Pulmonar	Bilateral não cavitária	Curado	Individualizado	0	0	1	0	0	1	1	0	0	0	1	0	0	0	0	0	0	1	1	1	1	0	0	0	0	0	0	0	0	0	0	0	0	0	0
608	Feminino	Negra	de 1 a 3	Outro profissional autônomo assalariado	37	2007	Caso Novo	Multirresistência	Adquirida	1	Pulmonar	Bilateral cavitária	Falência	TBMR 3 (2Am5EOfxTrd - 4Am3EOfxTrd / 12EOfxTrd)	1	0	0	0	0	1	0	0	0	0	0	0	0	1	0	0	0	0	1	0	0	0	0	0	0	0	0	0	0	0	0	0	0	0	0
609	Feminino	Negra	de 1 a 3	Outro profissional autônomo assalariado	39	2008	Falência ao primeiro tratamento	Multirresistência	Adquirida	2	Pulmonar	Bilateral cavitária	Curado	TBMR 3 (2Am5EOfxTrd - 4Am3EOfxTrd / 12EOfxTrd)	1	0	0	0	0	1	0	0	0	0	0	0	0	1	0	0	0	0	1	0	0	0	0	0	0	0	0	0	0	0	0	0	0	0	0
610	Feminino	Branca	de 8 a 11	outra	75	2002	Recidiva	Multirresistência	Adquirida	2	Pulmonar	Bilateral não cavitária	Curado	Individualizado	1	0	1	0	0	1	0	0	0	0	0	0	0	1	0	0	0	0	1	0	0	0	0	0	0	0	0	0	0	0	0	0	0	0	0
611	Masculino	Ignorada	ignorada	outra	18	2002	Caso Novo	Multirresistência	Adquirida	1	Pulmonar	Unilateral não cavitária	Óbito	TBMR (2000-2005) (2Am5CfzEOfxTrd - 10Am2CfzEOfxTrd / 6CfzEOfxTrd)	1	0	1	0	0	1	0	0	0	0	0	0	0	1	0	0	0	0	1	0	0	0	0	0	0	0	0	0	0	0	0	0	0	0	0
612	Masculino	Branca	de 8 a 11	outra	28	2015	Caso Novo	Multirresistência	Adquirida	1	Pulmonar	Bilateral cavitária	Curado	Individualizado	1	0	0	0	0	1	0	1	0	0	1	0	0	0	0	0	0	1	1	0	1	0	0	0	0	0	0	0	0	0	1	0	0	0	0
613	Masculino	Parda	de 4 a 7	outra	29	2002	Caso Novo	Multirresistência	Adquirida	1	Pulmonar	Bilateral cavitária	Óbito	TBMR (2000-2005) (2Am5CfzEOfxTrd - 10Am2CfzEOfxTrd / 6CfzEOfxTrd)	1	0	1	0	0	1	0	0	0	0	0	0	0	1	0	0	0	0	1	0	0	0	0	0	0	0	0	0	0	0	0	0	0	0	0
614	Masculino	Branca	de 4 a 7	Outro profissional autônomo assalariado	39	2014	Falência ao retratamento	Multirresistência	Adquirida	3	Pulmonar	Bilateral cavitária	Falência	Individualizado	0	0	1	0	1	0	0	0	0	0	0	1	1	0	1	0	0	0	0	1	0	0	0	0	0	1	0	0	0	0	0	0	0	0	0
615	Masculino	Parda	de 4 a 7	outra	36	2013	Falência ao primeiro tratamento	Multirresistência	Adquirida	2	Pulmonar	Bilateral cavitária	Falência	Individualizado	1	0	0	0	0	1	1	0	0	0	1	0	1	0	0	0	0	0	1	1	1	0	0	0	0	1	0	0	0	0	0	0	0	0	0
616	Masculino	Parda	de 1 a 3	outra	36	2012	Caso Novo	Multirresistência	Adquirida	1	Pulmonar	Unilateral cavitária	Falência	TBMR 2 (2S5ELfxZTrd - 4S3ELfxZTrd / 12ELfxTrd)	0	0	0	0	0	1	0	0	0	0	1	0	0	0	0	0	0	1	1	0	1	.	0	0	0	0	0	0	0	0	0	0	0	0	0
617	Feminino	Branca	de 8 a 11	outra	33	2003	Caso Novo	Multirresistência	Adquirida	1	Pulmonar	Unilateral cavitária	Curado	TBMR (2000-2005) (2Am5CfzEOfxTrd - 10Am2CfzEOfxTrd / 6CfzEOfxTrd)	1	0	1	0	0	1	0	0	0	0	0	0	0	1	0	0	0	0	1	0	0	0	0	0	0	0	0	0	0	0	0	0	0	0	0
618	Masculino	Parda	nenhuma	Desempregado	41	2011	Falência ao primeiro tratamento	Multirresistência	Adquirida	2	Pulmonar	Bilateral cavitária	Falência	TBMR 4 (2Am5ELfxZTrd - 4Am3ELfxZTrd / 12ELfxTrd)	1	0	0	0	0	1	0	0	0	0	1	0	0	0	0	0	0	0	1	0	1	0	0	0	0	0	0	0	0	0	0	0	0	0	0
619	Masculino	Parda	nenhuma	Desempregado	40	2010	Caso Novo	Multirresistência	Adquirida	1	Pulmonar	Bilateral cavitária	Falência	TBMR 3 (2Am5EOfxZTrd - 4Am3EOfxZTrd / 12EOfxTrd)	1	0	0	0	0	1	0	0	0	0	0	0	0	1	0	0	0	0	1	0	1	0	0	0	0	0	0	0	0	0	0	0	0	0	0
620	Masculino	Parda	de 1 a 3	Desempregado	45	2015	Falência ao retratamento	Multirresistência	Adquirida	4	Pulmonar	Bilateral cavitária	Tratamento completo	Individualizado	0	0	1	0	1	0	0	0	0	0	1	1	1	0	1	0	0	0	0	1	0	.	0	0	0	0	0	0	0	0	1	0	0	0	0
621	Feminino	Branca	nenhuma	Aposentado	79	2008	Caso Novo	Multirresistência	Adquirida	1	Pulmonar	Bilateral não cavitária	Tratamento completo	TBMR (2005-2009) (2S5EOfxZTrd - 4S2EOfxZTrd - 6S2EOfxTrd / 6EOfxTrd)	0	0	0	0	0	1	0	0	0	0	0	0	0	1	0	0	0	1	1	0	1	0	0	0	0	0	0	0	1	0	0	0	0	0	0
622	Masculino	Parda	de 8 a 11	Desempregado	59	2011	Caso Novo	Multirresistência	Adquirida	1	Pulmonar	Bilateral cavitária	Curado	TBMR 2 (2S5ELfxZTrd - 4S3ELfxZTrd / 12ELfxTrd)	0	0	0	0	0	1	0	0	0	0	1	0	0	0	0	0	0	1	1	0	1	0	0	0	0	0	0	0	0	0	0	0	0	0	0
623	Feminino	Branca	ignorada	outra	21	2001	Caso Novo	Multirresistência	Primária	1	Pulmonar	Bilateral não cavitária	Óbito	TBMR (2000-2005) (2Am5CfzEOfxTrd - 10Am2CfzEOfxTrd / 6CfzEOfxTrd)	1	0	1	0	0	1	0	0	0	0	0	0	0	1	0	0	0	0	1	0	0	.	0	0	0	0	0	0	0	0	0	0	0	0	0
624	Feminino	Parda	de 8 a 11	Estudante	26	2013	Caso Novo	Multirresistência	Adquirida	1	Pulmonar	Bilateral cavitária	Curado	TBMR 2 (2S5ELfxZTrd - 4S3ELfxZTrd / 12ELfxTrd)	0	0	0	0	0	1	0	0	0	0	1	0	0	0	0	0	0	1	1	0	1	0	0	0	0	0	0	0	0	0	0	0	0	0	0
625	Masculino	Branca	de 4 a 7	Outro profissional autônomo assalariado	47	2006	Caso Novo	Multirresistência	Adquirida	1	Pulmonar	Unilateral cavitária	Óbito	TBMR (2005-2009) (2Am5EOfxZTrd - 4Am2EOfxZTrd - 6Am2EOfxTrd / 6EOfxTrd)	1	0	0	0	0	1	0	0	0	0	0	0	0	1	0	0	0	0	1	0	1	0	0	0	0	0	0	1	0	0	0	0	0	0	0
626	Feminino	Branca	de 8 a 11	Desempregado	20	2011	Caso Novo	Multirresistência	Adquirida	1	Pulmonar	Bilateral cavitária	Tratamento completo	TBMR 4 (2Am5ELfxZTrd - 4Am3ELfxZTrd / 12ELfxTrd)	1	0	0	0	0	1	0	0	0	0	1	0	0	0	0	0	0	0	1	0	1	0	0	0	0	0	0	0	0	0	0	0	0	0	0
627	Feminino	Parda	de 4 a 7	outra	55	2014	Após abandono	Multirresistência	Adquirida	2	Pulmonar	Bilateral cavitária	Falência	Individualizado	0	0	0	0	1	1	0	0	0	0	1	0	0	0	0	0	0	0	1	1	1	0	0	0	0	1	0	0	0	0	0	0	0	0	0
628	Feminino	Branca	de 1 a 3	Desempregado	54	2013	Caso Novo	Multirresistência	Adquirida	1	Pulmonar	Bilateral cavitária	Abandono	TBMR 2 (2S5ELfxZTrd - 4S3ELfxZTrd / 12ELfxTrd)	0	0	0	0	0	1	0	0	0	0	1	0	0	0	0	0	0	1	1	0	1	0	0	0	0	1	0	0	0	0	0	0	0	0	0
629	Feminino	Branca	de 1 a 3	Dona de casa	56	2015	Falência ao retratamento	Multirresistência	Adquirida	3	Pulmonar	Bilateral cavitária	Óbito	Individualizado	0	0	1	0	1	0	0	0	0	0	0	1	1	0	1	0	0	0	0	1	0	.	0	0	0	0	0	0	0	0	0	0	0	0	0
630	Feminino	Branca	de 4 a 7	Desempregado	39	2007	Caso Novo	Multirresistência	Adquirida	1	Pulmonar	Bilateral cavitária	Abandono	TBMR 1 (2S5EOfxZTrd - 4S3EOfxZTrd / 12EOfxTrd)	0	0	0	0	0	1	0	0	0	0	0	0	0	1	0	0	0	1	1	0	1	0	0	0	0	0	0	0	0	0	0	0	0	0	0
631	Feminino	Branca	de 4 a 7	Desempregado	40	2008	Após abandono	Multirresistência	Adquirida	2	Pulmonar	Bilateral cavitária	Abandono	TBMR 1 (2S5EOfxZTrd - 4S3EOfxZTrd / 12EOfxTrd)	0	0	0	0	0	1	0	0	0	0	0	0	0	1	0	0	0	1	1	0	1	0	0	0	0	0	0	0	0	0	0	0	0	0	0
632	Feminino	Parda	de 4 a 7	Dona de casa	44	2012	Após abandono	Multirresistência	Adquirida	3	Pulmonar	Bilateral cavitária	Abandono	TBMR 2 (2S5ELfxZTrd - 4S3ELfxZTrd / 12ELfxTrd)	0	0	0	0	0	1	0	0	0	0	1	0	0	0	0	0	0	1	1	0	1	.	0	0	0	0	0	0	0	0	0	0	0	0	0
633	Masculino	Branca	ignorada	outra	35	2012	Caso Novo	Multirresistência	Adquirida	1	Pulmonar	Unilateral não cavitária	Tratamento completo	TBMR 2 (2S5ELfxZTrd - 4S3ELfxZTrd / 12ELfxTrd)	0	0	0	0	0	1	0	0	0	0	1	0	0	0	0	0	0	1	1	0	1	0	1	0	0	0	0	0	0	0	0	0	0	0	1
634	Masculino	Branca	de 4 a 7	Outro profissional autônomo assalariado	53	2012	Caso Novo	Multirresistência	Adquirida	1	Pulmonar	Bilateral cavitária	Tratamento completo	TBMR 2 (2S5ELfxZTrd - 4S3ELfxZTrd / 12ELfxTrd)	0	0	0	0	0	1	0	0	0	0	1	0	0	0	0	0	0	1	1	0	1	0	0	0	0	0	0	0	0	0	1	0	0	0	0
635	Feminino	Negra	de 1 a 3	Outro profissional autônomo assalariado	40	2014	Caso Novo	Multirresistência	Adquirida	1	Pulmonar	Bilateral cavitária	Tratamento completo	TBMR 3 (2Am5ELfxZTrd - 4Am3ELfxZTrd / 12ELfxTrd)	1	0	0	0	0	1	0	0	0	0	1	0	0	0	0	0	0	0	1	1	1	0	0	0	0	0	0	0	1	0	0	0	0	0	0
636	Masculino	Parda	de 1 a 3	Desempregado	42	2001	Falência ao primeiro tratamento	Multirresistência	Adquirida	2	Pulmonar	Bilateral cavitária	Curado	TBMR (2000-2005) (2Am5CfzEOfxTrd - 10Am2CfzEOfxTrd / 6CfzEOfxTrd)	1	0	1	0	0	1	0	0	0	0	0	0	0	1	0	0	0	0	1	0	0	0	0	0	0	0	0	0	0	0	0	0	0	0	0
637	Masculino	Parda	de 4 a 7	outra	41	2000	Caso Novo	Multirresistência	Adquirida	1	Pulmonar	Bilateral não cavitária	Falência	TBMR (2000-2005) (2Am5CfzEOfxTrd - 10Am2CfzEOfxTrd / 6CfzEOfxTrd)	1	0	1	0	0	1	0	0	0	0	0	0	0	1	0	0	0	0	1	0	0	0	0	0	0	0	0	0	0	0	0	0	0	0	0
638	Masculino	Branca	de 4 a 7	outra	73	2002	Caso Novo	Multirresistência	Adquirida	1	Pulmonar	Bilateral não cavitária	Óbito	TBMR (2005-2009) (2Am5EOfxZTrd - 4Am2EOfxZTrd - 6Am2EOfxTrd / 6EOfxTrd)	1	0	0	0	0	1	0	0	0	0	0	0	0	1	0	0	0	0	1	0	1	0	0	0	0	0	0	0	0	0	0	0	0	0	0
639	Masculino	Parda	de 4 a 7	Ambulante	26	2006	Caso Novo	Multirresistência	Adquirida	1	Pulmonar	Bilateral cavitária	Óbito	Individualizado	0	0	0	0	0	1	0	1	0	0	0	0	0	0	0	1	0	0	0	0	1	0	1	0	0	0	0	0	0	0	0	0	0	0	1
640	Feminino	Parda	de 4 a 7	Dona de casa	18	2015	Após abandono	Multirresistência	Adquirida	2	Pulmonar	Bilateral cavitária	Óbito	TBMR 4 (2Am5ELfxZTrd - 4Am3ELfxZTrd / 12ELfxTrd)	1	0	0	0	0	1	0	0	0	0	1	0	0	0	0	0	0	0	1	1	1	0	0	0	0	0	0	0	0	0	0	0	0	0	0
641	Feminino	Parda	de 4 a 7	Estudante	16	2013	Caso Novo	Multirresistência	Primária	1	Pulmonar	Bilateral cavitária	Abandono	TBMR 2 (2S5ELfxZTrd - 4S3ELfxZTrd / 12ELfxTrd)	0	0	0	0	0	1	0	0	0	0	1	0	0	0	0	0	0	1	1	0	1	0	0	0	0	0	0	0	0	0	0	0	0	0	0
642	Masculino	Parda	ignorada	outra	57	2000	Caso Novo	Multirresistência	Adquirida	1	Pulmonar	Unilateral não cavitária	Tratamento completo	TBMR (2000-2005) (2Am5CfzEOfxTrd - 10Am2CfzEOfxTrd / 6CfzEOfxTrd)	1	0	1	0	0	1	0	0	0	0	0	0	0	1	0	0	0	0	1	0	0	0	0	0	0	0	0	0	0	0	0	0	0	0	0
643	Masculino	Parda	ignorada	outra	59	2002	Falência ao primeiro tratamento	Multirresistência	Adquirida	2	Pulmonar	Bilateral cavitária	Óbito	TBMR (2000-2005) (2Am5CfzEOfxTrd - 10Am2CfzEOfxTrd / 6CfzEOfxTrd)	1	0	1	0	0	1	0	0	0	0	0	0	0	1	0	0	0	0	1	0	0	0	0	0	0	0	0	0	0	0	0	0	0	0	0
644	Masculino	Negra	de 4 a 7	Desempregado	27	2008	Caso Novo	Multirresistência	Adquirida	1	Pulmonar	Bilateral cavitária	Falência	Individualizado	0	0	0	0	0	1	1	0	0	0	0	0	1	1	0	0	0	1	1	0	0	0	0	0	0	1	0	0	1	0	0	0	0	0	0
645	Masculino	Negra	de 4 a 7	Desempregado	30	2011	Falência ao primeiro tratamento	Multirresistência	Adquirida	2	Pulmonar	Bilateral cavitária	Óbito	Individualizado	1	0	0	0	0	1	1	0	0	0	0	0	1	0	0	0	0	0	1	0	0	0	0	0	0	1	0	0	1	0	0	0	0	0	0
646	Masculino	Parda	de 8 a 11	outra	26	2006	Caso Novo	Multirresistência	Adquirida	1	Pulmonar	Bilateral cavitária	Falência	Individualizado	1	0	0	0	0	1	0	0	0	0	0	0	0	1	0	0	0	1	1	0	1	0	0	0	0	0	0	0	1	0	0	0	0	0	0
647	Masculino	Parda	de 8 a 11	Aposentado	34	2014	Falência ao primeiro tratamento	Resistência extensiva	Adquirida	2	Pulmonar	Bilateral cavitária	Curado	Individualizado	0	0	1	0	1	0	0	0	0	0	0	1	1	0	1	0	0	0	0	1	0	0	0	0	0	0	0	0	1	0	0	0	0	0	0
648	Masculino	Branca	de 4 a 7	Outro profissional autônomo assalariado	35	2014	Caso Novo	Multirresistência	Adquirida	1	Pulmonar	Bilateral cavitária	Falência	Individualizado	1	0	0	0	0	1	0	0	0	0	1	0	0	0	0	0	0	0	1	1	1	0	0	0	0	0	0	0	0	0	1	0	0	0	1
649	Feminino	Branca	12 ou mais	Desempregado	23	2002	Caso Novo	Multirresistência	Primária	1	Pulmonar	Bilateral cavitária	Curado	TBMR (2000-2005) (2Am5CfzEOfxTrd - 10Am2CfzEOfxTrd / 6CfzEOfxTrd)	1	0	1	0	0	1	0	0	0	0	0	0	0	1	0	0	0	0	1	0	0	0	0	0	0	0	0	0	1	0	0	0	0	1	0
650	Feminino	Parda	de 4 a 7	outra	32	2013	Caso Novo	Multirresistência	Adquirida	1	Pulmonar	Unilateral não cavitária	Óbito	TBMR 4 (2Am5ELfxZTrd - 4Am3ELfxZTrd / 12ELfxTrd)	1	0	0	0	0	1	0	0	0	0	1	0	0	0	0	0	0	0	1	0	1	1	0	0	0	0	0	0	0	0	0	0	1	0	0
651	Feminino	Negra	ignorada	outra	20	2000	Caso Novo	Multirresistência	Primária	1	Pulmonar	Unilateral não cavitária	Tratamento completo	TBMR (2000-2005) (2Am5CfzEOfxTrd - 10Am2CfzEOfxTrd / 6CfzEOfxTrd)	1	0	1	0	0	1	0	0	0	0	0	0	0	1	0	0	0	0	1	0	0	0	0	0	0	0	0	0	0	0	0	0	0	0	0
652	Feminino	Parda	de 4 a 7	outra	25	2001	Caso Novo	Multirresistência	Adquirida	1	Pulmonar	Bilateral cavitária	Óbito	Individualizado	0	0	1	0	0	1	0	0	0	0	0	0	0	1	0	0	0	0	1	0	0	0	0	0	0	0	0	0	0	0	0	0	0	0	0
653	Masculino	Parda	de 4 a 7	Desempregado	35	2011	Caso Novo	Multirresistência	Adquirida	1	Pulmonar	Unilateral cavitária	Curado	TBMR 4 (2Am5ELfxZTrd - 4Am3ELfxZTrd / 12ELfxTrd)	1	0	0	0	0	1	0	0	0	0	1	0	0	0	0	0	0	0	1	0	1	0	0	0	0	0	0	0	0	0	0	0	0	0	0
654	Masculino	Parda	de 1 a 3	Outro profissional autônomo assalariado	33	2013	Caso Novo	Multirresistência	Primária	1	Ambos	Bilateral cavitária	Curado	TBMR 4 (2Am5ELfxZTrd - 4Am3ELfxZTrd / 12ELfxTrd)	1	0	0	0	0	1	0	0	0	0	1	0	0	0	0	0	0	0	1	1	1	1	0	0	0	0	0	0	0	0	0	0	0	0	0
655	Masculino	Branca	12 ou mais	outra	30	2013	Caso Novo	Multirresistência	Adquirida	1	Pulmonar	Bilateral cavitária	Curado	Individualizado	0	0	0	0	0	1	0	0	0	0	1	0	0	1	0	0	0	1	1	1	1	0	0	0	0	0	0	0	0	0	0	0	0	0	0
656	Masculino	Branca	de 4 a 7	Estudante	27	2013	Caso Novo	Multirresistência	Adquirida	1	Pulmonar	Bilateral cavitária	Tratamento completo	TBMR 2 (2S5ELfxZTrd - 4S3ELfxZTrd / 12ELfxTrd)	0	0	0	0	0	1	0	0	0	0	1	0	0	0	0	0	0	1	1	0	1	0	0	0	0	0	0	0	0	0	0	0	0	0	0
657	Masculino	Branca	de 1 a 3	outra	22	2002	Caso Novo	Multirresistência	Adquirida	1	Pulmonar	Bilateral cavitária	Óbito	TBMR (2000-2005) (2Am5CfzEOfxTrd - 10Am2CfzEOfxTrd / 6CfzEOfxTrd)	1	0	1	0	0	1	0	0	0	0	0	0	0	1	0	0	0	0	1	0	0	0	0	0	0	0	0	0	0	0	0	0	0	0	0
658	Masculino	Negra	de 1 a 3	outra	19	2002	Caso Novo	Multirresistência	Adquirida	1	Pulmonar	Unilateral não cavitária	Tratamento completo	TBMR (2000-2005) (2Am5CfzEOfxTrd - 10Am2CfzEOfxTrd / 6CfzEOfxTrd)	1	0	1	0	0	1	0	0	0	0	0	0	0	1	0	0	0	0	1	0	0	0	0	0	0	0	0	0	0	0	0	0	0	0	0
659	Masculino	Branca	ignorada	outra	27	2004	Caso Novo	Multirresistência	Adquirida	1	Pulmonar	Bilateral cavitária	Óbito	TBMR (2000-2005) (2Am5CfzEOfxTrd - 10Am2CfzEOfxTrd / 6CfzEOfxTrd)	1	0	1	0	0	1	0	0	0	0	0	0	0	1	0	0	0	0	1	0	0	0	0	0	0	0	0	0	0	0	0	0	0	0	0
660	Masculino	Branca	de 1 a 3	outra	43	2001	Caso Novo	Multirresistência	Adquirida	1	Pulmonar	Bilateral cavitária	Óbito	TEMPORÁRIO PARA CASOS IMPORTADOS	1	0	1	0	0	1	0	0	0	0	0	0	0	1	0	0	0	0	1	0	0	1	0	0	0	0	0	0	0	0	0	0	0	0	0
661	Masculino	Branca	de 4 a 7	Outro profissional autônomo assalariado	47	2015	Caso Novo	Multirresistência	Adquirida	1	Pulmonar	Bilateral cavitária	Abandono	Individualizado	1	0	0	0	0	1	0	0	0	0	1	0	0	0	0	0	0	0	1	1	1	0	0	0	0	0	0	0	0	0	1	0	0	0	0
662	Feminino	Negra	de 8 a 11	outra	16	2012	Caso Novo	Multirresistência	Adquirida	1	Pulmonar	Bilateral cavitária	Falência	Individualizado	1	0	0	0	0	1	0	0	0	0	1	0	0	0	0	1	0	1	1	0	0	0	0	0	0	0	0	0	0	0	0	0	0	0	0
663	Feminino	Negra	de 8 a 11	Estudante	16	2013	Falência ao primeiro tratamento	Multirresistência	Adquirida	2	Pulmonar	Bilateral cavitária	Curado	Individualizado	1	0	0	0	0	1	1	0	0	0	1	0	1	0	0	0	0	0	1	1	0	0	0	0	0	0	0	0	0	0	0	0	0	0	0
664	Masculino	Parda	de 8 a 11	Outro profissional autônomo assalariado	21	2013	Caso Novo	Multirresistência	Adquirida	1	Pulmonar	Bilateral cavitária	Tratamento completo	TBMR 2 (2S5ELfxZTrd - 4S3ELfxZTrd / 12ELfxTrd)	0	0	0	0	0	1	0	0	0	0	1	0	0	0	0	0	0	1	1	0	1	1	0	0	0	0	0	0	0	0	0	0	0	0	0
665	Masculino	Parda	de 8 a 11	outra	19	2001	Caso Novo	Multirresistência	Adquirida	1	Pulmonar	Bilateral não cavitária	Tratamento completo	TBMR (2000-2005) (2Am5CfzEOfxTrd - 10Am2CfzEOfxTrd / 6CfzEOfxTrd)	1	0	1	0	0	1	0	0	0	0	0	0	0	1	0	0	0	0	1	0	0	0	0	0	0	0	0	0	0	0	0	0	0	0	0
666	Masculino	Parda	de 8 a 11	outra	21	2003	Recidiva	Multirresistência	Adquirida	2	Pulmonar	Bilateral não cavitária	Tratamento completo	TBMR (2000-2005) (2Am5CfzEOfxTrd - 10Am2CfzEOfxTrd / 6CfzEOfxTrd)	1	0	1	0	0	1	0	0	0	0	0	0	0	1	0	0	0	0	1	0	0	0	0	0	0	0	0	0	0	0	0	0	0	0	0
667	Feminino	Parda	de 1 a 3	Dona de casa	53	2011	Caso Novo	Multirresistência	Primária	1	Pulmonar	Unilateral cavitária	Abandono	Individualizado	0	0	0	0	0	1	1	0	0	0	1	0	0	0	0	0	0	1	1	0	1	0	0	0	0	1	0	0	1	0	0	0	0	0	0
668	Feminino	Parda	de 1 a 3	Desempregado	52	2009	Caso Novo	Multirresistência	Primária	1	Pulmonar	Unilateral cavitária	Tratamento completo	TBMR 3 (2Am5EOfxZTrd - 4Am3EOfxZTrd / 12EOfxTrd)	1	0	0	0	0	1	0	0	0	0	0	0	0	1	0	0	0	0	1	0	1	1	0	0	0	0	0	0	0	0	0	0	0	0	0
669	Feminino	Negra	de 1 a 3	outra	24	2001	Caso Novo	Multirresistência	Adquirida	1	Pulmonar	Bilateral cavitária	Óbito	TBMR (2000-2005) (2Am5CfzEOfxTrd - 10Am2CfzEOfxTrd / 6CfzEOfxTrd)	1	0	1	0	0	1	0	0	0	0	0	0	0	1	0	0	0	0	1	0	0	0	0	0	0	0	0	0	0	0	0	0	0	0	0
670	Masculino	Parda	de 4 a 7	Outro profissional autônomo assalariado	23	2010	Caso Novo	Multirresistência	Primária	1	Pulmonar	Bilateral cavitária	Abandono	TBMR 4 (2Am5ELfxZTrd - 4Am3ELfxZTrd / 12ELfxTrd)	1	0	0	0	0	1	0	0	0	0	1	0	0	0	0	0	0	0	1	0	1	0	1	0	0	0	0	0	0	0	0	0	0	0	1
671	Masculino	Branca	de 1 a 3	outra	17	2002	Caso Novo	Multirresistência	Adquirida	1	Pulmonar	Bilateral cavitária	Tratamento completo	TBMR (2000-2005) (2Am5CfzEOfxTrd - 10Am2CfzEOfxTrd / 6CfzEOfxTrd)	1	0	1	0	0	1	0	0	0	0	0	0	0	1	0	0	0	0	1	0	0	0	0	0	0	0	0	0	0	0	0	0	0	0	0
672	Feminino	Ignorada	de 4 a 7	outra	24	2004	Caso Novo	Multirresistência	Adquirida	1	Pulmonar	Bilateral cavitária	Tratamento completo	TBMR (2000-2005) (2Am5CfzEOfxTrd - 10Am2CfzEOfxTrd / 6CfzEOfxTrd)	1	0	1	0	0	1	0	0	0	0	0	0	0	1	0	0	0	0	1	0	0	0	0	0	0	0	0	0	0	0	0	0	0	0	0
673	Feminino	Branca	nenhuma	outra	23	2004	Caso Novo	Multirresistência	Adquirida	1	Pulmonar	Unilateral cavitária	Abandono	Individualizado	1	0	1	0	0	1	0	0	0	0	0	0	0	1	0	0	0	0	1	0	0	0	0	0	0	0	0	0	0	0	0	0	0	0	0
674	Feminino	Branca	de 1 a 3	Dona de casa	26	2006	Após abandono	Multirresistência	Adquirida	2	Pulmonar	Bilateral cavitária	Óbito	TEMPORÁRIO PARA CASOS IMPORTADOS	1	0	0	0	0	1	0	0	0	0	0	0	0	1	0	0	0	0	1	0	0	0	0	0	0	0	0	0	0	0	0	0	0	0	0
675	Feminino	Parda	de 8 a 11	outra	25	2003	Caso Novo	Multirresistência	Adquirida	1	Pulmonar	Unilateral não cavitária	Curado	TBMR (2000-2005) (2Am5CfzEOfxTrd - 10Am2CfzEOfxTrd / 6CfzEOfxTrd)	1	0	1	0	0	1	0	0	0	0	0	0	0	1	0	0	0	0	1	0	0	0	0	0	0	0	0	0	0	0	0	0	0	0	0
676	Masculino	Parda	de 4 a 7	outra	45	2007	Caso Novo	Multirresistência	Adquirida	1	Pulmonar	Bilateral cavitária	Curado	TBMR (2005-2009) (2S5EOfxZTrd - 4S2EOfxZTrd - 6S2EOfxTrd / 6EOfxTrd)	0	0	0	0	0	1	0	0	0	0	0	0	0	1	0	0	0	1	1	0	1	0	0	0	0	0	0	0	0	0	0	0	0	0	0
677	Masculino	Branca	de 4 a 7	outra	62	2002	Caso Novo	Multirresistência	Primária	1	Pulmonar	Bilateral cavitária	Curado	TBMR (2000-2005) (2Am5CfzEOfxTrd - 10Am2CfzEOfxTrd / 6CfzEOfxTrd)	1	0	1	0	0	1	0	0	0	0	0	0	0	1	0	0	0	0	1	0	0	0	0	0	0	0	0	0	0	0	0	0	0	0	0
678	Masculino	Branca	ignorada	outra	70	2002	Caso Novo	Multirresistência	Adquirida	1	Pulmonar	Unilateral cavitária	Tratamento completo	TBMR (2000-2005) (2Am5CfzEOfxTrd - 10Am2CfzEOfxTrd / 6CfzEOfxTrd)	1	0	1	0	0	1	0	0	0	0	0	0	0	1	0	0	0	0	1	0	0	0	0	0	0	1	0	0	0	0	0	0	0	0	0
679	Masculino	Parda	de 1 a 3	Outro profissional autônomo assalariado	50	2010	Caso Novo	Multirresistência	Adquirida	1	Pulmonar	Bilateral cavitária	Tratamento completo	TBMR 2 (2S5ELfxZTrd - 4S3ELfxZTrd / 12ELfxTrd)	0	0	0	0	0	1	0	0	0	0	1	0	0	0	0	0	0	1	1	0	1	0	0	0	0	0	0	0	0	0	0	0	0	0	0
680	Masculino	Parda	de 8 a 11	Outro profissional autônomo assalariado	49	2010	Caso Novo	Resistência extensiva	Primária	1	Pulmonar	Bilateral cavitária	Falência	Individualizado	1	0	0	0	0	1	0	0	0	0	1	0	0	0	0	0	0	0	1	0	1	0	0	0	0	0	0	0	0	0	0	0	0	0	0
681	Masculino	Parda	de 8 a 11	Outro profissional autônomo assalariado	51	2012	Falência ao primeiro tratamento	Resistência extensiva	Adquirida	2	Pulmonar	Bilateral cavitária	Óbito	Individualizado	1	0	0	0	0	1	0	0	0	0	0	0	1	0	0	1	0	0	1	0	0	0	0	0	0	1	0	0	0	0	0	0	0	0	0
682	Masculino	Parda	de 1 a 3	outra	27	2009	Caso Novo	Multirresistência	Adquirida	1	Pulmonar	Bilateral cavitária	Óbito	TBMR 3 (2Am5EOfxZTrd - 4Am3EOfxZTrd / 12EOfxTrd)	1	0	0	0	0	1	0	0	0	0	0	0	0	1	0	0	0	0	1	0	1	0	0	0	0	0	0	0	1	0	0	0	0	0	0
683	Masculino	Parda	de 4 a 7	outra	33	2013	Caso Novo	Multirresistência	Adquirida	1	Pulmonar	Bilateral cavitária	Abandono	TBMR 2 (2S5ELfxZTrd - 4S3ELfxZTrd / 12ELfxTrd)	0	0	0	0	0	1	0	0	0	0	1	0	0	0	0	0	0	1	1	0	1	.	0	0	0	0	0	0	0	0	0	0	0	0	1
684	Masculino	Branca	ignorada	outra	52	2004	Caso Novo	Multirresistência	Adquirida	1	Pulmonar	Unilateral cavitária	Tratamento completo	TBMR (2000-2005) (2Am5CfzEOfxTrd - 10Am2CfzEOfxTrd / 6CfzEOfxTrd)	1	0	1	0	0	1	0	0	0	0	0	0	0	1	0	0	0	0	1	0	0	0	0	0	0	0	0	0	0	0	0	0	0	0	1
685	Feminino	Branca	de 1 a 3	outra	29	2002	Caso Novo	Multirresistência	Primária	1	Pulmonar	Unilateral cavitária	Curado	TBMR (2000-2005) (2Am5CfzEOfxTrd - 10Am2CfzEOfxTrd / 6CfzEOfxTrd)	1	0	1	0	0	1	0	0	0	0	0	0	0	1	0	0	0	0	1	0	0	0	0	0	0	0	0	0	0	0	0	0	0	0	0
686	Feminino	Negra	de 4 a 7	Desempregado	32	2010	Caso Novo	Multirresistência	Adquirida	1	Pulmonar	Bilateral cavitária	Curado	Individualizado	1	0	0	0	0	1	0	0	0	0	0	0	0	1	0	0	0	1	1	0	1	0	0	0	0	0	0	0	0	0	0	0	0	0	0
687	Masculino	Parda	de 4 a 7	Outro profissional autônomo assalariado	25	2010	Caso Novo	Multirresistência	Primária	1	Pulmonar	Bilateral cavitária	Tratamento completo	TBMR 3 (2Am5EOfxZTrd - 4Am3EOfxZTrd / 12EOfxTrd)	1	0	0	0	0	1	0	0	0	0	0	0	0	1	0	0	0	0	1	0	1	0	0	0	0	0	0	0	0	0	0	0	0	0	0
688	Masculino	Branca	de 4 a 7	População privada de liberdade	46	2003	Caso Novo	Multirresistência	Primária	1	Pulmonar	Unilateral cavitária	Curado	TBMR (2000-2005) (2Am5CfzEOfxTrd - 10Am2CfzEOfxTrd / 6CfzEOfxTrd)	1	0	1	0	0	1	0	0	0	0	0	0	0	1	0	0	0	0	1	0	0	0	0	0	0	0	0	0	0	0	0	0	0	0	0
689	Masculino	Negra	de 8 a 11	Outro profissional autônomo assalariado	35	2015	Caso Novo	Multirresistência	Primária	1	Pulmonar	Unilateral cavitária	Curado	TBMR 4 (2Am5ELfxZTrd - 4Am3ELfxZTrd / 12ELfxTrd)	1	0	0	0	0	1	0	0	0	0	1	0	0	0	0	0	0	0	1	1	1	0	1	0	0	0	0	0	0	0	1	0	0	0	0
690	Masculino	Branca	de 4 a 7	Desempregado	41	2011	Caso Novo	Multirresistência	Adquirida	1	Pulmonar	Bilateral cavitária	Curado	TBMR 2 (2S5ELfxZTrd - 4S3ELfxZTrd / 12ELfxTrd)	0	0	0	0	0	1	0	0	0	0	1	0	0	0	0	0	0	1	1	0	1	1	0	0	0	0	0	0	0	0	0	0	0	0	0
691	Masculino	Negra	de 1 a 3	outra	29	2004	Caso Novo	Multirresistência	Adquirida	2	Pulmonar	Bilateral cavitária	Abandono	Individualizado	0	0	1	0	0	1	0	0	0	0	0	0	0	1	0	0	0	0	1	0	0	0	0	0	0	0	0	0	0	0	0	0	0	0	0
692	Masculino	Negra	de 1 a 3	outra	28	2003	Caso Novo	Multirresistência	Adquirida	1	Pulmonar	Bilateral cavitária	Abandono	Individualizado	1	0	1	0	0	1	0	0	0	0	0	0	0	1	0	0	0	0	1	0	0	0	0	0	0	0	0	0	0	0	0	0	0	0	0
693	Masculino	Branca	de 1 a 3	Desempregado	32	2005	Caso Novo	Multirresistência	Adquirida	1	Pulmonar	Unilateral cavitária	Abandono	TBMR 3 (2Am5EOfxTrd - 4Am3EOfxTrd / 12EOfxTrd)	1	0	0	0	0	1	0	0	0	0	0	0	0	1	0	0	0	0	1	0	0	0	0	0	0	0	0	0	0	0	0	0	0	0	0
694	Masculino	Branca	de 8 a 11	Outro profissional autônomo assalariado	44	2015	Caso Novo	Multirresistência	Primária	1	Pulmonar	Unilateral cavitária	Curado	Individualizado	1	0	1	0	0	0	1	0	0	0	1	0	0	0	0	0	0	0	1	0	0	0	0	0	0	0	0	0	0	1	0	0	0	0	0
695	Feminino	Parda	de 1 a 3	Desempregado	47	2010	Caso Novo	Multirresistência	Adquirida	1	Pulmonar	Bilateral cavitária	Curado	Individualizado	1	0	0	0	0	1	0	0	0	0	1	0	0	0	0	0	0	0	1	0	1	0	0	0	0	0	0	0	0	0	0	0	0	0	0
696	Feminino	Branca	de 8 a 11	Desempregado	26	2012	Caso Novo	Multirresistência	Adquirida	1	Pulmonar	Unilateral não cavitária	Curado	Individualizado	1	0	0	0	0	1	1	0	0	0	1	0	0	0	0	0	0	0	1	1	0	0	0	0	0	0	0	0	0	0	0	0	0	0	0
697	Feminino	Branca	ignorada	Outro profissional autônomo assalariado	19	2012	Caso Novo	Multirresistência	Adquirida	1	Pulmonar	Bilateral cavitária	Curado	Individualizado	1	0	0	0	0	1	0	0	0	0	1	0	0	0	0	0	0	0	1	0	1	0	0	0	0	0	0	0	0	0	0	0	0	0	0
698	Feminino	Branca	de 4 a 7	outra	32	2002	Caso Novo	Multirresistência	Adquirida	1	Pulmonar	Bilateral cavitária	Óbito	TBMR (2000-2005) (2Am5CfzEOfxTrd - 10Am2CfzEOfxTrd / 6CfzEOfxTrd)	1	0	1	0	0	1	0	0	0	0	0	0	0	1	0	0	0	0	1	0	0	0	0	0	0	0	0	0	0	0	0	0	0	0	0
699	Feminino	Branca	de 8 a 11	Desempregado	29	2004	Caso Novo	Multirresistência	Adquirida	1	Pulmonar	Bilateral cavitária	Curado	TBMR (2000-2005) (2Am5CfzEOfxTrd - 10Am2CfzEOfxTrd / 6CfzEOfxTrd)	1	0	1	0	0	1	0	0	0	0	0	0	0	1	0	0	0	0	1	0	0	0	0	0	0	0	0	0	0	0	0	0	0	0	0
700	Feminino	Branca	de 1 a 3	outra	30	2001	Caso Novo	Multirresistência	Adquirida	1	Pulmonar	Bilateral cavitária	Óbito	TBMR (2000-2005) (2Am5CfzEOfxTrd - 10Am2CfzEOfxTrd / 6CfzEOfxTrd)	1	0	1	0	0	1	0	0	0	0	0	0	0	1	0	0	0	0	1	0	0	0	0	0	0	0	0	0	0	0	0	0	0	0	0
701	Feminino	Negra	de 8 a 11	Estudante	11	2015	Caso Novo	Multirresistência	Adquirida	2	Extrapulmonar	.	Curado	Individualizado	0	0	1	0	1	0	1	0	0	0	1	1	0	0	0	0	0	0	1	1	0	0	0	0	0	0	0	0	0	0	0	0	0	0	0
702	Masculino	Branca	de 1 a 3	Outro profissional autônomo assalariado	41	2009	Caso Novo	Multirresistência	Primária	1	Pulmonar	Unilateral cavitária	Tratamento completo	Individualizado	1	0	0	0	0	1	0	0	0	0	0	0	0	1	0	0	0	0	1	0	1	0	1	0	0	0	0	0	0	0	0	0	0	0	0
703	Masculino	Branca	de 1 a 3	Aposentado	65	2012	Caso Novo	Multirresistência	Adquirida	1	Pulmonar	Bilateral cavitária	Tratamento completo	TBMR 2 (2S5ELfxZTrd - 4S3ELfxZTrd / 12ELfxTrd)	0	0	0	0	0	1	0	0	0	0	1	0	0	0	0	0	0	1	1	0	1	0	1	0	0	0	0	0	0	0	0	0	0	0	0
704	Masculino	Ignorada	ignorada	População privada de liberdade	30	2014	Caso Novo	Multirresistência	Adquirida	1	Pulmonar	Unilateral cavitária	Tratamento completo	TBMR 2 (2S5ELfxZTrd - 4S3ELfxZTrd / 12ELfxTrd)	0	0	0	0	0	1	0	0	0	0	1	0	0	0	0	0	0	1	1	0	1	0	0	0	0	0	0	0	0	0	0	0	0	0	0
705	Masculino	Parda	de 1 a 3	outra	73	2012	Falência ao primeiro tratamento	Multirresistência	Adquirida	2	Pulmonar	Unilateral cavitária	Abandono	Individualizado	1	0	0	0	0	1	1	0	0	0	1	0	0	0	0	0	0	0	1	1	1	0	0	0	0	1	0	0	0	0	0	0	0	0	0
706	Masculino	Parda	de 1 a 3	outra	71	2010	Caso Novo	Multirresistência	Adquirida	1	Pulmonar	Unilateral cavitária	Falência	Individualizado	1	0	0	0	0	1	1	0	0	0	1	0	0	0	0	0	0	1	1	0	1	0	0	0	0	1	0	0	0	0	0	0	0	0	0
707	Masculino	Parda	de 4 a 7	outra	42	2004	Caso Novo	Multirresistência	Adquirida	1	Pulmonar	Bilateral cavitária	Curado	TBMR (2000-2005) (2S5CfzEOfxTrd - 10S2CfzEOfxTrd / 6CfzEOfxTrd)	0	0	1	0	0	1	0	0	0	0	0	0	0	1	0	0	0	1	1	0	0	0	0	0	0	0	0	0	0	0	0	0	0	0	0
708	Masculino	Branca	nenhuma	outra	42	2000	Caso Novo	Multirresistência	Adquirida	1	Pulmonar	Unilateral não cavitária	Óbito	TBMR (2000-2005) (2Am5CfzEOfxTrd - 10Am2CfzEOfxTrd / 6CfzEOfxTrd)	1	0	1	0	0	1	0	0	0	0	0	0	0	1	0	0	0	0	1	0	0	0	0	0	0	0	0	1	0	0	0	0	0	0	0
709	Masculino	Parda	de 4 a 7	outra	45	2001	Caso Novo	Multirresistência	Adquirida	1	Pulmonar	Bilateral cavitária	Curado	TBMR (2000-2005) (2Am5CfzEOfxTrd - 10Am2CfzEOfxTrd / 6CfzEOfxTrd)	1	0	1	0	0	1	0	0	0	0	0	0	0	1	0	0	0	0	1	0	0	0	1	0	0	0	0	0	0	0	0	0	0	0	0
710	Masculino	Branca	de 4 a 7	outra	54	2012	Caso Novo	Multirresistência	Primária	1	Pulmonar	Bilateral cavitária	Curado	TBMR 3 (2Am5ELfxZTrd - 4Am3ELfxZTrd / 12ELfxTrd)	1	0	0	0	0	1	0	0	0	0	1	0	0	0	0	0	0	0	1	0	1	0	1	0	0	0	0	0	0	0	1	0	0	0	0
711	Masculino	Negra	ignorada	outra	43	2000	Caso Novo	Multirresistência	Adquirida	1	Pulmonar	Bilateral não cavitária	Curado	TBMR (2000-2005) (2Am5CfzEOfxTrd - 10Am2CfzEOfxTrd / 6CfzEOfxTrd)	1	0	1	0	0	1	0	0	0	0	0	0	0	1	0	0	0	0	1	0	0	0	0	0	0	0	0	0	0	0	0	0	0	0	0
712	Masculino	Branca	de 1 a 3	outra	23	2001	Caso Novo	Multirresistência	Adquirida	1	Pulmonar	Unilateral cavitária	Curado	TBMR (2000-2005) (2Am5CfzEOfxTrd - 10Am2CfzEOfxTrd / 6CfzEOfxTrd)	1	0	1	0	0	1	0	0	0	0	0	0	0	1	0	0	0	0	1	0	0	0	0	0	0	0	0	0	0	0	0	0	0	0	0
713	Masculino	Branca	de 4 a 7	Desempregado	46	2010	Caso Novo	Multirresistência	Adquirida	1	Pulmonar	Bilateral cavitária	Tratamento completo	TBMR 3 (2Am5EOfxZTrd - 4Am3EOfxZTrd / 12EOfxTrd)	1	0	0	0	0	1	0	0	0	0	0	0	0	1	0	0	0	0	1	0	1	0	1	0	0	0	0	0	0	0	1	0	0	0	0
714	Masculino	Parda	de 1 a 3	Outro profissional autônomo assalariado	53	2010	Caso Novo	Multirresistência	Adquirida	1	Pulmonar	Bilateral cavitária	Curado	TBMR 4 (2Am5ELfxTrd - 4Am3ELfxTrd / 12ELfxTrd)	1	0	0	0	0	1	0	0	0	0	1	0	0	0	0	0	0	0	1	0	0	0	0	0	0	0	0	0	0	0	0	0	0	0	0
715	Masculino	Negra	de 4 a 7	outra	44	2000	Caso Novo	Multirresistência	Adquirida	1	Pulmonar	Bilateral cavitária	Curado	TBMR (2000-2005) (2Am5CfzEOfxTrd - 10Am2CfzEOfxTrd / 6CfzEOfxTrd)	1	0	1	0	0	1	0	0	0	0	0	0	0	1	0	0	0	0	1	0	0	0	0	0	0	0	0	0	0	0	0	0	0	0	0
716	Feminino	Branca	12 ou mais	Outro profissional autônomo assalariado	22	2013	Caso Novo	Multirresistência	Adquirida	1	Pulmonar	Bilateral cavitária	Curado	TBMR 3 (2Am5ELfxZTrd - 4Am3ELfxZTrd / 12ELfxTrd)	1	0	0	0	0	1	0	0	0	0	1	0	0	0	0	0	0	0	1	0	1	0	0	0	0	0	0	0	0	0	0	0	0	0	0
717	Masculino	Negra	de 1 a 3	Outro profissional autônomo assalariado	39	2011	Caso Novo	Multirresistência	Adquirida	1	Pulmonar	Unilateral cavitária	Curado	TBMR 4 (2Am5ELfxZTrd - 4Am3ELfxZTrd / 12ELfxTrd)	1	0	0	0	0	1	0	0	0	0	1	0	0	0	0	0	0	0	1	0	1	0	0	0	0	0	0	0	0	0	0	0	0	0	0
718	Feminino	Branca	ignorada	outra	53	2001	Caso Novo	Multirresistência	Adquirida	1	Pulmonar	Unilateral não cavitária	Óbito	Individualizado	0	0	1	0	0	1	0	0	0	0	0	0	0	1	0	1	0	1	1	0	0	0	0	0	0	0	0	0	0	0	0	0	0	0	0
719	Masculino	Branca	de 4 a 7	outra	57	2012	Caso Novo	Multirresistência	Primária	1	Pulmonar	Bilateral cavitária	Curado	TBMR 2 (2S5ELfxZTrd - 4S3ELfxZTrd / 12ELfxTrd)	0	0	0	0	0	1	0	0	0	0	1	0	0	0	0	0	0	1	1	0	1	0	0	0	0	0	0	0	0	0	0	0	0	0	0
720	Feminino	Branca	ignorada	outra	30	2000	Caso Novo	Multirresistência	Adquirida	1	Pulmonar	Unilateral não cavitária	Curado	TBMR (2000-2005) (2Am5CfzEOfxTrd - 10Am2CfzEOfxTrd / 6CfzEOfxTrd)	1	0	1	0	0	1	0	0	0	0	0	0	0	1	0	0	0	0	1	0	0	1	0	0	0	0	0	0	0	0	0	0	0	0	0
721	Masculino	Branca	de 1 a 3	Outro profissional autônomo assalariado	47	2007	Caso Novo	Multirresistência	Adquirida	1	Pulmonar	Bilateral cavitária	Tratamento completo	TBMR 3 (2Am5EOfxTrd - 4Am3EOfxTrd / 12EOfxTrd)	0	0	0	0	0	0	0	0	0	0	0	0	0	0	0	0	0	0	0	0	0	0	0	0	0	0	0	0	1	0	0	0	0	0	0
722	Masculino	Parda	de 4 a 7	outra	46	2000	Caso Novo	Multirresistência	Adquirida	1	Pulmonar	Unilateral cavitária	Tratamento completo	TBMR (2000-2005) (2Am5CfzEOfxTrd - 10Am2CfzEOfxTrd / 6CfzEOfxTrd)	1	0	1	0	0	1	0	0	0	0	0	0	0	1	0	0	0	0	1	0	0	0	0	0	0	0	0	0	0	0	0	0	0	0	0
723	Masculino	Branca	de 4 a 7	Desempregado	56	2012	Caso Novo	Multirresistência	Adquirida	1	Pulmonar	Bilateral não cavitária	Tratamento completo	TBMR 4 (2Am5ELfxZTrd - 4Am3ELfxZTrd / 12ELfxTrd)	1	0	0	0	0	1	0	0	0	0	1	0	0	0	0	0	0	0	1	0	1	0	1	0	0	0	0	0	0	0	1	0	0	0	0
724	Masculino	Parda	de 8 a 11	Desempregado	27	2015	Após abandono	Multirresistência	Adquirida	3	Pulmonar	Unilateral não cavitária	Abandono	TBMR 4 (2Am5ELfxZTrd - 4Am3ELfxZTrd / 12ELfxTrd)	1	0	0	0	0	1	0	0	0	0	1	0	0	0	0	0	0	0	1	1	1	0	0	0	0	0	0	0	0	0	0	0	0	0	0
725	Masculino	Parda	de 8 a 11	outra	29	2014	Após abandono	Multirresistência	Adquirida	2	Pulmonar	Unilateral cavitária	Abandono	TBMR 2 (2S5ELfxZTrd - 4S3ELfxZTrd / 12ELfxTrd)	0	0	0	0	0	1	0	0	0	0	1	0	0	0	0	0	0	1	1	1	1	0	0	0	0	0	0	0	0	0	0	0	0	0	0
726	Feminino	Parda	ignorada	Outro profissional autônomo assalariado	55	2006	Caso Novo	Multirresistência	Adquirida	1	Pulmonar	Bilateral cavitária	Tratamento completo	Individualizado	1	0	0	0	0	0	0	0	0	0	0	0	0	1	0	0	0	0	1	0	1	0	0	0	0	0	0	0	1	0	0	0	0	0	0
727	Feminino	Negra	de 8 a 11	Desempregado	33	2006	Caso Novo	Multirresistência	Adquirida	1	Pulmonar	Unilateral cavitária	Tratamento completo	TBMR (2005-2009) (2Am5EOfxZTrd - 4Am2EOfxZTrd - 6Am2EOfxTrd / 6EOfxTrd)	1	0	0	0	0	1	0	0	0	0	0	0	0	1	0	0	0	0	1	0	1	0	0	0	0	0	0	0	0	0	0	0	0	0	0
728	Feminino	Negra	de 1 a 3	outra	39	2000	Caso Novo	Multirresistência	Primária	1	Pulmonar	Bilateral não cavitária	Tratamento completo	TBMR (2000-2005) (2Am5CfzEOfxTrd - 10Am2CfzEOfxTrd / 6CfzEOfxTrd)	1	0	1	0	0	1	0	0	0	0	0	0	0	1	0	0	0	0	1	0	0	0	0	0	0	0	0	0	0	0	0	0	0	0	0
729	Feminino	Branca	de 8 a 11	outra	34	2002	Caso Novo	Multirresistência	Primária	1	Pulmonar	Bilateral não cavitária	Óbito	TBMR (2000-2005) (2Am5CfzEOfxTrd - 10Am2CfzEOfxTrd / 6CfzEOfxTrd)	1	0	1	0	0	1	0	0	0	0	0	0	0	1	0	0	0	0	1	0	0	1	0	0	0	0	0	0	0	0	0	0	0	0	0
730	Masculino	Parda	ignorada	Aposentado	69	2015	Caso Novo	Multirresistência	Adquirida	1	Pulmonar	Bilateral cavitária	Curado	TBMR 2 (2S5ELfxZTrd - 4S3ELfxZTrd / 12ELfxTrd)	0	0	0	0	0	1	0	0	0	0	1	0	0	0	0	0	0	1	1	1	1	.	1	0	0	0	0	0	0	0	0	0	0	0	0
731	Masculino	Branca	de 4 a 7	Outro profissional autônomo assalariado	57	2013	Caso Novo	Multirresistência	Adquirida	1	Pulmonar	Normal	Tratamento completo	TBMR 2 (2S5ELfxZTrd - 4S3ELfxZTrd / 12ELfxTrd)	0	0	0	0	0	1	0	0	0	0	1	0	0	0	0	0	0	1	1	0	1	0	0	0	0	0	0	0	1	0	0	0	0	0	0
732	Feminino	Ignorada	de 4 a 7	outra	45	2004	Caso Novo	Multirresistência	Adquirida	1	Pulmonar	Unilateral cavitária	Curado	TBMR (2000-2005) (2Am5CfzEOfxTrd - 10Am2CfzEOfxTrd / 6CfzEOfxTrd)	1	0	1	0	0	1	0	0	0	0	0	0	0	1	0	0	0	0	1	0	0	0	0	0	0	0	0	0	0	0	0	0	0	0	0
733	Feminino	Parda	de 8 a 11	outra	22	2010	Caso Novo	Multirresistência	Primária	1	Pulmonar	Unilateral cavitária	Tratamento completo	Individualizado	0	0	0	0	0	1	0	0	0	0	1	0	0	1	0	0	0	1	1	0	0	0	0	0	0	0	0	0	0	0	0	0	0	0	0
734	Masculino	Parda	de 4 a 7	Profissional de saúde	58	2014	Caso Novo	Multirresistência	Adquirida	1	Pulmonar	Bilateral cavitária	Tratamento completo	Individualizado	0	0	0	0	0	1	0	0	0	0	1	0	0	0	0	0	0	1	1	1	1	.	0	0	0	1	0	0	1	0	0	0	0	0	0
735	Feminino	Parda	de 8 a 11	Dona de casa	33	2006	Caso Novo	Multirresistência	Adquirida	1	Pulmonar	Bilateral cavitária	Abandono	Individualizado	1	0	0	0	0	1	0	0	0	0	0	0	0	1	0	0	0	0	1	0	0	0	0	0	0	0	0	0	0	0	0	0	0	0	0
736	Masculino	Parda	de 4 a 7	Outro profissional autônomo assalariado	46	2014	Caso Novo	Multirresistência	Adquirida	1	Pulmonar	Bilateral cavitária	Abandono	Individualizado	1	0	0	0	0	1	0	0	0	0	1	0	0	0	0	0	0	0	1	0	1	1	1	0	0	0	0	0	0	0	1	0	0	0	1
737	Masculino	Branca	de 4 a 7	Outro profissional autônomo assalariado	33	2004	Caso Novo	Multirresistência	Adquirida	1	Pulmonar	Unilateral cavitária	Curado	TBMR (2000-2005) (2S5CfzEOfxTrd - 10S2CfzEOfxTrd / 6CfzEOfxTrd)	0	0	1	0	0	1	0	0	0	0	0	0	0	1	0	0	0	1	1	0	0	0	0	0	0	0	0	0	0	0	0	0	0	0	0
738	Masculino	Negra	nenhuma	outra	31	2001	Caso Novo	Multirresistência	Adquirida	1	Pulmonar	Bilateral cavitária	Tratamento completo	TBMR (2000-2005) (2Am5CfzEOfxTrd - 10Am2CfzEOfxTrd / 6CfzEOfxTrd)	1	0	1	0	0	1	0	0	0	0	0	0	0	1	0	0	0	0	1	0	0	0	0	0	0	0	0	0	0	0	0	0	0	0	0
739	Masculino	Branca	de 4 a 7	outra	52	2009	Falência ao primeiro tratamento	Multirresistência	Adquirida	2	Pulmonar	Bilateral não cavitária	Tratamento completo	TBMR 4 (2Am5ELfxZTrd - 4Am3ELfxZTrd / 12ELfxTrd)	1	0	0	0	0	1	0	0	0	0	1	0	0	0	0	0	0	0	1	0	1	0	0	0	0	0	0	0	1	0	0	0	0	0	0
740	Masculino	Parda	de 4 a 7	Ambulante	45	2014	Caso Novo	Multirresistência	Adquirida	1	Pulmonar	Unilateral cavitária	Óbito	Individualizado	1	0	0	0	0	1	0	1	0	0	1	0	0	0	0	0	0	0	1	0	1	0	0	0	0	1	0	0	0	0	1	0	0	0	1
741	Masculino	Ignorada	ignorada	outra	62	2003	Caso Novo	Multirresistência	Adquirida	1	Pulmonar	Bilateral não cavitária	Óbito	TEMPORÁRIO PARA CASOS IMPORTADOS	1	0	1	0	0	1	0	0	0	0	0	0	0	0	0	0	0	0	1	0	0	0	0	0	0	0	0	0	0	0	0	0	0	0	0
742	Feminino	Branca	de 1 a 3	Aposentado	39	2008	Caso Novo	Multirresistência	Primária	1	Pulmonar	Bilateral cavitária	Tratamento completo	TBMR 3 (2Am5EOfxTrd - 4Am3EOfxTrd / 12EOfxTrd)	1	0	0	0	0	1	0	0	0	0	0	0	0	1	0	0	0	0	1	0	0	0	0	0	0	1	0	0	0	0	0	0	0	0	0
743	Feminino	Ignorada	12 ou mais	outra	28	2001	Caso Novo	Multirresistência	Adquirida	1	Pulmonar	Bilateral cavitária	Tratamento completo	TBMR (2000-2005) (2S5CfzEOfxTrd - 10S2CfzEOfxTrd / 6CfzEOfxTrd)	0	0	1	0	0	1	0	0	0	0	0	0	0	1	0	0	0	1	1	0	0	0	0	0	0	0	0	0	0	0	0	0	0	0	0
744	Masculino	Branca	de 1 a 3	Outro profissional autônomo assalariado	50	2011	Caso Novo	Multirresistência	Adquirida	1	Pulmonar	Bilateral cavitária	Curado	Individualizado	1	0	0	0	0	0	1	0	0	0	1	0	0	0	0	0	0	0	1	0	1	0	0	0	0	1	0	0	0	0	0	0	0	0	0
745	Masculino	Branca	de 4 a 7	outra	40	2004	Caso Novo	Multirresistência	Adquirida	1	Pulmonar	Bilateral não cavitária	Tratamento completo	TBMR (2000-2005) (2S5CfzEOfxTrd - 10S2CfzEOfxTrd / 6CfzEOfxTrd)	0	0	1	0	0	1	0	0	0	0	0	0	0	1	0	0	0	1	1	0	0	0	0	0	0	0	0	0	0	0	0	0	0	0	0
746	Masculino	Branca	de 4 a 7	outra	33	2000	Caso Novo	Multirresistência	Adquirida	1	Pulmonar	Bilateral não cavitária	Óbito	TBMR (2000-2005) (2Am5CfzEOfxTrd - 10Am2CfzEOfxTrd / 6CfzEOfxTrd)	1	0	1	0	0	1	0	0	0	0	0	0	0	1	0	0	0	0	1	0	0	0	0	0	0	0	0	0	0	0	0	0	0	0	0
747	Masculino	Parda	nenhuma	Outro profissional autônomo assalariado	42	2011	Caso Novo	Multirresistência	Adquirida	1	Pulmonar	Unilateral cavitária	Curado	Individualizado	0	0	0	0	0	1	0	0	0	0	1	0	0	0	0	0	0	1	1	0	0	0	0	0	0	0	0	0	0	0	0	0	0	0	0
748	Masculino	Negra	ignorada	Outro profissional autônomo assalariado	38	2007	Caso Novo	Multirresistência	Adquirida	1	Pulmonar	Bilateral cavitária	Curado	TBMR (2005-2009) (2Am5EOfxZTrd - 4Am2EOfxZTrd - 6Am2EOfxTrd / 6EOfxTrd)	1	0	0	0	0	1	0	0	0	0	0	0	0	1	0	0	0	0	1	0	1	0	0	0	0	0	0	0	0	0	0	0	0	0	0
749	Masculino	Negra	de 8 a 11	Desempregado	59	2015	Mudança do padrão de resistencia	Multirresistência	Adquirida	2	Pulmonar	Bilateral cavitária	Tratamento completo	TBMR 2 (2S5ELfxZTrd - 4S3ELfxZTrd / 12ELfxTrd)	0	0	0	0	0	1	0	0	0	0	1	0	0	0	0	0	0	1	1	0	1	1	0	0	0	1	0	0	0	0	0	0	0	0	0
750	Masculino	Branca	de 1 a 3	Outro profissional autônomo assalariado	46	2013	Caso Novo	Multirresistência	Adquirida	1	Pulmonar	Bilateral cavitária	Abandono	TBMR 2 (2S5ELfxZTrd - 4S3ELfxZTrd / 12ELfxTrd)	0	0	0	0	0	1	0	0	0	0	1	0	0	0	0	0	0	1	1	0	1	0	0	0	0	0	0	0	0	0	0	0	0	0	0
751	Masculino	Parda	de 4 a 7	Outro profissional autônomo assalariado	47	2015	Após abandono	Multirresistência	Adquirida	2	Pulmonar	Bilateral cavitária	Curado	TBMR 3 (2Am5ELfxZTrd - 4Am3ELfxZTrd / 12ELfxTrd)	1	0	0	0	0	1	0	0	0	0	1	0	0	0	0	0	0	0	1	1	1	.	0	0	0	0	0	0	0	0	0	0	0	0	0
752	Feminino	Negra	de 8 a 11	Outro profissional autônomo assalariado	22	2015	Caso Novo	Multirresistência	Adquirida	1	Pulmonar	Unilateral cavitária	Curado	TBMR 4 (2Am5ELfxZTrd - 4Am3ELfxZTrd / 12ELfxTrd)	1	0	0	0	0	1	0	0	0	0	1	0	0	0	0	0	0	0	1	1	1	0	0	0	0	0	0	0	0	0	0	0	0	0	0
753	Masculino	Parda	de 4 a 7	Outro profissional autônomo assalariado	46	2012	Caso Novo	Multirresistência	Primária	1	Pulmonar	Unilateral cavitária	Óbito	TBMR 2 (2S5ELfxZTrd - 4S3ELfxZTrd / 12ELfxTrd)	0	0	0	0	0	1	0	0	0	0	1	0	0	0	0	0	0	1	1	0	1	0	0	0	0	0	0	0	1	0	1	0	0	0	0
754	Feminino	Negra	de 4 a 7	Desempregado	33	2004	Caso Novo	Multirresistência	Adquirida	1	Pulmonar	Bilateral cavitária	Óbito	Individualizado	1	0	1	0	0	1	0	1	0	0	0	0	0	1	0	1	0	0	1	0	0	0	0	0	0	0	0	0	0	0	0	0	0	0	0
755	Masculino	Parda	de 4 a 7	outra	38	2011	Caso Novo	Multirresistência	Primária	1	Pulmonar	Bilateral cavitária	Abandono	TBMR 4 (2Am5ELfxZTrd - 4Am3ELfxZTrd / 12ELfxTrd)	1	0	0	0	0	1	0	0	0	0	1	0	0	0	0	0	0	0	1	0	1	0	0	0	0	0	0	0	0	0	0	0	0	0	0
756	Masculino	Parda	de 4 a 7	outra	38	2011	Após abandono	Multirresistência	Adquirida	2	Pulmonar	Bilateral cavitária	Abandono	TBMR 4 (2Am5ELfxZTrd - 4Am3ELfxZTrd / 12ELfxTrd)	1	0	0	0	0	1	0	0	0	0	1	0	0	0	0	0	0	0	1	0	1	0	0	0	0	0	0	0	0	0	0	0	0	0	0
757	Feminino	Branca	12 ou mais	Outro profissional autônomo assalariado	27	2014	Caso Novo	Multirresistência	Adquirida	1	Pulmonar	Bilateral cavitária	Curado	Individualizado	1	0	1	0	0	1	0	0	0	0	1	1	1	0	0	0	0	0	1	1	0	0	0	0	0	0	0	0	0	0	0	0	0	0	0
758	Feminino	Branca	ignorada	outra	19	2003	Caso Novo	Multirresistência	Adquirida	1	Pulmonar	Bilateral não cavitária	Óbito	TBMR (2000-2005) (2Am5CfzEOfxTrd - 10Am2CfzEOfxTrd / 6CfzEOfxTrd)	1	0	1	0	0	1	0	0	0	0	0	0	0	1	0	0	0	0	1	0	0	0	0	0	0	0	0	0	0	0	0	0	0	0	0
759	Masculino	Parda	de 4 a 7	Outro profissional autônomo assalariado	37	2014	Falência ao primeiro tratamento	Resistência extensiva	Adquirida	2	Pulmonar	Bilateral cavitária	Óbito	Individualizado	0	0	1	0	1	0	0	0	0	0	0	1	1	0	1	0	0	0	0	0	0	0	0	0	0	0	0	0	0	0	0	0	0	0	0
760	Masculino	Parda	nenhuma	Desempregado	36	2013	Caso Novo	Resistência extensiva	Adquirida	1	Pulmonar	Bilateral cavitária	Falência	Individualizado	1	0	0	0	0	1	1	0	0	0	1	0	0	0	0	0	0	0	1	0	1	0	0	0	0	0	0	0	0	0	0	0	0	0	0
761	Masculino	Parda	12 ou mais	Desempregado	20	2013	Caso Novo	Multirresistência	Primária	1	Pulmonar	Bilateral cavitária	Tratamento completo	TBMR 2 (2S5ELfxZTrd - 4S3ELfxZTrd / 12ELfxTrd)	0	0	0	0	0	1	0	0	0	0	1	0	0	0	0	0	0	1	1	0	1	.	0	0	0	0	0	0	0	0	0	0	0	0	0
762	Masculino	Branca	de 1 a 3	outra	28	2011	Caso Novo	Multirresistência	Primária	1	Pulmonar	Bilateral cavitária	Curado	TBMR 2 (2S5ELfxZTrd - 4S3ELfxZTrd / 12ELfxTrd)	0	0	0	0	0	1	0	0	0	0	1	0	0	0	0	0	0	1	1	0	1	0	0	0	0	0	0	0	0	0	0	0	0	0	0
763	Feminino	Ignorada	de 8 a 11	Dona de casa	56	2008	Caso Novo	Multirresistência	Adquirida	1	Pulmonar	Bilateral cavitária	Tratamento completo	TBMR 3 (2Am5EOfxZTrd - 4Am3EOfxZTrd / 12EOfxTrd)	1	0	0	0	0	1	0	0	0	0	0	0	0	1	0	0	0	0	1	0	1	.	0	0	0	1	0	0	0	0	0	0	0	0	0
764	Feminino	Negra	de 1 a 3	outra	16	2011	Caso Novo	Multirresistência	Primária	1	Pulmonar	Bilateral cavitária	Curado	TBMR 4 (2Am5ELfxZTrd - 4Am3ELfxZTrd / 12ELfxTrd)	1	0	0	0	0	1	0	0	0	0	1	0	0	0	0	0	0	0	1	0	1	0	0	0	0	0	0	0	0	0	0	0	0	0	0
765	Feminino	Negra	nenhuma	outra	24	2007	Caso Novo	Multirresistência	Adquirida	1	Pulmonar	Bilateral cavitária	Curado	TBMR (2005-2009) (2Am5EOfxZTrd - 4Am2EOfxZTrd - 6Am2EOfxTrd / 6EOfxTrd)	1	0	0	0	0	1	0	0	0	0	0	0	0	1	0	0	0	0	1	0	1	0	0	0	0	0	0	0	0	0	0	0	0	0	0
766	Feminino	Negra	de 8 a 11	Outro profissional autônomo assalariado	18	2012	Caso Novo	Multirresistência	Adquirida	1	Pulmonar	Bilateral cavitária	Tratamento completo	TBMR 3 (2Am5ELfxZTrd - 4Am3ELfxZTrd / 12ELfxTrd)	1	0	0	0	0	1	0	0	0	0	1	0	0	0	0	0	0	0	1	0	1	0	0	0	0	0	0	0	0	0	0	0	0	0	0
767	Feminino	Parda	de 1 a 3	outra	24	2004	Caso Novo	Multirresistência	Adquirida	1	Pulmonar	Bilateral cavitária	Falência	Individualizado	1	0	1	0	0	1	0	0	0	0	0	0	0	1	0	0	0	0	1	0	0	0	0	0	0	0	0	0	0	0	0	0	0	0	0
768	Feminino	Parda	de 1 a 3	Desempregado	26	2006	Falência ao primeiro tratamento	Multirresistência	Adquirida	2	Pulmonar	Unilateral cavitária	Tratamento completo	Individualizado	1	0	0	0	0	1	0	0	0	0	0	0	0	1	0	0	0	0	1	0	0	0	0	0	0	0	0	0	0	0	0	0	0	0	0
769	Masculino	Branca	de 4 a 7	outra	47	2005	Caso Novo	Multirresistência	Adquirida	1	Pulmonar	Bilateral cavitária	Falência	TBMR 3 (2Am5EOfxTrd - 4Am3EOfxTrd / 12EOfxTrd)	1	0	0	0	0	1	0	0	0	0	0	0	0	1	0	0	0	0	1	0	0	0	0	0	0	1	0	0	0	0	0	0	0	0	0
770	Masculino	Branca	de 4 a 7	outra	49	2007	Falência ao primeiro tratamento	Resistência extensiva	Adquirida	2	Pulmonar	Bilateral cavitária	Óbito	Individualizado	1	0	0	0	0	1	0	0	0	0	0	0	1	1	0	0	0	0	1	0	1	0	0	0	0	1	0	0	0	0	0	0	0	0	0
771	Feminino	Parda	de 4 a 7	outra	18	2014	Caso Novo	Multirresistência	Adquirida	1	Pulmonar	Bilateral não cavitária	Curado	Individualizado	0	0	0	0	0	1	0	0	0	0	1	0	0	0	0	0	0	1	1	1	1	0	0	0	0	0	0	0	0	0	0	0	0	0	0
772	Masculino	Parda	12 ou mais	Outro profissional autônomo assalariado	35	2015	Caso Novo	Multirresistência	Primária	1	Pulmonar	Unilateral cavitária	Curado	Individualizado	1	0	1	0	1	1	0	0	0	0	1	0	0	0	0	0	0	0	1	1	1	1	0	0	0	0	0	0	0	0	1	0	0	0	1
773	Masculino	Parda	de 4 a 7	outra	39	2002	Caso Novo	Multirresistência	Adquirida	1	Pulmonar	Bilateral cavitária	Abandono	TBMR (2000-2005) (2Am5CfzEOfxTrd - 10Am2CfzEOfxTrd / 6CfzEOfxTrd)	1	0	1	0	0	1	0	0	0	0	0	0	0	1	0	0	0	0	1	0	0	0	0	0	0	0	0	0	0	0	0	0	0	0	0
774	Masculino	Parda	de 4 a 7	outra	43	2012	Após abandono	Multirresistência	Adquirida	2	Pulmonar	Bilateral cavitária	Falência	TBMR 3 (2Am5ELfxZTrd - 4Am3ELfxZTrd / 12ELfxTrd)	1	0	0	0	0	1	0	0	0	0	1	0	0	0	0	0	0	0	1	0	1	0	0	0	0	0	0	0	0	0	0	0	0	0	0
775	Masculino	Parda	de 4 a 7	outra	43	2013	Falência ao retratamento	Multirresistência	Adquirida	3	Pulmonar	Bilateral cavitária	Falência	Individualizado	1	0	0	0	0	1	1	0	0	0	1	0	0	0	0	0	0	0	1	1	1	0	0	0	0	0	0	0	0	0	0	0	0	0	0
776	Masculino	Branca	de 4 a 7	outra	42	2012	Caso Novo	Multirresistência	Adquirida	1	Pulmonar	Bilateral cavitária	Abandono	TBMR 2 (2S5ELfxZTrd - 4S3ELfxZTrd / 12ELfxTrd)	0	0	0	0	0	1	0	0	0	0	1	0	0	0	0	0	0	1	1	0	1	0	0	0	0	0	0	0	1	0	0	0	0	0	0
777	Masculino	Branca	de 4 a 7	outra	44	2014	Mudança do padrão de resistencia	Multirresistência	Adquirida	4	Pulmonar	Bilateral cavitária	Falência	Individualizado	0	0	1	0	1	1	0	0	0	0	1	0	0	0	0	0	0	0	1	0	1	.	1	0	0	0	0	0	1	0	1	0	0	0	0
778	Masculino	Branca	de 4 a 7	Desempregado	27	2006	Após abandono	Multirresistência	Adquirida	2	Pulmonar	Unilateral não cavitária	Abandono	TBMR 3 (2Am5EOfxTrd - 4Am3EOfxTrd / 12EOfxTrd)	1	0	0	0	0	1	0	0	0	0	0	0	0	1	0	0	0	0	1	0	0	1	0	0	0	0	0	0	0	0	0	0	0	0	1
779	Masculino	Branca	de 4 a 7	Desempregado	29	2008	Após abandono	Multirresistência	Adquirida	3	Pulmonar	Bilateral cavitária	Tratamento completo	Individualizado	1	0	0	0	0	1	0	0	0	0	0	0	0	1	0	0	0	0	1	0	1	1	0	0	0	0	0	0	0	0	0	0	0	0	0
780	Masculino	Branca	de 4 a 7	Desempregado	26	2005	Caso Novo	Multirresistência	Primária	1	Pulmonar	Bilateral cavitária	Abandono	TBMR 3 (2Am5EOfxTrd - 4Am3EOfxTrd / 12EOfxTrd)	1	0	0	0	0	1	0	0	0	0	0	0	0	1	0	0	0	0	1	0	0	1	0	0	0	0	0	0	0	0	0	0	0	0	1
781	Masculino	Ignorada	de 4 a 7	outra	23	2001	Caso Novo	Multirresistência	Adquirida	1	Extrapulmonar	.	Tratamento completo	TBMR (2000-2005) (2Am5CfzEOfxTrd - 10Am2CfzEOfxTrd / 6CfzEOfxTrd)	1	0	1	0	0	1	0	0	0	0	0	0	0	1	0	0	0	0	1	0	0	1	0	0	0	0	0	0	0	0	0	0	0	0	0
782	Masculino	Branca	de 4 a 7	outra	57	2009	Caso Novo	Multirresistência	Adquirida	1	Pulmonar	Bilateral cavitária	Óbito	TBMR (2005-2009) (2Am5EOfxZTrd - 4Am2EOfxZTrd - 6Am2EOfxTrd / 6EOfxTrd)	1	0	0	0	0	1	0	0	0	0	0	0	0	1	0	0	0	0	1	0	1	0	0	0	0	0	0	0	0	0	0	0	0	0	0
783	Masculino	Branca	de 4 a 7	outra	44	2001	Caso Novo	Multirresistência	Adquirida	1	Pulmonar	Bilateral cavitária	Óbito	TBMR (2000-2005) (2S5CfzEOfxTrd - 10S2CfzEOfxTrd / 6CfzEOfxTrd)	0	0	1	0	0	1	0	0	0	0	0	0	0	1	0	0	0	1	1	0	0	0	0	0	0	0	0	0	0	0	0	0	0	0	0
784	Masculino	Branca	de 4 a 7	Aposentado	66	2013	Caso Novo	Multirresistência	Adquirida	1	Pulmonar	Bilateral cavitária	Óbito	TBMR 2 (2S5ELfxZTrd - 4S3ELfxZTrd / 12ELfxTrd)	0	0	0	0	0	1	0	0	0	0	1	0	0	0	0	0	0	1	1	0	1	0	0	0	0	0	0	0	0	0	0	0	0	0	0
785	Feminino	Branca	de 1 a 3	Dona de casa	75	2009	Caso Novo	Multirresistência	Adquirida	1	Pulmonar	Bilateral cavitária	Abandono	TBMR 3 (2Am5EOfxZTrd - 4Am3EOfxZTrd / 12EOfxTrd)	1	0	0	0	0	1	0	0	0	0	0	0	0	1	0	0	0	0	1	0	1	0	0	0	0	1	0	0	0	0	0	0	0	0	0
786	Masculino	Branca	de 4 a 7	Outro profissional autônomo assalariado	50	2007	Caso Novo	Multirresistência	Primária	1	Pulmonar	Unilateral cavitária	Curado	TBMR (2005-2009) (2Am5EOfxZTrd - 4Am2EOfxZTrd - 6Am2EOfxTrd / 6EOfxTrd)	1	0	0	0	0	1	0	0	0	0	0	0	0	1	0	0	0	0	1	0	1	0	0	0	0	1	0	0	0	0	0	0	0	0	0
787	Masculino	Negra	de 8 a 11	outra	42	2000	Caso Novo	Multirresistência	Adquirida	1	Pulmonar	Bilateral cavitária	Óbito	TBMR (2000-2005) (2Am5CfzEOfxTrd - 10Am2CfzEOfxTrd / 6CfzEOfxTrd)	1	0	1	0	0	1	0	0	0	0	0	0	0	1	0	0	0	0	1	0	0	0	0	0	0	0	0	0	0	0	0	0	0	0	0
788	Masculino	Branca	de 4 a 7	outra	30	2001	Caso Novo	Multirresistência	Adquirida	1	Pulmonar	Bilateral cavitária	Óbito	TBMR (2000-2005) (2Am5CfzEOfxTrd - 10Am2CfzEOfxTrd / 6CfzEOfxTrd)	1	0	1	0	0	1	0	0	0	0	0	0	0	1	0	0	0	0	1	0	0	0	0	0	0	0	0	0	0	0	0	0	0	0	0
789	Masculino	Negra	de 1 a 3	Desempregado	33	2006	Após abandono	Multirresistência	Adquirida	2	Pulmonar	Bilateral não cavitária	Abandono	Individualizado	1	0	0	0	0	1	0	0	0	0	0	0	0	1	0	0	0	0	1	0	1	0	0	0	0	0	0	0	0	0	0	0	0	0	0
790	Masculino	Negra	de 4 a 7	Desempregado	33	2006	Caso Novo	Multirresistência	Primária	1	Pulmonar	Bilateral cavitária	Abandono	TBMR (2005-2009) (2Am5EOfxZTrd - 4Am2EOfxZTrd - 6Am2EOfxTrd / 6EOfxTrd)	1	0	0	0	0	1	0	0	0	0	0	0	0	1	0	0	0	0	1	0	1	0	0	0	0	0	0	0	0	0	0	0	0	0	0
791	Masculino	Parda	de 1 a 3	outra	27	2000	Caso Novo	Multirresistência	Adquirida	1	Pulmonar	Unilateral não cavitária	Tratamento completo	TBMR (2000-2005) (2Am5CfzEOfxTrd - 10Am2CfzEOfxTrd / 6CfzEOfxTrd)	1	0	1	0	0	1	0	0	0	0	0	0	0	1	0	0	0	0	1	0	0	0	0	0	0	0	0	0	0	0	0	0	0	0	0
792	Masculino	Parda	de 4 a 7	Outro profissional autônomo assalariado	60	2011	Caso Novo	Multirresistência	Adquirida	1	Pulmonar	Bilateral cavitária	Óbito	TBMR 4 (2Am5ELfxZTrd - 4Am3ELfxZTrd / 12ELfxTrd)	1	0	0	0	0	1	0	0	0	0	1	0	0	0	0	0	0	0	1	0	1	0	0	0	0	0	1	0	0	0	0	0	0	0	0
793	Masculino	Parda	de 1 a 3	outra	51	2002	Caso Novo	Multirresistência	Adquirida	1	Pulmonar	Bilateral não cavitária	Curado	TBMR (2000-2005) (2Am5CfzEOfxTrd - 10Am2CfzEOfxTrd / 6CfzEOfxTrd)	1	0	1	0	0	1	0	0	0	0	0	0	0	1	0	0	0	0	1	0	0	0	0	0	0	0	0	0	0	0	0	0	0	0	0
794	Masculino	Negra	de 8 a 11	Profissional de saúde	53	2012	Caso Novo	Multirresistência	Adquirida	1	Pulmonar	Unilateral cavitária	Curado	TBMR 4 (2Am5ELfxZTrd - 4Am3ELfxZTrd / 12ELfxTrd)	1	0	0	0	0	1	0	0	0	0	1	0	0	0	0	0	0	0	1	0	1	0	0	0	0	0	0	0	0	0	0	0	0	0	0
795	Feminino	Branca	de 8 a 11	Desempregado	39	2006	Caso Novo	Multirresistência	Adquirida	1	Pulmonar	Bilateral cavitária	Óbito	TBMR (2005-2009) (2Am5EOfxZTrd - 4Am2EOfxZTrd - 6Am2EOfxTrd / 6EOfxTrd)	1	0	0	0	0	1	0	0	0	0	0	0	0	1	0	0	0	0	1	0	1	0	0	0	0	0	0	0	0	0	0	0	0	0	0
796	Feminino	Parda	ignorada	Dona de casa	47	2013	Caso Novo	Multirresistência	Adquirida	1	Pulmonar	Bilateral cavitária	Abandono	TBMR 2 (2S5ELfxZTrd - 4S3ELfxZTrd / 12ELfxTrd)	0	0	0	0	0	1	0	0	0	0	1	0	0	0	0	0	0	1	1	0	1	.	0	0	0	0	0	0	0	0	0	0	0	0	0
797	Feminino	Parda	de 1 a 3	Dona de casa	47	2015	Após abandono	Multirresistência	Adquirida	3	Pulmonar	Bilateral cavitária	Abandono	Individualizado	1	0	0	0	0	0	1	0	0	0	1	0	0	0	0	0	0	0	1	0	1	0	0	0	0	0	0	0	0	0	0	0	0	0	0
798	Feminino	Parda	de 4 a 7	outra	47	2015	Após abandono	Multirresistência	Adquirida	5	Pulmonar	Bilateral cavitária	Abandono	TBMR 3 (2Am5ELfxZTrd - 4Am3ELfxZTrd / 12ELfxTrd)	1	0	0	0	0	1	0	0	0	0	1	0	0	0	0	0	0	0	1	0	1	0	0	0	0	0	0	0	0	0	0	0	0	0	0
799	Feminino	Parda	de 4 a 7	Outro profissional autônomo assalariado	48	2014	Após abandono	Multirresistência	Adquirida	4	Pulmonar	Bilateral cavitária	Abandono	TBMR 3 (2Am5ELfxZTrd - 4Am3ELfxZTrd / 12ELfxTrd)	1	0	0	0	1	1	0	0	0	0	1	0	0	0	0	0	0	0	1	0	1	0	0	0	0	0	0	0	1	0	1	0	0	0	0
800	Masculino	Negra	ignorada	outra	41	2000	Caso Novo	Multirresistência	Adquirida	1	Pulmonar	Bilateral não cavitária	Óbito	Individualizado	1	0	1	0	0	1	0	0	0	0	0	0	0	1	0	0	0	0	1	0	0	0	0	0	0	0	0	0	0	0	0	0	0	0	0
801	Masculino	Negra	de 8 a 11	outra	54	2014	Falência ao retratamento	Resistência extensiva	Adquirida	4	Pulmonar	Bilateral cavitária	Óbito	Individualizado	0	0	1	0	1	0	0	0	0	0	0	1	1	0	1	0	0	0	0	1	0	0	0	0	0	1	0	0	0	0	0	0	0	0	0
802	Masculino	Negra	de 4 a 7	Desempregado	51	2011	Mudança do padrão de resistencia	Multirresistência	Adquirida	2	Pulmonar	Bilateral cavitária	Falência	Individualizado	1	0	0	0	0	1	0	0	0	0	0	0	1	0	0	0	0	0	1	0	0	0	0	0	0	1	0	0	0	0	0	0	0	0	0
803	Masculino	Negra	de 4 a 7	outra	52	2011	Falência ao retratamento	Resistência extensiva	Adquirida	3	Pulmonar	Bilateral cavitária	Falência	TBMR 4 (2Am5ELfxTrd - 4Am3ELfxTrd / 12ELfxTrd)	1	0	0	0	0	1	0	0	0	0	1	0	0	0	0	0	0	0	1	0	0	0	0	0	0	1	0	0	0	0	0	0	0	0	0
804	Masculino	Branca	de 4 a 7	Outro profissional autônomo assalariado	48	2012	Após abandono	Multirresistência	Adquirida	2	Pulmonar	Unilateral cavitária	Curado	TBMR 4 (2Am5ELfxZTrd - 4Am3ELfxZTrd / 12ELfxTrd)	1	0	0	0	0	1	0	0	0	0	1	0	0	0	0	0	0	0	1	0	1	0	0	0	0	0	0	0	0	0	0	0	0	0	0
805	Masculino	Branca	de 4 a 7	Desempregado	46	2009	Caso Novo	Multirresistência	Primária	1	Pulmonar	Bilateral cavitária	Abandono	TBMR 1 (2S5EOfxZTrd - 4S3EOfxZTrd / 12EOfxTrd)	0	0	0	0	0	1	0	0	0	0	0	0	0	1	0	0	0	1	1	0	1	0	0	0	1	0	0	0	0	0	0	0	0	0	0
806	Masculino	Branca	de 4 a 7	outra	43	2002	Caso Novo	Multirresistência	Primária	1	Pulmonar	Bilateral cavitária	Tratamento completo	TBMR (2000-2005) (2Am5CfzEOfxTrd - 10Am2CfzEOfxTrd / 6CfzEOfxTrd)	1	0	1	0	0	1	0	0	0	0	0	0	0	1	0	0	0	0	1	0	0	0	1	0	0	0	0	0	0	0	0	0	0	0	0
807	Masculino	Negra	de 4 a 7	outra	16	2006	Caso Novo	Multirresistência	Adquirida	1	Pulmonar	Bilateral cavitária	Tratamento completo	Individualizado	0	0	0	0	0	1	0	0	0	0	0	0	0	1	0	0	0	0	1	0	0	0	0	0	0	0	0	0	0	0	0	0	0	0	0
808	Masculino	Negra	de 8 a 11	Desempregado	24	2011	Caso Novo	Multirresistência	Adquirida	1	Pulmonar	Bilateral cavitária	Curado	TBMR 4 (2Am5ELfxZTrd - 4Am3ELfxZTrd / 12ELfxTrd)	1	0	0	0	0	1	0	0	0	0	1	0	0	0	0	0	0	0	1	0	1	0	0	0	0	0	0	0	0	0	0	0	0	0	0
809	Masculino	Negra	de 8 a 11	Estudante	18	2015	Caso Novo	Multirresistência	Adquirida	1	Pulmonar	Bilateral cavitária	Abandono	TBMR 4 (2Am5ELfxZTrd - 4Am3ELfxZTrd / 12ELfxTrd)	1	0	0	0	0	1	0	0	0	0	1	0	0	0	0	0	0	0	1	1	1	0	0	0	0	0	0	0	0	0	0	0	0	0	0
810	Feminino	Parda	ignorada	outra	44	2001	Caso Novo	Multirresistência	Adquirida	1	Pulmonar	Bilateral não cavitária	Tratamento completo	TBMR (2000-2005) (2Am5CfzEOfxTrd - 10Am2CfzEOfxTrd / 6CfzEOfxTrd)	1	0	1	0	0	1	0	0	0	0	0	0	0	1	0	0	0	0	1	0	0	0	0	0	0	0	0	0	0	0	0	0	0	0	0
811	Feminino	Parda	ignorada	outra	59	2006	Caso Novo	Multirresistência	Adquirida	1	Pulmonar	Bilateral cavitária	Óbito	TBMR (2005-2009) (2Am5EOfxZTrd - 4Am2EOfxZTrd - 6Am2EOfxTrd / 6EOfxTrd)	1	0	0	0	0	1	0	0	0	0	0	0	0	1	0	0	0	0	1	0	1	0	0	0	0	1	0	0	1	0	0	0	0	0	0
812	Feminino	Parda	de 4 a 7	outra	34	2002	Caso Novo	Multirresistência	Adquirida	1	Pulmonar	Bilateral cavitária	Óbito	TBMR (2000-2005) (2Am5CfzEOfxTrd - 10Am2CfzEOfxTrd / 6CfzEOfxTrd)	1	0	1	0	0	1	0	0	0	0	0	0	0	1	0	0	0	0	1	0	0	0	0	0	0	0	0	0	0	0	0	0	0	0	0
813	Feminino	Negra	nenhuma	Dona de casa	53	2012	Caso Novo	Multirresistência	Adquirida	1	Pulmonar	Bilateral cavitária	Curado	TBMR 2 (2S5ELfxZTrd - 4S3ELfxZTrd / 12ELfxTrd)	0	0	0	0	0	1	0	0	0	0	1	0	0	0	0	0	0	1	1	0	1	0	0	0	0	0	0	0	0	0	0	0	0	0	0
814	Masculino	Branca	nenhuma	Aposentado	66	2013	Caso Novo	Multirresistência	Adquirida	1	Pulmonar	Unilateral cavitária	Tratamento completo	TBMR 3 (2Am5ELfxZTrd - 4Am3ELfxZTrd / 12ELfxTrd)	1	0	0	0	0	1	0	0	0	0	1	0	0	0	0	0	0	0	1	0	1	.	1	0	0	0	0	0	0	0	1	0	0	0	0
815	Feminino	Branca	de 1 a 3	outra	54	2013	Caso Novo	Multirresistência	Primária	1	Pulmonar	Bilateral cavitária	Abandono	Individualizado	1	0	0	0	0	1	0	0	0	0	1	0	0	0	0	0	0	0	1	1	1	1	0	0	0	0	0	0	0	0	0	0	0	0	0
816	Feminino	Branca	ignorada	outra	26	2002	Caso Novo	Multirresistência	Adquirida	1	Pulmonar	Unilateral cavitária	Abandono	TBMR (2000-2005) (2Am5CfzEOfxTrd - 10Am2CfzEOfxTrd / 6CfzEOfxTrd)	1	0	1	0	0	1	0	0	0	0	0	0	0	1	0	0	0	0	1	0	0	0	0	0	0	0	0	0	0	0	0	0	0	0	0
817	Feminino	Branca	ignorada	outra	21	2004	Caso Novo	Multirresistência	Adquirida	1	Pulmonar	Bilateral cavitária	Curado	TBMR (2000-2005) (2Am5CfzEOfxTrd - 10Am2CfzEOfxTrd / 6CfzEOfxTrd)	1	0	1	0	0	1	0	0	0	0	0	0	0	1	0	0	0	0	1	0	0	0	0	0	0	0	0	0	0	0	0	0	0	0	0
818	Feminino	Branca	de 1 a 3	Dona de casa	43	2005	Caso Novo	Multirresistência	Adquirida	1	Pulmonar	Bilateral cavitária	Tratamento completo	Individualizado	1	0	1	0	0	1	0	0	0	0	0	0	0	1	0	0	0	0	1	0	0	0	0	0	0	0	0	0	1	0	0	0	0	0	0
819	Feminino	Branca	de 1 a 3	outra	39	2003	Caso Novo	Multirresistência	Adquirida	1	Pulmonar	Bilateral não cavitária	Curado	TBMR (2000-2005) (2Am5CfzEOfxTrd - 10Am2CfzEOfxTrd / 6CfzEOfxTrd)	1	0	1	0	0	1	0	0	0	0	0	0	0	1	0	0	0	0	1	0	0	0	0	0	0	1	0	0	0	0	0	0	0	0	0
820	Feminino	Branca	de 8 a 11	Outro profissional autônomo assalariado	50	2004	Caso Novo	Multirresistência	Adquirida	1	Pulmonar	Bilateral cavitária	Curado	Individualizado	1	0	1	0	0	1	0	0	0	0	0	0	0	1	0	0	0	0	1	0	0	0	0	0	0	0	0	0	0	0	0	0	0	0	0
821	Masculino	Parda	de 4 a 7	Outro profissional autônomo assalariado	31	2013	Caso Novo	Multirresistência	Adquirida	1	Pulmonar	Unilateral cavitária	Abandono	TBMR 2 (2S5ELfxZTrd - 4S3ELfxZTrd / 12ELfxTrd)	0	0	0	0	0	1	0	0	0	0	1	0	0	0	0	0	0	1	1	0	1	0	0	0	0	0	0	0	0	0	1	0	0	0	0
822	Feminino	Ignorada	de 4 a 7	outra	52	2001	Caso Novo	Multirresistência	Adquirida	1	Pulmonar	Unilateral não cavitária	Óbito	TBMR (2000-2005) (2Am5CfzEOfxTrd - 10Am2CfzEOfxTrd / 6CfzEOfxTrd)	1	0	1	0	0	1	0	0	0	0	0	0	0	1	0	0	0	0	1	0	0	0	0	0	0	0	0	0	0	0	0	0	0	0	0
823	Masculino	Branca	de 8 a 11	Aposentado	76	2014	Falência ao primeiro tratamento	Resistência extensiva	Adquirida	2	Pulmonar	Bilateral cavitária	Falência	TBMR 2 (2S5ELfxZTrd - 4S3ELfxZTrd / 12ELfxTrd)	0	0	0	0	0	1	0	0	0	0	1	0	0	0	0	0	0	1	1	0	1	.	0	0	0	1	0	0	1	0	0	0	0	0	0
824	Masculino	Branca	de 8 a 11	Outro profissional autônomo assalariado	76	2014	Falência ao primeiro tratamento	Resistência extensiva	Adquirida	3	Pulmonar	Bilateral cavitária	Óbito	Individualizado	0	0	1	0	0	1	0	0	0	0	0	1	1	0	0	0	0	1	0	1	0	0	0	0	0	1	0	0	1	0	0	0	0	0	0
825	Feminino	Negra	12 ou mais	outra	20	2002	Caso Novo	Multirresistência	Adquirida	1	Pulmonar	Unilateral não cavitária	Tratamento completo	TBMR (2000-2005) (2Am5CfzEOfxTrd - 10Am2CfzEOfxTrd / 6CfzEOfxTrd)	1	0	1	0	0	1	0	0	0	0	0	0	0	1	0	0	0	0	1	0	0	0	0	0	0	0	0	0	0	0	0	0	0	0	0
826	Feminino	Negra	de 4 a 7	outra	32	2002	Caso Novo	Multirresistência	Adquirida	1	Pulmonar	Bilateral não cavitária	Abandono	Individualizado	1	0	1	0	0	1	0	0	0	0	0	0	0	1	0	0	0	0	1	0	0	0	0	0	0	0	0	0	0	0	0	0	0	0	0
827	Feminino	Ignorada	de 1 a 3	Desempregado	32	2005	Falência ao primeiro tratamento	Multirresistência	Adquirida	2	Pulmonar	Unilateral cavitária	Falência	Individualizado	1	0	1	0	0	1	0	0	0	0	0	0	0	1	0	0	0	0	1	0	0	0	0	0	0	1	0	0	0	0	0	0	0	0	0
828	Feminino	Negra	de 4 a 7	Outro profissional autônomo assalariado	41	2014	Falência ao retratamento	Multirresistência	Adquirida	4	Pulmonar	Bilateral cavitária	Abandono	Individualizado	0	0	1	0	1	0	0	0	0	0	1	1	1	0	1	0	0	0	0	1	1	0	0	0	0	1	0	0	0	0	0	0	0	0	0
829	Feminino	Ignorada	ignorada	outra	31	2004	Caso Novo	Multirresistência	Adquirida	1	Pulmonar	Unilateral cavitária	Abandono	Individualizado	1	0	1	0	0	1	0	0	0	0	0	0	0	1	0	0	0	0	1	0	0	0	0	0	0	0	0	0	0	0	0	0	0	0	0
830	Feminino	Ignorada	de 1 a 3	Desempregado	37	2009	Falência ao retratamento	Multirresistência	Adquirida	3	Pulmonar	Bilateral cavitária	Falência	Individualizado	1	0	0	0	0	1	1	0	0	0	0	0	1	0	0	0	0	0	1	0	0	0	0	0	0	1	0	0	0	0	0	0	0	0	0
831	Feminino	Parda	de 4 a 7	Desempregado	29	2013	Caso Novo	Multirresistência	Adquirida	1	Pulmonar	Bilateral cavitária	Abandono	TBMR 2 (2S5ELfxZTrd - 4S3ELfxZTrd / 12ELfxTrd)	0	0	0	0	0	1	0	0	0	0	1	0	0	0	0	0	0	1	1	1	1	0	0	0	0	0	0	0	0	0	0	0	1	0	0
832	Feminino	Branca	nenhuma	Aposentado	83	2011	Caso Novo	Multirresistência	Adquirida	1	Pulmonar	Unilateral cavitária	Curado	TBMR 4 (2Am5ELfxZTrd - 4Am3ELfxZTrd / 12ELfxTrd)	1	0	0	0	0	1	0	0	0	0	1	0	0	0	0	0	0	0	1	0	1	0	0	0	0	0	0	0	0	0	0	0	0	0	0
833	Feminino	Branca	de 8 a 11	Dona de casa	27	2014	Caso Novo	Multirresistência	Primária	1	Pulmonar	Unilateral cavitária	Abandono	TBMR 4 (2Am5ELfxZTrd - 4Am3ELfxZTrd / 12ELfxTrd)	1	0	0	0	1	1	0	0	0	0	1	0	0	0	0	0	0	0	1	1	1	0	0	0	0	1	0	0	0	0	0	0	0	0	0
834	Feminino	Branca	de 8 a 11	Outro profissional autônomo assalariado	20	2015	Recidiva	Multirresistência	Adquirida	2	Pulmonar	Unilateral cavitária	Tratamento completo	Individualizado	0	0	1	0	0	0	0	0	0	0	1	0	0	0	0	0	0	1	1	1	1	0	0	0	0	0	0	0	1	0	0	0	0	0	0
835	Feminino	Branca	de 8 a 11	Outro profissional autônomo assalariado	18	2014	Caso Novo	Multirresistência	Primária	1	Pulmonar	Bilateral não cavitária	Tratamento completo	Esquema Básico (2RHZE / 7RH) - Monorresistência	0	0	0	0	0	0	0	0	1	1	0	0	0	0	0	0	0	0	0	0	0	0	0	0	0	0	0	0	1	0	0	0	0	0	0
836	Masculino	Branca	de 8 a 11	outra	59	2003	Caso Novo	Multirresistência	Adquirida	1	Pulmonar	Bilateral cavitária	Tratamento completo	TBMR (2000-2005) (2Am5CfzEOfxTrd - 10Am2CfzEOfxTrd / 6CfzEOfxTrd)	1	0	1	0	0	1	0	0	0	0	0	0	0	1	0	0	0	0	1	0	0	0	0	0	0	1	0	0	0	0	0	0	0	0	0
837	Masculino	Parda	de 8 a 11	outra	60	2015	Caso Novo	Multirresistência	Adquirida	1	Pulmonar	Bilateral cavitária	Curado	TBMR 4 (2Am5ELfxZTrd - 4Am3ELfxZTrd / 12ELfxTrd)	1	0	0	0	0	1	0	0	0	0	1	0	0	0	0	0	0	0	1	0	1	0	1	0	0	0	0	0	0	0	1	0	0	0	0
838	Feminino	Negra	de 8 a 11	Dona de casa	30	2012	Após abandono	Multirresistência	Adquirida	2	Pulmonar	Unilateral cavitária	Curado	TBMR 4 (2Am5ELfxTrd - 4Am3ELfxTrd / 12ELfxTrd)	1	0	0	0	0	1	0	0	0	0	1	0	0	0	0	0	0	0	1	0	0	0	0	0	0	0	0	0	0	0	0	0	0	0	0
839	Masculino	Parda	de 4 a 7	outra	37	2011	Caso Novo	Multirresistência	Adquirida	1	Pulmonar	Bilateral cavitária	Óbito	TBMR 4 (2Am5ELfxZTrd - 4Am3ELfxZTrd / 12ELfxTrd)	1	0	0	0	0	1	0	0	0	0	1	0	0	0	0	0	0	0	1	0	1	1	0	0	0	0	0	0	0	0	0	0	0	0	0
840	Masculino	Parda	de 1 a 3	outra	39	2005	Caso Novo	Multirresistência	Adquirida	1	Pulmonar	Bilateral cavitária	Curado	Individualizado	1	0	1	0	0	1	0	0	0	0	0	0	0	1	0	0	0	0	1	0	1	0	0	0	0	0	0	0	0	0	0	0	0	0	0
841	Masculino	Branca	ignorada	outra	50	2003	Caso Novo	Multirresistência	Adquirida	1	Pulmonar	Bilateral cavitária	Abandono	TBMR (2000-2005) (2Am5CfzEOfxTrd - 10Am2CfzEOfxTrd / 6CfzEOfxTrd)	1	0	1	0	0	1	0	0	0	0	0	0	0	1	0	0	0	0	1	0	0	0	0	0	0	0	0	0	0	0	0	0	0	0	0
842	Masculino	Negra	ignorada	outra	48	2000	Caso Novo	Multirresistência	Adquirida	1	Pulmonar	Bilateral não cavitária	Óbito	TBMR (2000-2005) (2Am5CfzEOfxTrd - 10Am2CfzEOfxTrd / 6CfzEOfxTrd)	1	0	1	0	0	1	0	0	0	0	0	0	0	1	0	0	0	0	1	0	0	0	0	0	0	0	0	0	0	0	0	0	0	0	0
843	Masculino	Branca	de 4 a 7	Desempregado	43	2013	Caso Novo	Multirresistência	Adquirida	1	Pulmonar	Bilateral cavitária	Curado	TBMR 2 (2S5ELfxTrd - 4S3ELfxTrd / 12ELfxTrd)	0	0	0	0	0	1	0	0	0	0	1	0	0	0	0	0	0	1	1	0	0	0	1	0	0	0	0	0	0	0	1	0	0	0	0
844	Feminino	Branca	ignorada	outra	36	2000	Caso Novo	Multirresistência	Adquirida	1	Pulmonar	Bilateral cavitária	Óbito	TBMR (2000-2005) (2Am5CfzEOfxTrd - 10Am2CfzEOfxTrd / 6CfzEOfxTrd)	1	0	1	0	0	1	0	0	0	0	0	0	0	1	0	0	0	0	1	0	0	0	0	0	0	0	0	0	0	0	0	0	0	0	0
845	Masculino	Parda	de 4 a 7	Outro profissional autônomo assalariado	36	2005	Caso Novo	Multirresistência	Adquirida	1	Pulmonar	Unilateral não cavitária	Curado	TBMR 3 (2Am5EOfxTrd - 4Am3EOfxTrd / 12EOfxTrd)	1	0	0	0	0	1	0	0	0	0	0	0	0	1	0	0	0	0	1	0	0	0	1	0	0	0	0	0	0	0	0	0	0	0	0
846	Masculino	Branca	de 4 a 7	Aposentado	71	2014	Caso Novo	Multirresistência	Adquirida	1	Pulmonar	Bilateral cavitária	Tratamento completo	Individualizado	0	0	0	0	0	1	0	0	0	0	1	0	0	0	0	0	0	1	1	1	1	.	0	0	0	1	0	0	0	0	0	0	0	0	0
847	Masculino	Parda	de 4 a 7	outra	37	2006	Caso Novo	Multirresistência	Adquirida	1	Pulmonar	Bilateral não cavitária	Falência	TBMR (2005-2009) (2S5EOfxZTrd - 4S2EOfxZTrd - 6S2EOfxTrd / 6EOfxTrd)	0	0	0	0	0	1	0	0	0	0	0	0	0	1	0	0	0	1	1	0	1	0	1	0	0	0	0	0	0	0	0	0	0	0	0
848	Masculino	Parda	de 4 a 7	outra	38	2007	Falência ao primeiro tratamento	Multirresistência	Adquirida	2	Pulmonar	Bilateral não cavitária	Curado	TBMR 3 (2Am5EOfxZTrd - 4Am3EOfxZTrd / 12EOfxTrd)	1	0	0	0	0	1	0	0	0	0	0	0	0	1	0	0	0	0	1	0	1	0	1	0	0	0	0	0	0	0	1	0	0	0	0
849	Feminino	Branca	de 8 a 11	Dona de casa	47	2013	Caso Novo	Multirresistência	Primária	1	Pulmonar	Bilateral cavitária	Curado	TBMR 2 (2S5ELfxZTrd - 4S3ELfxZTrd / 12ELfxTrd)	0	0	0	0	0	1	0	0	0	0	1	0	0	0	0	0	0	1	1	1	1	0	0	0	0	1	0	0	0	0	0	0	0	0	0
850	Feminino	Branca	12 ou mais	Outro profissional autônomo assalariado	48	2014	Caso Novo	Multirresistência	Primária	1	Pulmonar	Bilateral cavitária	Curado	TBMR 2 (2S5ELfxZTrd - 4S3ELfxZTrd / 12ELfxTrd)	0	0	0	0	0	1	0	0	0	0	1	0	0	0	0	0	0	1	1	1	1	0	0	0	0	0	0	0	0	0	1	0	0	0	0
851	Masculino	Negra	nenhuma	outra	47	2001	Caso Novo	Multirresistência	Adquirida	1	Pulmonar	Bilateral cavitária	Tratamento completo	TBMR (2000-2005) (2Am5CfzEOfxTrd - 10Am2CfzEOfxTrd / 6CfzEOfxTrd)	1	0	1	0	0	1	0	0	0	0	0	0	0	1	0	0	0	0	1	0	0	0	0	0	0	0	0	0	0	0	0	0	0	0	0
852	Feminino	Branca	de 1 a 3	outra	60	2012	Caso Novo	Multirresistência	Adquirida	1	Pulmonar	Bilateral cavitária	Curado	Individualizado	1	0	0	0	0	1	0	0	0	0	1	0	0	1	0	0	0	0	1	0	1	0	0	0	0	0	0	0	0	0	0	0	0	0	0
853	Masculino	Branca	nenhuma	outra	53	2009	Caso Novo	Multirresistência	Adquirida	1	Pulmonar	Bilateral cavitária	Óbito	Individualizado	1	0	0	0	0	1	0	0	0	0	0	0	0	1	0	0	0	0	1	0	1	0	0	0	0	0	0	0	0	0	0	0	0	0	0
854	Feminino	Parda	de 4 a 7	outra	54	2000	Caso Novo	Multirresistência	Adquirida	1	Pulmonar	Bilateral não cavitária	Óbito	TBMR (2000-2005) (2Am5CfzEOfxTrd - 10Am2CfzEOfxTrd / 6CfzEOfxTrd)	1	0	1	0	0	1	0	0	0	0	0	0	0	1	0	0	0	0	1	0	0	0	0	0	0	0	0	0	0	0	0	0	0	0	0
855	Masculino	Amarela	de 1 a 3	Desempregado	44	2013	Recidiva	Multirresistência	Adquirida	2	Pulmonar	Bilateral cavitária	Curado	Individualizado	1	0	0	0	0	1	0	0	1	0	1	0	0	0	0	0	0	0	1	1	1	0	0	0	0	0	0	0	0	0	0	0	0	0	0
856	Masculino	Parda	de 1 a 3	Outro profissional autônomo assalariado	40	2008	Caso Novo	Multirresistência	Adquirida	1	Pulmonar	Bilateral cavitária	Curado	TBMR 1 (2S5EOfxZTrd - 4S3EOfxZTrd / 12EOfxTrd)	0	0	0	0	0	1	0	0	0	0	0	0	0	1	0	0	0	1	1	0	1	.	0	0	0	0	0	0	0	0	0	0	0	0	0
857	Masculino	Branca	de 1 a 3	outra	26	2003	Caso Novo	Multirresistência	Adquirida	1	Pulmonar	Bilateral não cavitária	Tratamento completo	TBMR (2000-2005) (2Am5CfzEOfxTrd - 10Am2CfzEOfxTrd / 6CfzEOfxTrd)	1	0	1	0	0	1	0	0	0	0	0	0	0	1	0	0	0	0	1	0	0	0	0	0	0	0	0	0	0	0	0	0	0	0	0
858	Masculino	Parda	de 1 a 3	outra	51	2010	Caso Novo	Multirresistência	Adquirida	1	Pulmonar	Bilateral cavitária	Óbito	TBMR 3 (2Am5EOfxZTrd - 4Am3EOfxZTrd / 12EOfxTrd)	1	0	0	0	0	1	0	0	0	0	0	0	0	1	0	0	0	0	1	0	1	0	0	0	0	0	0	0	0	0	0	0	0	0	0
859	Masculino	Negra	de 1 a 3	Aposentado	36	2010	Caso Novo	Resistência extensiva	Adquirida	1	Pulmonar	Bilateral cavitária	Óbito	Individualizado	1	0	0	0	0	1	0	0	0	0	0	0	0	1	0	0	0	0	1	0	1	1	0	0	0	0	0	0	0	0	0	0	0	0	0
860	Masculino	Parda	de 1 a 3	Outro profissional autônomo assalariado	44	2012	Caso Novo	Multirresistência	Adquirida	1	Pulmonar	Unilateral não cavitária	Curado	Individualizado	0	0	0	0	0	1	0	0	0	0	1	0	0	0	0	0	0	0	1	0	1	0	0	0	0	1	0	0	1	0	0	0	0	0	0
861	Masculino	Parda	ignorada	outra	64	2011	Caso Novo	Multirresistência	Primária	1	Pulmonar	Unilateral cavitária	Óbito	TBMR 4 (2Am5ELfxTrd - 4Am3ELfxTrd / 12ELfxTrd)	1	0	0	0	0	1	0	0	0	0	1	0	0	0	0	0	0	0	1	0	0	.	0	0	0	0	0	0	0	0	0	0	0	0	0
862	Masculino	Negra	de 4 a 7	Outro profissional autônomo assalariado	55	2005	Caso Novo	Multirresistência	Adquirida	1	Pulmonar	Bilateral cavitária	Óbito	TBMR (2000-2005) (2Am5CfzEOfxTrd - 10Am2CfzEOfxTrd / 6CfzEOfxTrd)	1	0	1	0	0	1	0	0	0	0	0	0	0	1	0	0	0	0	1	0	0	0	0	0	0	0	0	0	0	0	0	0	0	0	0
863	Masculino	Negra	de 4 a 7	Desempregado	33	2013	Após abandono	Multirresistência	Adquirida	3	Pulmonar	Bilateral cavitária	Abandono	TBMR 4 (2Am5ELfxZTrd - 4Am3ELfxZTrd / 12ELfxTrd)	1	0	0	0	0	1	0	0	0	0	1	0	0	0	0	0	0	0	1	0	1	0	0	0	0	0	0	0	0	0	0	0	0	0	0
864	Masculino	Negra	de 1 a 3	Desempregado	33	2013	Após abandono	Multirresistência	Adquirida	2	Pulmonar	Bilateral cavitária	Abandono	TBMR 4 (2Am5ELfxZTrd - 4Am3ELfxZTrd / 12ELfxTrd)	1	0	0	0	0	1	0	0	0	0	1	0	0	0	0	0	0	0	1	0	1	.	0	0	0	0	0	0	0	0	0	0	0	0	0
865	Masculino	Parda	de 4 a 7	outra	33	2010	Caso Novo	Multirresistência	Adquirida	1	Pulmonar	Bilateral cavitária	Abandono	Individualizado	1	0	0	0	0	1	0	0	0	0	1	0	0	0	0	0	0	1	1	0	0	.	1	0	0	0	0	0	0	0	0	0	0	0	0
866	Masculino	Parda	de 4 a 7	outra	42	2004	Caso Novo	Multirresistência	Adquirida	1	Pulmonar	Bilateral cavitária	Óbito	TBMR (2000-2005) (2Am5CfzEOfxTrd - 10Am2CfzEOfxTrd / 6CfzEOfxTrd)	1	0	1	0	0	1	0	0	0	0	0	0	0	1	0	0	0	0	1	0	0	0	0	0	0	0	0	0	0	0	0	0	0	0	0
867	Masculino	Branca	de 4 a 7	Outro profissional autônomo assalariado	52	2006	Caso Novo	Multirresistência	Adquirida	1	Pulmonar	Bilateral cavitária	Tratamento completo	TBMR 3 (2Am5EOfxTrd - 4Am3EOfxTrd / 12EOfxTrd)	1	0	0	0	0	1	0	0	0	0	0	0	0	1	0	0	0	0	1	0	0	0	0	0	0	0	0	0	0	0	0	0	0	0	0
868	Feminino	Negra	de 4 a 7	Dona de casa	39	2014	Caso Novo	Multirresistência	Adquirida	1	Pulmonar	Bilateral cavitária	Curado	TBMR 2 (2S5ELfxZTrd - 4S3ELfxZTrd / 12ELfxTrd)	0	0	0	0	0	1	0	0	0	0	1	0	0	0	0	0	0	1	1	1	1	1	0	0	0	0	0	0	1	0	0	0	0	0	0
869	Feminino	Negra	de 8 a 11	Desempregado	34	2008	Caso Novo	Multirresistência	Adquirida	1	Pulmonar	Bilateral cavitária	Curado	Individualizado	1	0	0	0	0	1	0	0	0	0	0	0	0	1	0	0	0	0	1	0	0	0	0	0	0	0	0	0	0	0	0	0	0	0	0
870	Feminino	Negra	de 1 a 3	Dona de casa	55	2007	Caso Novo	Multirresistência	Adquirida	1	Pulmonar	Bilateral cavitária	Curado	TBMR 3 (2Am5EOfxTrd - 4Am3EOfxTrd / 12EOfxTrd)	1	0	0	0	0	1	0	0	0	0	0	0	0	1	0	0	0	0	1	0	0	0	0	0	0	0	0	0	0	0	0	0	0	0	0
871	Masculino	Ignorada	12 ou mais	outra	51	2003	Caso Novo	Multirresistência	Adquirida	1	Pulmonar	Bilateral cavitária	Tratamento completo	TBMR (2000-2005) (2Am5CfzEOfxTrd - 10Am2CfzEOfxTrd / 6CfzEOfxTrd)	1	0	1	0	0	1	0	0	0	0	0	0	0	1	0	0	0	0	1	0	0	0	0	0	0	0	0	0	0	0	0	0	0	0	0
872	Feminino	Parda	de 4 a 7	outra	36	2002	Caso Novo	Multirresistência	Adquirida	1	Pulmonar	Bilateral cavitária	Abandono	TBMR (2000-2005) (2Am5CfzEOfxTrd - 10Am2CfzEOfxTrd / 6CfzEOfxTrd)	1	0	1	0	0	1	0	0	0	0	0	0	0	1	0	0	0	0	1	0	0	0	0	0	0	0	0	0	0	0	0	0	0	0	0
873	Feminino	Parda	de 4 a 7	outra	37	2004	Após abandono	Multirresistência	Adquirida	2	Pulmonar	Bilateral cavitária	Curado	TBMR (2000-2005) (2Am5CfzEOfxTrd - 10Am2CfzEOfxTrd / 6CfzEOfxTrd)	1	0	1	0	0	1	0	0	0	0	0	0	0	1	0	0	0	0	1	0	0	0	0	0	0	0	0	0	0	0	0	0	0	0	0
874	Feminino	Parda	de 1 a 3	Desempregado	45	2010	Caso Novo	Multirresistência	Adquirida	1	Pulmonar	Bilateral cavitária	Curado	TBMR 3 (2Am5EOfxTrd - 4Am3EOfxTrd / 12EOfxTrd)	1	0	0	0	0	1	0	0	0	0	0	0	0	1	0	0	0	0	1	0	0	0	0	0	0	0	0	0	0	0	0	0	0	0	0
875	Masculino	Negra	nenhuma	Desempregado	43	2012	Caso Novo	Multirresistência	Primária	1	Pulmonar	Bilateral cavitária	Óbito	TBMR 2 (2S5ELfxZTrd - 4S3ELfxZTrd / 12ELfxTrd)	0	0	0	0	0	1	0	0	0	0	1	0	0	0	0	0	0	1	1	0	1	0	0	0	0	0	0	0	0	0	0	0	0	0	0
876	Feminino	Parda	de 4 a 7	Desempregado	49	2006	Caso Novo	Multirresistência	Adquirida	1	Pulmonar	Bilateral cavitária	Óbito	TBMR (2005-2009) (2Am5EOfxZTrd - 4Am2EOfxZTrd - 6Am2EOfxTrd / 6EOfxTrd)	1	0	0	0	0	1	0	0	0	0	0	0	0	1	0	0	0	0	1	0	1	0	0	0	0	0	0	0	0	0	1	0	0	0	0
877	Feminino	Branca	de 4 a 7	outra	38	2002	Caso Novo	Multirresistência	Primária	1	Pulmonar	Bilateral cavitária	Óbito	TBMR (2000-2005) (2Am5CfzEOfxTrd - 10Am2CfzEOfxTrd / 6CfzEOfxTrd)	1	0	1	0	0	1	0	0	0	0	0	0	0	1	0	0	0	0	1	0	0	0	0	0	0	0	0	0	0	0	0	0	0	0	0
878	Feminino	Parda	de 4 a 7	Dona de casa	39	2015	Caso Novo	Multirresistência	Adquirida	1	Pulmonar	Bilateral cavitária	Abandono	Individualizado	0	0	0	0	0	1	0	0	0	0	1	0	0	0	0	0	0	1	1	1	1	0	1	0	0	0	0	0	0	0	0	0	0	0	1
879	Feminino	Negra	de 8 a 11	Dona de casa	31	2013	Caso Novo	Multirresistência	Primária	1	Pulmonar	Unilateral cavitária	Curado	TBMR 2 (2S5ELfxZTrd - 4S3ELfxZTrd / 12ELfxTrd)	0	0	0	0	0	1	0	0	0	0	1	0	0	0	0	0	0	1	1	0	1	0	1	0	0	0	0	0	0	0	0	0	0	0	0
880	Feminino	Negra	de 4 a 7	outra	27	2002	Caso Novo	Multirresistência	Adquirida	1	Pulmonar	Bilateral cavitária	Abandono	Individualizado	1	0	1	0	0	1	0	0	0	0	0	0	1	1	0	0	0	0	1	0	1	0	0	0	0	0	0	0	0	0	0	0	0	0	0
881	Masculino	Parda	de 8 a 11	Outro profissional autônomo assalariado	27	2015	Caso Novo	Multirresistência	Adquirida	1	Pulmonar	Bilateral cavitária	Curado	TBMR 4 (2Am5ELfxZTrd - 4Am3ELfxZTrd / 12ELfxTrd)	1	0	0	0	0	1	0	0	0	0	1	0	0	0	0	0	0	0	1	0	1	0	1	0	0	0	0	0	0	0	0	0	0	0	0
882	Masculino	Parda	de 4 a 7	Outro profissional autônomo assalariado	21	2015	Caso Novo	Multirresistência	Adquirida	1	Pulmonar	Bilateral cavitária	Falência	TBMR 4 (2Am5ELfxTrd - 4Am3ELfxTrd / 12ELfxTrd)	1	0	0	0	0	1	0	0	0	0	1	0	0	0	0	0	0	0	1	0	0	0	0	0	0	0	0	0	0	0	0	0	0	0	0
883	Masculino	Parda	de 8 a 11	Outro profissional autônomo assalariado	31	2015	Caso Novo	Multirresistência	Adquirida	1	Pulmonar	Bilateral cavitária	Abandono	TBMR 2 (2S5ELfxZTrd - 4S3ELfxZTrd / 12ELfxTrd)	0	0	0	0	0	1	0	0	0	0	1	0	0	0	0	0	0	1	1	1	1	.	0	0	0	0	0	0	0	0	0	0	0	0	0
884	Masculino	Parda	de 4 a 7	Desempregado	33	2015	Caso Novo	Multirresistência	Adquirida	1	Pulmonar	Unilateral cavitária	Curado	Individualizado	1	0	0	0	0	1	0	0	0	0	1	0	0	0	0	0	0	0	1	1	1	0	0	0	0	0	0	0	0	0	0	0	0	0	1
885	Masculino	Parda	nenhuma	outra	18	2000	Caso Novo	Multirresistência	Adquirida	1	Pulmonar	Bilateral cavitária	Tratamento completo	TBMR (2000-2005) (2Am5CfzEOfxTrd - 10Am2CfzEOfxTrd / 6CfzEOfxTrd)	1	0	1	0	0	1	0	0	0	0	0	0	0	1	0	0	0	0	1	0	0	0	0	0	0	0	0	0	0	0	0	0	0	0	0
886	Masculino	Parda	ignorada	Aposentado	28	2005	Caso Novo	Multirresistência	Adquirida	1	Pulmonar	Bilateral cavitária	Óbito	TBMR (2000-2005) (2Am5CfzEOfxTrd - 10Am2CfzEOfxTrd / 6CfzEOfxTrd)	1	0	1	0	0	1	0	0	0	0	0	0	0	1	0	0	0	0	1	0	0	1	0	0	0	0	0	0	0	0	0	0	0	0	1
887	Feminino	Parda	12 ou mais	Estudante	18	2013	Caso Novo	Multirresistência	Adquirida	1	Pulmonar	Bilateral cavitária	Curado	Individualizado	0	0	0	0	0	1	0	0	0	0	1	0	1	0	0	0	0	1	1	0	1	0	0	0	0	0	0	0	0	0	0	0	0	0	0
888	Masculino	Negra	de 8 a 11	Outro profissional autônomo assalariado	30	2011	Caso Novo	Multirresistência	Adquirida	1	Pulmonar	Bilateral cavitária	Curado	TBMR 2 (2S5ELfxZTrd - 4S3ELfxZTrd / 12ELfxTrd)	0	0	0	0	0	1	0	0	0	0	1	0	0	0	0	0	0	1	1	0	1	0	0	0	0	0	0	0	0	0	0	0	0	0	0
889	Masculino	Branca	de 8 a 11	Outro profissional autônomo assalariado	54	2014	Caso Novo	Multirresistência	Adquirida	1	Pulmonar	Bilateral cavitária	Curado	TBMR 2 (2S5ELfxZTrd - 4S3ELfxZTrd / 12ELfxTrd)	0	0	0	0	0	1	0	0	0	0	1	0	0	0	0	0	0	1	1	1	1	0	0	0	0	1	0	0	0	0	0	0	0	0	0
890	Masculino	Negra	de 4 a 7	outra	23	2003	Caso Novo	Multirresistência	Adquirida	1	Pulmonar	Bilateral cavitária	Óbito	TBMR (2000-2005) (2Am5CfzEOfxTrd - 10Am2CfzEOfxTrd / 6CfzEOfxTrd)	1	0	1	0	0	1	0	0	0	0	0	0	0	1	0	0	0	0	1	0	0	0	0	0	0	0	0	0	0	0	0	0	0	0	0
891	Feminino	Parda	de 8 a 11	Dona de casa	23	2014	Falência ao retratamento	Resistência extensiva	Adquirida	3	Pulmonar	Unilateral não cavitária	Tratamento completo	Individualizado	0	0	1	0	1	0	0	0	0	0	1	1	1	0	1	0	0	0	0	1	0	0	0	0	0	0	0	0	0	0	0	0	0	0	0
892	Feminino	Parda	de 8 a 11	Outro profissional autônomo assalariado	17	2008	Caso Novo	Resistência extensiva	Adquirida	1	Pulmonar	Bilateral cavitária	Falência	TBMR 3 (2Am5EOfxZTrd - 4Am3EOfxZTrd / 12EOfxTrd)	1	0	0	0	0	1	0	0	0	0	0	0	0	1	0	0	0	0	1	0	1	0	0	0	0	0	0	0	0	0	0	0	0	0	0
893	Feminino	Parda	de 8 a 11	Outro profissional autônomo assalariado	19	2009	Falência ao primeiro tratamento	Resistência extensiva	Adquirida	2	Pulmonar	Bilateral cavitária	Falência	Individualizado	0	0	0	0	0	1	1	0	0	0	0	0	1	0	0	0	0	1	1	0	1	.	0	0	0	0	0	0	0	0	0	0	0	0	0
894	Feminino	Branca	12 ou mais	outra	18	2011	Caso Novo	Multirresistência	Primária	1	Pulmonar	Bilateral cavitária	Curado	TBMR 2 (2S5ELfxZTrd - 4S3ELfxZTrd / 12ELfxTrd)	0	0	0	0	0	1	0	0	0	0	1	0	0	0	0	0	0	1	1	0	1	0	0	0	0	0	0	0	0	0	0	0	0	0	0
895	Feminino	Branca	de 8 a 11	Outro profissional autônomo assalariado	22	2014	Caso Novo	Multirresistência	Adquirida	1	Pulmonar	Bilateral cavitária	Curado	Individualizado	0	0	0	0	1	1	0	0	0	0	1	0	0	0	0	0	0	0	1	0	0	0	0	0	0	0	0	0	0	0	0	0	0	0	0
896	Masculino	Branca	de 1 a 3	outra	54	2001	Caso Novo	Multirresistência	Adquirida	1	Pulmonar	Bilateral cavitária	Tratamento completo	TBMR (2000-2005) (2Am5CfzEOfxTrd - 10Am2CfzEOfxTrd / 6CfzEOfxTrd)	1	0	1	0	0	1	0	0	0	0	0	0	0	1	0	0	0	0	1	0	0	0	0	0	0	0	0	0	0	0	0	0	0	0	0
897	Feminino	Parda	de 4 a 7	Dona de casa	65	2014	Após abandono	Multirresistência	Adquirida	2	Pulmonar	Bilateral cavitária	Tratamento completo	Individualizado	1	0	0	0	0	1	0	0	0	0	1	0	0	0	0	0	0	0	1	0	1	0	0	0	0	0	0	0	0	0	0	0	0	0	0
898	Feminino	Parda	de 1 a 3	Aposentado	65	2013	Caso Novo	Multirresistência	Adquirida	1	Pulmonar	Bilateral não cavitária	Abandono	Individualizado	1	0	0	0	0	1	0	0	0	0	1	0	0	0	0	0	0	0	1	1	1	0	0	0	1	0	0	0	1	0	0	0	0	0	0
899	Feminino	Branca	de 1 a 3	Outro profissional autônomo assalariado	30	2011	Caso Novo	Multirresistência	Adquirida	1	Pulmonar	Unilateral cavitária	Curado	TBMR 3 (2Am5EOfxZTrd - 4Am3EOfxZTrd / 12EOfxTrd)	1	0	0	0	0	1	0	0	0	0	0	0	0	1	0	0	0	0	1	0	1	0	0	0	0	0	0	0	0	0	0	0	0	0	0
900	Feminino	Branca	de 1 a 3	Desempregado	48	2006	Recidiva	Multirresistência	Adquirida	2	Pulmonar	Bilateral cavitária	Óbito	Individualizado	1	0	0	0	0	1	0	0	0	0	0	0	0	1	0	0	0	0	1	0	0	0	0	0	0	0	0	0	0	0	0	0	0	0	0
901	Feminino	Branca	nenhuma	outra	44	2001	Caso Novo	Multirresistência	Adquirida	1	Pulmonar	Bilateral cavitária	Curado	Individualizado	1	0	1	0	0	1	0	0	0	0	0	0	0	1	0	0	0	0	1	0	0	0	0	0	0	0	0	0	0	0	0	0	0	0	0
902	Feminino	Negra	de 8 a 11	Desempregado	19	2011	Caso Novo	Multirresistência	Primária	1	Pulmonar	Bilateral cavitária	Curado	Individualizado	0	0	0	0	0	1	0	0	0	0	1	0	0	0	0	0	0	1	1	0	1	0	0	0	0	0	0	0	0	0	0	0	0	0	0
903	Masculino	Negra	de 4 a 7	outra	79	2009	Falência ao retratamento	Multirresistência	Adquirida	2	Pulmonar	Bilateral cavitária	Falência	Individualizado	0	0	0	0	0	1	1	0	0	0	0	0	1	1	0	0	0	0	1	0	0	0	0	0	0	1	0	0	1	0	0	0	0	0	0
904	Masculino	Parda	de 4 a 7	outra	67	2014	Caso Novo	Multirresistência	Adquirida	1	Pulmonar	Unilateral não cavitária	Curado	TBMR 2 (2S5ELfxZTrd - 4S3ELfxZTrd / 12ELfxTrd)	0	0	0	0	0	1	0	0	0	0	1	0	0	0	0	0	0	1	1	1	1	0	0	0	0	1	0	0	1	0	0	0	0	0	0
905	Masculino	Negra	de 4 a 7	outra	81	2011	Falência ao retratamento	Resistência extensiva	Adquirida	3	Pulmonar	Bilateral cavitária	Tratamento completo	Individualizado	0	0	0	1	0	1	1	0	0	0	1	0	1	0	0	0	0	0	1	1	0	0	0	0	0	0	0	0	0	0	0	0	0	0	0
906	Masculino	Branca	ignorada	Outro profissional autônomo assalariado	50	2011	Caso Novo	Multirresistência	Primária	1	Pulmonar	Bilateral cavitária	Curado	TBMR 1 (2S5EOfxZTrd - 4S3EOfxZTrd / 12EOfxTrd)	0	0	0	0	0	1	0	0	0	0	0	0	0	1	0	0	0	1	1	0	1	0	0	0	0	0	0	0	0	0	0	0	0	0	0
907	Masculino	Negra	de 1 a 3	Desempregado	52	2011	Caso Novo	Multirresistência	Primária	1	Pulmonar	Bilateral cavitária	Tratamento completo	TBMR 2 (2S5ELfxZTrd - 4S3ELfxZTrd / 12ELfxTrd)	0	0	0	0	0	1	0	0	0	0	1	0	0	0	0	0	0	1	1	0	1	0	0	0	0	0	0	0	0	0	0	0	0	0	0
908	Masculino	Parda	de 4 a 7	Outro profissional autônomo assalariado	47	2012	Caso Novo	Multirresistência	Adquirida	1	Pulmonar	Unilateral cavitária	Tratamento completo	TBMR 4 (2Am5ELfxTrd - 4Am3ELfxTrd / 12ELfxTrd)	1	0	0	0	0	1	0	0	0	0	1	0	0	0	0	0	0	0	1	0	0	0	0	0	0	0	0	0	0	0	0	0	0	0	0
909	Masculino	Parda	de 4 a 7	outra	58	2015	Caso Novo	Multirresistência	Adquirida	1	Pulmonar	Bilateral cavitária	Tratamento completo	TBMR 4 (2Am5ELfxZTrd - 4Am3ELfxZTrd / 12ELfxTrd)	1	0	0	0	0	1	0	0	0	0	1	0	0	0	0	0	0	0	1	0	1	0	0	0	0	0	0	0	0	0	1	0	0	0	0
910	Masculino	Branca	de 4 a 7	outra	59	2001	Caso Novo	Multirresistência	Adquirida	1	Pulmonar	Unilateral não cavitária	Abandono	TBMR (2000-2005) (2Am5CfzEOfxTrd - 10Am2CfzEOfxTrd / 6CfzEOfxTrd)	1	0	1	0	0	1	0	0	0	0	0	0	0	1	0	0	0	0	1	0	0	0	0	0	0	0	0	0	0	0	0	0	0	0	0
911	Masculino	Parda	de 1 a 3	Outro profissional autônomo assalariado	57	2009	Caso Novo	Multirresistência	Adquirida	1	Pulmonar	Bilateral cavitária	Óbito	TBMR 3 (2Am5EOfxZTrd - 4Am3EOfxZTrd / 12EOfxTrd)	1	0	0	0	0	1	0	0	0	0	0	0	0	1	0	0	0	0	1	0	1	0	0	0	0	0	0	0	1	0	0	0	0	0	0
912	Masculino	Parda	de 1 a 3	outra	34	2003	Caso Novo	Multirresistência	Adquirida	1	Pulmonar	Bilateral não cavitária	Tratamento completo	TBMR (2000-2005) (2Am5CfzEOfxTrd - 10Am2CfzEOfxTrd / 6CfzEOfxTrd)	1	0	1	0	0	1	0	0	0	0	0	0	0	1	0	0	0	0	1	0	0	0	0	0	0	0	0	0	0	0	0	0	0	0	0
913	Masculino	Branca	12 ou mais	Outro profissional autônomo assalariado	42	2009	Caso Novo	Multirresistência	Adquirida	1	Pulmonar	Unilateral não cavitária	Curado	Individualizado	1	0	0	0	0	1	0	0	0	0	1	0	0	1	0	0	0	0	1	0	0	0	0	0	0	0	0	0	0	0	0	0	0	0	0
914	Masculino	Branca	de 8 a 11	Outro profissional autônomo assalariado	53	2015	Caso Novo	Multirresistência	Adquirida	1	Pulmonar	Unilateral cavitária	Tratamento completo	TBMR 2 (2S5ELfxZTrd - 4S3ELfxZTrd / 12ELfxTrd)	0	0	0	0	0	1	0	0	0	0	1	0	0	0	0	0	0	1	1	0	1	0	0	0	0	1	0	0	0	0	0	0	0	0	0
915	Masculino	Branca	nenhuma	outra	48	2001	Caso Novo	Multirresistência	Adquirida	1	Pulmonar	Unilateral não cavitária	Tratamento completo	TBMR (2000-2005) (2S5CfzEOfxTrd - 10S2CfzEOfxTrd / 6CfzEOfxTrd)	0	0	1	0	0	1	0	0	0	0	0	0	0	1	0	0	0	1	1	0	0	0	0	0	0	0	0	0	0	0	0	0	0	0	0
916	Masculino	Branca	de 4 a 7	Desempregado	65	2015	Caso Novo	Multirresistência	Primária	1	Pulmonar	Bilateral cavitária	Abandono	Individualizado	1	0	1	0	0	0	0	0	0	0	1	1	0	0	0	0	0	0	1	1	0	1	0	0	1	0	0	0	0	0	0	0	0	0	0
917	Masculino	Branca	de 8 a 11	Outro profissional autônomo assalariado	53	2013	Caso Novo	Multirresistência	Adquirida	1	Pulmonar	Bilateral cavitária	Curado	Individualizado	1	0	0	0	0	1	0	0	0	0	1	0	0	0	0	0	0	1	1	0	0	1	0	0	0	0	0	0	0	0	0	0	0	0	0
918	Masculino	Parda	nenhuma	Ambulante	48	2014	Caso Novo	Multirresistência	Adquirida	1	Pulmonar	Unilateral cavitária	Tratamento completo	TBMR 2 (2S5ELfxZTrd - 4S3ELfxZTrd / 12ELfxTrd)	0	0	0	0	0	1	0	0	0	0	1	0	0	0	0	0	0	1	1	0	1	0	1	0	0	0	0	0	0	0	1	0	0	0	0
919	Masculino	Branca	de 4 a 7	Profissional de saúde	62	2002	Caso Novo	Multirresistência	Adquirida	1	Pulmonar	Bilateral cavitária	Tratamento completo	TBMR (2000-2005) (2Am5CfzEOfxTrd - 10Am2CfzEOfxTrd / 6CfzEOfxTrd)	1	0	1	0	0	1	0	0	0	0	0	0	0	1	0	0	0	0	1	0	0	0	0	0	0	0	0	0	0	0	0	0	0	0	0
920	Masculino	Branca	12 ou mais	Desempregado	54	2008	Caso Novo	Multirresistência	Adquirida	1	Pulmonar	Bilateral cavitária	Curado	TBMR (2005-2009) (2Am5EOfxZTrd - 4Am2EOfxZTrd - 6Am2EOfxTrd / 6EOfxTrd)	1	0	0	0	0	1	0	0	0	0	0	0	0	1	0	0	0	0	1	0	1	0	1	0	0	0	0	1	0	0	0	0	0	0	1
921	Masculino	Parda	ignorada	outra	41	2001	Caso Novo	Multirresistência	Adquirida	1	Pulmonar	Bilateral não cavitária	Curado	TBMR (2000-2005) (2S5CfzEOfxTrd - 10S2CfzEOfxTrd / 6CfzEOfxTrd)	0	0	1	0	0	1	0	0	0	0	0	0	0	1	0	0	0	1	1	0	0	0	0	0	0	0	0	0	0	0	0	0	0	0	0
922	Masculino	Branca	de 8 a 11	Outro profissional autônomo assalariado	63	2001	Caso Novo	Multirresistência	Adquirida	1	Pulmonar	Bilateral cavitária	Curado	Individualizado	1	0	0	0	0	1	0	0	0	0	0	0	0	1	0	0	0	0	1	0	1	0	1	0	0	0	0	0	1	0	0	0	0	0	0
923	Masculino	Branca	de 4 a 7	outra	51	2012	Falência ao primeiro tratamento	Multirresistência	Adquirida	2	Pulmonar	Bilateral cavitária	Tratamento completo	Individualizado	1	0	0	0	0	1	0	0	0	0	1	0	1	0	0	1	0	0	1	1	0	0	1	0	0	0	0	0	1	0	1	0	0	0	0
924	Masculino	Parda	de 4 a 7	Outro profissional autônomo assalariado	44	2007	Caso Novo	Multirresistência	Adquirida	1	Pulmonar	Bilateral cavitária	Óbito	Individualizado	1	0	0	0	0	1	0	0	0	0	0	0	0	1	0	0	0	0	1	0	0	0	0	0	1	1	0	0	0	0	0	0	0	0	0
925	Masculino	Branca	nenhuma	Desempregado	59	2008	Caso Novo	Multirresistência	Adquirida	1	Pulmonar	Unilateral cavitária	Tratamento completo	Individualizado	1	0	0	0	0	1	0	0	0	0	0	0	0	1	0	0	0	0	1	0	1	0	1	0	0	0	0	0	0	0	0	0	0	0	0
926	Masculino	Parda	de 1 a 3	Outro profissional autônomo assalariado	41	2015	Caso Novo	Multirresistência	Primária	1	Pulmonar	Unilateral não cavitária	Curado	TBMR 2 (2S5ELfxZTrd - 4S3ELfxZTrd / 12ELfxTrd)	0	0	0	0	0	1	0	0	0	0	1	0	0	0	0	0	0	1	1	1	1	.	0	0	0	1	0	0	0	0	0	0	0	0	0
927	Masculino	Negra	de 1 a 3	outra	32	2000	Caso Novo	Multirresistência	Adquirida	1	Pulmonar	Bilateral cavitária	Tratamento completo	TBMR (2000-2005) (2Am5CfzEOfxTrd - 10Am2CfzEOfxTrd / 6CfzEOfxTrd)	1	0	1	0	0	1	0	0	0	0	0	0	0	1	0	0	0	0	1	0	0	0	0	0	0	0	0	0	0	0	0	0	0	0	0
928	Masculino	Branca	de 4 a 7	Desempregado	48	2012	Caso Novo	Multirresistência	Adquirida	1	Pulmonar	Bilateral cavitária	Abandono	TBMR 4 (2Am5ELfxZTrd - 4Am3ELfxZTrd / 12ELfxTrd)	1	0	0	0	0	1	0	0	0	0	1	0	0	0	0	0	0	0	1	1	1	0	0	0	0	1	0	0	0	0	0	0	0	0	0
929	Masculino	Parda	de 8 a 11	Outro profissional autônomo assalariado	24	2013	Caso Novo	Multirresistência	Adquirida	1	Pulmonar	Bilateral cavitária	Curado	Individualizado	0	0	0	0	0	1	0	0	0	0	1	0	0	1	0	0	0	1	1	1	1	0	0	0	0	0	0	0	0	0	0	0	0	0	0
930	Masculino	Parda	de 1 a 3	Aposentado	50	2011	Caso Novo	Multirresistência	Adquirida	1	Pulmonar	Bilateral cavitária	Curado	TBMR 4 (2Am5ELfxZTrd - 4Am3ELfxZTrd / 12ELfxTrd)	1	0	0	0	0	1	0	0	0	0	1	0	0	0	0	0	0	0	1	0	1	0	0	0	0	0	0	0	0	0	0	0	0	0	0
931	Masculino	Parda	de 4 a 7	outra	17	2012	Caso Novo	Multirresistência	Primária	1	Pulmonar	Bilateral cavitária	Abandono	TBMR 2 (2S5ELfxZTrd - 4S3ELfxZTrd / 12ELfxTrd)	0	0	0	0	0	1	0	0	0	0	1	0	0	0	0	0	0	1	1	0	1	0	0	0	0	0	0	0	0	0	0	0	0	0	0
932	Masculino	Branca	de 1 a 3	Desempregado	57	2015	Caso Novo	Multirresistência	Primária	1	Pulmonar	Bilateral cavitária	Curado	TBMR 4 (2Am5ELfxZTrd - 4Am3ELfxZTrd / 12ELfxTrd)	1	0	0	0	0	1	0	0	0	0	1	0	0	0	0	0	0	0	1	1	1	0	1	0	0	0	0	0	0	0	1	0	0	0	1
933	Masculino	Negra	de 8 a 11	Outro profissional autônomo assalariado	40	2005	Caso Novo	Multirresistência	Adquirida	1	Extrapulmonar	.	Tratamento completo	TBMR 3 (2Am5EOfxTrd - 4Am3EOfxTrd / 12EOfxTrd)	1	0	0	0	0	1	0	0	0	0	0	0	0	1	0	0	0	0	1	0	0	1	0	0	0	0	0	0	1	0	0	0	0	0	0
934	Masculino	Branca	de 4 a 7	Ambulante	52	2015	Após abandono	Multirresistência	Adquirida	3	Pulmonar	Bilateral cavitária	Óbito	TBMR 4 (2Am5ELfxZTrd - 4Am3ELfxZTrd / 12ELfxTrd)	1	0	0	0	0	1	0	0	0	0	1	0	0	0	0	0	0	0	1	0	1	0	0	0	0	0	0	0	0	0	0	0	0	0	0
935	Masculino	Branca	de 4 a 7	Ambulante	45	2008	Caso Novo	Multirresistência	Adquirida	1	Pulmonar	Bilateral cavitária	Abandono	Individualizado	1	0	0	0	0	1	0	0	0	0	0	0	0	1	0	0	0	0	1	0	0	0	0	0	0	0	0	0	0	0	0	0	0	0	0
936	Masculino	Branca	de 4 a 7	Ambulante	46	2013	Após abandono	Multirresistência	Adquirida	2	Pulmonar	Bilateral cavitária	Abandono	TBMR 3 (2Am5EOfxTrd - 4Am3EOfxTrd / 12EOfxTrd)	1	0	0	0	0	1	0	0	0	0	0	0	0	1	0	0	0	0	1	0	0	0	0	0	0	0	0	0	0	0	0	0	0	0	0
937	Masculino	Parda	nenhuma	outra	37	2008	Caso Novo	Multirresistência	Adquirida	1	Pulmonar	Unilateral cavitária	Tratamento completo	TBMR 3 (2Am5EOfxTrd - 4Am3EOfxTrd / 12EOfxTrd)	1	0	0	0	0	1	0	0	0	0	0	0	0	1	0	0	0	0	1	0	0	0	1	0	0	0	0	0	1	0	0	0	0	0	0
938	Masculino	Negra	de 4 a 7	Profissional de saúde	65	2000	Caso Novo	Multirresistência	Adquirida	1	Pulmonar	Bilateral não cavitária	Tratamento completo	TBMR (2000-2005) (2Am5CfzEOfxTrd - 10Am2CfzEOfxTrd / 6CfzEOfxTrd)	1	0	1	0	0	1	0	0	0	0	0	0	0	1	0	0	0	0	1	0	0	0	0	0	0	0	0	0	0	0	0	0	0	0	0
939	Masculino	Negra	de 1 a 3	Outro profissional autônomo assalariado	56	2011	Caso Novo	Multirresistência	Adquirida	1	Pulmonar	Bilateral cavitária	Tratamento completo	TBMR 2 (2S5ELfxZTrd - 4S3ELfxZTrd / 12ELfxTrd)	0	0	0	0	0	1	0	0	0	0	1	0	0	0	0	0	0	1	1	0	1	0	0	0	0	0	0	0	0	0	0	0	0	0	0
940	Masculino	Branca	de 4 a 7	Desempregado	54	2012	Caso Novo	Multirresistência	Adquirida	1	Pulmonar	Unilateral cavitária	Tratamento completo	TBMR 3 (2Am5ELfxZTrd - 4Am3ELfxZTrd / 12ELfxTrd)	1	0	0	0	0	1	0	0	0	0	1	0	0	0	0	0	0	0	1	0	1	0	0	0	0	0	0	0	0	0	0	0	0	0	0
941	Masculino	Branca	de 8 a 11	outra	32	2000	Caso Novo	Multirresistência	Adquirida	1	Pulmonar	Unilateral não cavitária	Tratamento completo	TBMR (2000-2005) (2Am5CfzEOfxTrd - 10Am2CfzEOfxTrd / 6CfzEOfxTrd)	1	0	1	0	0	1	0	0	0	0	0	0	0	1	0	0	0	0	1	0	0	0	0	0	0	0	0	0	0	0	0	0	0	0	0
942	Masculino	Negra	de 4 a 7	Desempregado	50	2002	Recidiva	Multirresistência	Adquirida	2	Pulmonar	Unilateral não cavitária	Tratamento completo	Individualizado	1	0	1	0	0	1	0	0	0	0	0	0	0	1	0	0	0	0	1	0	0	0	0	0	0	0	0	0	0	0	0	0	0	0	0
943	Masculino	Parda	12 ou mais	Outro profissional autônomo assalariado	30	2013	Caso Novo	Multirresistência	Adquirida	1	Pulmonar	Bilateral cavitária	Curado	TBMR 2 (2S5ELfxZTrd - 4S3ELfxZTrd / 12ELfxTrd)	0	0	0	0	0	1	0	0	0	0	1	0	0	0	0	0	0	1	1	1	1	0	0	0	0	0	0	0	0	0	0	0	0	0	0
944	Masculino	Negra	de 1 a 3	outra	30	2013	Caso Novo	Multirresistência	Adquirida	1	Pulmonar	Bilateral cavitária	Abandono	TBMR 3 (2Am5ELfxZTrd - 4Am3ELfxZTrd / 12ELfxTrd)	1	0	0	0	0	1	0	0	0	0	1	0	0	0	0	0	0	0	1	0	1	0	1	0	0	0	0	0	0	0	1	0	1	0	0
945	Masculino	Parda	de 1 a 3	outra	30	2014	Após abandono	Multirresistência	Adquirida	2	Pulmonar	Bilateral cavitária	Abandono	TBMR 4 (2Am5ELfxZTrd - 4Am3ELfxZTrd / 12ELfxTrd)	0	0	0	0	0	0	0	0	0	0	0	0	0	0	0	0	0	0	0	0	0	0	1	0	0	0	0	0	0	0	1	0	0	0	0
946	Feminino	Branca	de 8 a 11	Desempregado	22	2012	Caso Novo	Multirresistência	Adquirida	1	Pulmonar	Unilateral cavitária	Tratamento completo	TBMR 2 (2S5ELfxZTrd - 4S3ELfxZTrd / 12ELfxTrd)	0	0	0	0	0	1	0	0	0	0	1	0	0	0	0	0	0	1	1	0	1	0	0	0	0	0	0	0	0	0	0	0	0	0	0
947	Masculino	Branca	de 4 a 7	Desempregado	24	2006	Falência ao primeiro tratamento	Multirresistência	Adquirida	2	Pulmonar	Bilateral cavitária	Óbito	TBMR (2000-2005) (2Am5CfzEOfxTrd - 10Am2CfzEOfxTrd / 6CfzEOfxTrd)	1	0	1	0	0	1	0	0	0	0	0	0	0	1	0	0	0	0	1	0	0	0	0	0	0	0	0	0	0	0	0	0	0	0	0
948	Masculino	Branca	de 4 a 7	Outro profissional autônomo assalariado	23	2004	Caso Novo	Multirresistência	Adquirida	1	Pulmonar	Bilateral cavitária	Falência	TBMR (2000-2005) (2Am5CfzEOfxTrd - 10Am2CfzEOfxTrd / 6CfzEOfxTrd)	1	0	1	0	0	1	0	0	0	0	0	0	0	1	0	0	0	0	1	0	0	0	0	0	0	0	0	0	0	0	0	0	0	0	0
949	Masculino	Branca	de 8 a 11	Outro profissional autônomo assalariado	23	2013	Falência ao primeiro tratamento	Multirresistência	Adquirida	1	Ambos	Bilateral cavitária	Curado	Individualizado	0	0	0	0	0	1	0	0	0	0	1	0	0	0	0	0	0	1	1	1	1	0	0	0	0	0	0	0	0	0	0	0	0	0	0
950	Masculino	Negra	de 4 a 7	Outro profissional autônomo assalariado	42	2015	Caso Novo	Multirresistência	Primária	1	Pulmonar	Bilateral cavitária	Curado	TBMR 4 (2Am5ELfxZTrd - 4Am3ELfxZTrd / 12ELfxTrd)	1	0	0	0	0	1	0	0	0	0	1	0	0	0	0	0	0	0	1	1	1	1	0	0	0	0	0	0	0	0	0	0	0	0	0
951	Masculino	Branca	de 4 a 7	outra	24	2015	Caso Novo	Multirresistência	Adquirida	1	Pulmonar	Unilateral cavitária	Curado	TBMR 2 (2S5ELfxZTrd - 4S3ELfxZTrd / 12ELfxTrd)	0	0	0	0	0	1	0	0	0	0	1	0	0	0	0	0	0	1	1	1	1	.	0	0	0	0	0	0	0	0	0	0	0	0	0
952	Masculino	Negra	de 1 a 3	População privada de liberdade	19	2009	Caso Novo	Multirresistência	Adquirida	1	Pulmonar	Unilateral cavitária	Óbito	TBMR 3 (2Am5EOfxZTrd - 4Am3EOfxZTrd / 12EOfxTrd)	1	0	0	0	0	1	0	0	0	0	0	0	0	1	0	0	0	0	1	0	1	0	0	0	0	0	0	0	0	0	0	0	0	0	0
953	Masculino	Negra	de 4 a 7	outra	30	2000	Caso Novo	Multirresistência	Adquirida	1	Pulmonar	Bilateral não cavitária	Abandono	TBMR (2000-2005) (2Am5CfzEOfxTrd - 10Am2CfzEOfxTrd / 6CfzEOfxTrd)	1	0	1	0	0	1	0	0	0	0	0	0	0	1	0	0	0	0	1	0	0	0	0	0	0	0	0	0	0	0	0	0	0	0	0
954	Masculino	Branca	de 8 a 11	Outro profissional autônomo assalariado	40	2013	Caso Novo	Multirresistência	Adquirida	1	Pulmonar	Bilateral cavitária	Curado	Individualizado	0	0	0	0	0	1	0	0	0	0	1	0	0	0	0	0	0	1	1	0	1	0	0	0	0	0	0	0	0	0	0	0	0	0	0
955	Masculino	Parda	de 1 a 3	outra	52	2003	Caso Novo	Multirresistência	Adquirida	1	Pulmonar	Bilateral não cavitária	Tratamento completo	TBMR (2000-2005) (2Am5CfzEOfxTrd - 10Am2CfzEOfxTrd / 6CfzEOfxTrd)	1	0	1	0	0	1	0	0	0	0	0	0	0	1	0	0	0	0	1	0	0	1	0	0	0	0	0	0	0	0	0	0	0	0	0
956	Masculino	Branca	de 4 a 7	Aposentado	59	2015	Após abandono	Multirresistência	Adquirida	2	Pulmonar	Unilateral cavitária	Curado	Individualizado	1	0	1	0	0	1	0	0	0	0	1	0	0	0	0	0	0	0	1	0	1	.	0	0	0	1	1	0	0	0	0	0	0	0	0
957	Masculino	Branca	de 4 a 7	População privada de liberdade	25	2002	Caso Novo	Multirresistência	Primária	1	Pulmonar	Unilateral cavitária	Tratamento completo	TBMR (2000-2005) (2Am5CfzEOfxTrd - 10Am2CfzEOfxTrd / 6CfzEOfxTrd)	1	0	1	0	0	1	0	0	0	0	0	0	0	1	0	0	0	0	1	0	0	.	0	0	0	0	0	0	0	0	0	0	0	0	0
958	Masculino	Negra	ignorada	Outro profissional autônomo assalariado	48	2010	Caso Novo	Multirresistência	Adquirida	1	Pulmonar	Bilateral cavitária	Tratamento completo	Individualizado	0	0	0	0	0	1	0	0	0	0	1	0	1	1	0	0	0	1	1	0	1	0	1	0	0	0	0	0	0	0	0	0	1	0	0
959	Masculino	Branca	de 4 a 7	outra	44	2000	Caso Novo	Multirresistência	Adquirida	1	Pulmonar	Bilateral não cavitária	Tratamento completo	TBMR (2000-2005) (2Am5CfzEOfxTrd - 10Am2CfzEOfxTrd / 6CfzEOfxTrd)	1	0	1	0	0	1	0	0	0	0	0	0	0	1	0	0	0	0	1	0	0	0	0	0	0	0	0	0	0	0	0	0	0	0	0
960	Masculino	Negra	de 1 a 3	Desempregado	36	2013	Caso Novo	Multirresistência	Adquirida	1	Pulmonar	Unilateral cavitária	Curado	TBMR 2 (2S5ELfxZTrd - 4S3ELfxZTrd / 12ELfxTrd)	0	0	0	0	0	1	0	0	0	0	1	0	0	0	0	0	0	1	1	0	1	0	1	0	0	0	0	0	0	0	1	0	0	0	1
961	Masculino	Branca	de 4 a 7	outra	47	2001	Caso Novo	Multirresistência	Adquirida	1	Pulmonar	Bilateral cavitária	Tratamento completo	TBMR (2000-2005) (2Am5CfzEOfxTrd - 10Am2CfzEOfxTrd / 6CfzEOfxTrd)	1	0	1	0	0	1	0	0	0	0	0	0	0	1	0	0	0	0	1	0	0	0	0	0	0	0	0	0	0	0	0	0	0	0	0
962	Masculino	Branca	de 4 a 7	Outro profissional autônomo assalariado	51	2010	Caso Novo	Multirresistência	Adquirida	1	Ambos	Bilateral cavitária	Tratamento completo	TBMR 2 (2S5ELfxZTrd - 4S3ELfxZTrd / 12ELfxTrd)	0	0	0	0	0	1	0	0	0	0	1	0	0	0	0	0	0	1	1	0	1	0	1	0	0	1	0	0	0	0	0	0	0	0	0
963	Masculino	Negra	de 4 a 7	Desempregado	16	2015	Após abandono	Multirresistência	Adquirida	2	Pulmonar	Unilateral cavitária	Falência	TBMR 4 (2Am5ELfxZTrd - 4Am3ELfxZTrd / 12ELfxTrd)	1	0	0	0	0	1	0	0	0	0	1	0	0	0	0	0	0	0	1	1	1	.	0	0	0	0	0	0	0	0	0	0	0	0	0
964	Masculino	Negra	de 4 a 7	outra	44	2002	Caso Novo	Multirresistência	Adquirida	1	Pulmonar	Bilateral cavitária	Tratamento completo	TBMR (2000-2005) (2Am5CfzEOfxTrd - 10Am2CfzEOfxTrd / 6CfzEOfxTrd)	1	0	1	0	0	1	0	0	0	0	0	0	0	1	0	0	0	0	1	0	0	0	0	0	0	0	0	0	0	0	0	0	0	0	0
965	Masculino	Negra	ignorada	Desempregado	33	2014	Após abandono	Multirresistência	Adquirida	3	Pulmonar	Bilateral cavitária	Tratamento completo	TBMR 3 (2Am5ELfxZTrd - 4Am3ELfxZTrd / 12ELfxTrd)	1	0	0	0	0	1	0	0	0	0	1	0	0	0	0	0	0	0	1	0	1	0	1	0	0	0	0	0	1	0	1	0	0	0	1
966	Masculino	Negra	de 4 a 7	outra	33	2012	Caso Novo	Multirresistência	Adquirida	1	Pulmonar	Bilateral cavitária	Abandono	TBMR 4 (2Am5ELfxTrd - 4Am3ELfxTrd / 12ELfxTrd)	1	0	0	0	0	1	0	0	0	0	1	0	0	0	0	0	0	0	1	0	0	0	1	0	0	0	0	0	1	0	0	0	0	0	0
967	Masculino	Negra	de 8 a 11	Desempregado	33	2013	Após abandono	Multirresistência	Adquirida	2	Pulmonar	Bilateral cavitária	Abandono	TBMR 4 (2Am5ELfxTrd - 4Am3ELfxTrd / 12ELfxTrd)	1	0	0	0	0	1	0	0	0	0	1	0	0	0	0	0	0	0	1	0	0	0	0	0	0	0	0	0	0	0	0	0	0	0	0
968	Masculino	Branca	ignorada	outra	41	2001	Caso Novo	Multirresistência	Adquirida	1	Pulmonar	Bilateral não cavitária	Tratamento completo	TBMR (2000-2005) (2Am5CfzEOfxTrd - 10Am2CfzEOfxTrd / 6CfzEOfxTrd)	1	0	1	0	0	1	0	0	0	0	0	0	0	1	0	0	0	0	1	0	0	0	0	0	0	0	0	0	0	0	0	0	0	0	0
969	Masculino	Branca	de 4 a 7	Aposentado	45	2005	Recidiva	Multirresistência	Adquirida	2	Pulmonar	Unilateral cavitária	Tratamento completo	TBMR (2005-2009) (2Am5EOfxZTrd - 4Am2EOfxZTrd - 6Am2EOfxTrd / 6EOfxTrd)	1	0	0	0	0	1	0	0	0	0	0	0	0	1	0	0	0	0	1	0	1	0	0	0	0	0	0	0	0	0	0	0	0	0	0
970	Masculino	Branca	12 ou mais	Outro profissional autônomo assalariado	32	2014	Caso Novo	Multirresistência	Adquirida	2	Extrapulmonar	.	Curado	TBMR 2 (2S5ELfxZTrd - 4S3ELfxZTrd / 12ELfxTrd)	0	0	0	0	0	1	0	0	0	0	1	0	0	0	0	0	0	1	1	1	1	1	0	0	0	0	0	0	0	0	0	0	0	0	0
971	Masculino	Negra	de 4 a 7	outra	59	2001	Falência ao primeiro tratamento	Multirresistência	Adquirida	2	Pulmonar	Unilateral não cavitária	Tratamento completo	Individualizado	1	0	1	0	0	1	0	0	0	0	0	0	0	1	0	0	0	0	1	0	0	0	0	0	0	0	0	0	0	0	0	0	0	0	0
972	Masculino	Negra	de 8 a 11	Profissional de asilo, abrigo ou albergue	44	2013	Caso Novo	Multirresistência	Adquirida	1	Pulmonar	Bilateral cavitária	Tratamento completo	TBMR 2 (2S5ELfxZTrd - 4S3ELfxZTrd / 12ELfxTrd)	0	0	0	0	0	1	0	0	0	0	1	0	0	0	0	0	0	1	1	1	1	0	0	0	0	0	0	0	0	0	0	0	0	0	0
973	Masculino	Branca	de 8 a 11	Outro profissional autônomo assalariado	51	2006	Caso Novo	Multirresistência	Adquirida	1	Pulmonar	Unilateral cavitária	Curado	TBMR 3 (2Am5EOfxTrd - 4Am3EOfxTrd / 12EOfxTrd)	1	0	0	0	0	1	0	0	0	0	0	0	0	1	0	0	0	0	1	0	0	0	1	0	0	0	0	0	0	0	0	0	1	0	0
974	Masculino	Branca	de 1 a 3	outra	39	2005	Caso Novo	Multirresistência	Adquirida	1	Pulmonar	Bilateral cavitária	Tratamento completo	TBMR (2000-2005) (2Am5CfzEOfxTrd - 10Am2CfzEOfxTrd / 6CfzEOfxTrd)	1	0	1	0	0	1	0	0	0	0	0	0	0	1	0	0	0	0	1	0	0	0	1	0	0	0	0	0	0	0	0	0	0	0	1
975	Masculino	Parda	de 8 a 11	outra	45	2003	Caso Novo	Multirresistência	Adquirida	1	Pulmonar	Bilateral cavitária	Falência	TBMR (2000-2005) (2Am5CfzEOfxTrd - 10Am2CfzEOfxTrd / 6CfzEOfxTrd)	1	0	1	0	0	1	0	0	0	0	0	0	0	1	0	0	0	0	1	0	0	0	0	0	0	0	0	0	0	0	0	0	0	0	0
976	Masculino	Parda	de 8 a 11	Outro profissional autônomo assalariado	46	2004	Outro	Resistência extensiva	Adquirida	2	Pulmonar	Bilateral cavitária	Tratamento completo	Individualizado	1	0	1	0	0	1	0	0	0	0	0	0	1	0	0	0	0	1	1	0	1	0	0	0	0	0	0	0	0	0	0	0	0	0	0
977	Masculino	Negra	de 1 a 3	outra	36	2002	Caso Novo	Multirresistência	Adquirida	1	Pulmonar	Bilateral não cavitária	Óbito	TBMR (2000-2005) (2Am5CfzEOfxTrd - 10Am2CfzEOfxTrd / 6CfzEOfxTrd)	1	0	1	0	0	1	0	0	0	0	0	0	0	1	0	0	0	0	1	0	0	0	0	0	0	0	0	0	0	0	0	0	0	0	0
978	Masculino	Negra	de 4 a 7	Outro profissional autônomo assalariado	47	2006	Caso Novo	Multirresistência	Adquirida	1	Pulmonar	Bilateral cavitária	Tratamento completo	TBMR (2005-2009) (2Am5EOfxZTrd - 4Am2EOfxZTrd - 6Am2EOfxTrd / 6EOfxTrd)	1	0	0	0	0	1	0	0	0	0	0	0	0	1	0	0	0	0	1	0	1	1	0	0	0	0	0	0	0	0	0	0	0	0	0
979	Masculino	Branca	ignorada	Outro profissional autônomo assalariado	55	2013	Após abandono	Multirresistência	Adquirida	2	Pulmonar	Unilateral não cavitária	Óbito	TBMR 4 (2Am5ELfxZTrd - 4Am3ELfxZTrd / 12ELfxTrd)	1	0	0	0	0	1	0	0	0	0	1	0	0	0	0	0	0	0	1	0	1	0	1	0	0	0	0	0	0	0	0	0	0	0	0
980	Masculino	Branca	de 4 a 7	Outro profissional autônomo assalariado	54	2013	Caso Novo	Multirresistência	Adquirida	1	Pulmonar	Bilateral cavitária	Abandono	TBMR 4 (2Am5ELfxZTrd - 4Am3ELfxZTrd / 12ELfxTrd)	1	0	0	0	0	1	0	0	0	0	1	0	0	0	0	0	0	0	1	0	1	0	0	0	0	0	0	0	0	0	0	0	0	0	0
981	Masculino	Parda	de 4 a 7	Aposentado	64	2014	Caso Novo	Multirresistência	Adquirida	1	Pulmonar	Bilateral cavitária	Falência	Individualizado	1	0	0	0	0	1	0	0	0	0	1	0	0	0	0	0	0	0	1	1	1	0	0	0	0	1	0	0	0	0	0	0	0	0	0
982	Masculino	Parda	de 4 a 7	Aposentado	65	2015	Falência ao primeiro tratamento	Multirresistência	Adquirida	2	Pulmonar	Unilateral cavitária	Óbito	Individualizado	0	0	1	0	1	0	1	0	0	0	0	1	1	0	0	0	0	0	0	1	0	0	0	0	0	1	0	0	0	0	0	0	0	0	0
983	Masculino	Parda	de 1 a 3	Outro profissional autônomo assalariado	53	2010	Caso Novo	Multirresistência	Adquirida	1	Pulmonar	Bilateral cavitária	Óbito	TBMR 3 (2Am5EOfxTrd - 4Am3EOfxTrd / 12EOfxTrd)	1	0	0	0	0	1	0	0	0	0	0	0	0	1	0	0	0	0	1	0	0	0	0	0	0	0	0	0	0	0	0	0	0	0	0
984	Masculino	Parda	de 1 a 3	outra	44	2002	Caso Novo	Multirresistência	Adquirida	1	Pulmonar	Bilateral cavitária	Óbito	TBMR (2000-2005) (2Am5CfzEOfxTrd - 10Am2CfzEOfxTrd / 6CfzEOfxTrd)	1	0	1	0	0	1	0	0	0	0	0	0	0	1	0	0	0	0	1	0	0	0	0	0	0	0	0	0	0	0	0	0	0	0	0
985	Masculino	Branca	de 1 a 3	outra	65	2013	Caso Novo	Multirresistência	Primária	1	Pulmonar	Bilateral cavitária	Tratamento completo	Individualizado	0	0	0	0	0	1	0	0	0	0	1	0	0	0	0	0	0	1	1	1	1	0	0	0	0	0	0	0	0	0	1	0	0	0	0
986	Masculino	Parda	de 8 a 11	Profissional de saúde	46	2002	Caso Novo	Multirresistência	Primária	1	Pulmonar	Unilateral cavitária	Falência	Individualizado	1	0	1	0	0	1	0	0	0	0	0	0	0	1	0	0	0	0	1	0	0	0	0	0	0	0	0	0	0	0	0	0	0	0	0
987	Masculino	Parda	de 8 a 11	Profissional de saúde	49	2004	Falência ao primeiro tratamento	Multirresistência	Adquirida	2	Pulmonar	Bilateral cavitária	Curado	Individualizado	1	0	1	0	0	1	0	0	0	0	0	0	1	0	0	0	0	0	1	0	0	0	0	0	0	0	0	0	0	0	0	0	0	0	0
988	Masculino	Negra	de 4 a 7	Outro profissional autônomo assalariado	58	2013	Caso Novo	Multirresistência	Adquirida	1	Pulmonar	Unilateral cavitária	Curado	TBMR 2 (2S5ELfxZTrd - 4S3ELfxZTrd / 12ELfxTrd)	0	0	0	0	0	1	0	0	0	0	1	0	0	0	0	0	0	1	1	1	1	0	1	0	0	0	0	0	0	0	0	0	0	0	0
989	Masculino	Negra	de 4 a 7	outra	45	2000	Caso Novo	Multirresistência	Adquirida	1	Pulmonar	Bilateral cavitária	Abandono	TBMR (2000-2005) (2Am5CfzEOfxTrd - 10Am2CfzEOfxTrd / 6CfzEOfxTrd)	1	0	1	0	0	1	0	0	0	0	0	0	0	1	0	0	0	0	1	0	0	0	0	0	0	0	0	0	0	0	0	0	0	0	0
990	Masculino	Negra	de 4 a 7	Outro profissional autônomo assalariado	47	2002	Após abandono	Multirresistência	Adquirida	2	Pulmonar	Bilateral cavitária	Óbito	Individualizado	1	0	1	0	0	1	0	0	0	0	0	0	0	1	0	0	0	0	0	0	0	0	1	0	0	0	0	0	0	0	0	0	0	0	0
991	Masculino	Parda	de 4 a 7	Outro profissional autônomo assalariado	54	2010	Caso Novo	Multirresistência	Adquirida	1	Pulmonar	Bilateral não cavitária	Abandono	TBMR 2 (2S5ELfxTrd - 4S3ELfxTrd / 12ELfxTrd)	0	0	0	0	0	1	0	0	0	0	1	0	0	0	0	0	0	1	1	0	0	0	1	0	0	0	0	0	0	0	0	0	0	0	0
992	Masculino	Parda	de 4 a 7	Outro profissional autônomo assalariado	55	2011	Após abandono	Multirresistência	Adquirida	2	Pulmonar	Bilateral não cavitária	Tratamento completo	TBMR 1 (2S5EOfxZTrd - 4S3EOfxZTrd / 12EOfxTrd)	0	0	0	0	0	1	0	0	0	0	0	0	0	1	0	0	0	1	1	0	1	0	1	0	0	0	0	0	0	0	0	0	0	0	0
993	Masculino	Branca	de 8 a 11	Outro profissional autônomo assalariado	48	2007	Caso Novo	Multirresistência	Primária	1	Pulmonar	Unilateral cavitária	Tratamento completo	TBMR (2005-2009) (2Am5EOfxZTrd - 4Am2EOfxZTrd - 6Am2EOfxTrd / 6EOfxTrd)	1	0	0	0	0	1	0	0	0	0	0	0	0	1	0	0	0	0	1	0	1	0	0	0	0	0	0	0	0	0	0	0	0	0	0
994	Masculino	Ignorada	de 4 a 7	outra	37	2002	Caso Novo	Multirresistência	Adquirida	1	Pulmonar	Bilateral cavitária	Tratamento completo	TBMR (2000-2005) (2Am5CfzEOfxTrd - 10Am2CfzEOfxTrd / 6CfzEOfxTrd)	1	0	1	0	0	1	0	0	0	0	0	0	0	1	0	0	0	0	1	0	0	0	0	0	0	1	0	0	0	1	0	0	0	0	0
995	Masculino	Parda	de 4 a 7	outra	52	2001	Caso Novo	Multirresistência	Adquirida	1	Pulmonar	Bilateral cavitária	Tratamento completo	TBMR (2000-2005) (2Am5CfzEOfxTrd - 10Am2CfzEOfxTrd / 6CfzEOfxTrd)	1	0	1	0	0	1	0	0	0	0	0	0	0	1	0	0	0	0	1	0	0	0	0	0	0	0	0	0	0	0	0	0	0	0	0
996	Feminino	Parda	de 4 a 7	outra	36	2015	Caso Novo	Multirresistência	Adquirida	1	Extrapulmonar	.	Curado	Individualizado	1	0	0	0	0	1	0	0	0	0	1	0	0	0	0	0	0	1	1	0	1	0	0	0	0	0	0	0	0	0	0	0	0	0	0
997	Masculino	Negra	de 4 a 7	Aposentado	68	2012	Caso Novo	Multirresistência	Adquirida	1	Pulmonar	Bilateral cavitária	Tratamento completo	TBMR 2 (2S5ELfxZTrd - 4S3ELfxZTrd / 12ELfxTrd)	0	0	0	0	0	1	0	0	0	0	1	0	0	0	0	0	0	1	1	0	1	0	0	0	0	0	0	0	1	0	0	0	0	0	0
998	Masculino	Branca	de 4 a 7	outra	29	2000	Caso Novo	Multirresistência	Adquirida	1	Pulmonar	Bilateral cavitária	Tratamento completo	TBMR (2000-2005) (2Am5CfzEOfxTrd - 10Am2CfzEOfxTrd / 6CfzEOfxTrd)	1	0	1	0	0	1	0	0	0	0	0	0	0	1	0	0	0	0	1	0	0	0	0	0	0	0	0	0	0	0	0	0	0	0	0
999	Masculino	Branca	de 4 a 7	outra	53	2003	Após abandono	Multirresistência	Adquirida	2	Pulmonar	Bilateral cavitária	Abandono	TBMR (2000-2005) (2Am5CfzEOfxTrd - 10Am2CfzEOfxTrd / 6CfzEOfxTrd)	1	0	1	0	0	1	0	0	0	0	0	0	0	1	0	0	0	0	1	0	0	0	0	0	0	0	0	0	0	0	0	0	0	0	0
1000	Masculino	Branca	de 4 a 7	outra	51	2001	Caso Novo	Multirresistência	Adquirida	1	Pulmonar	Bilateral cavitária	Abandono	TBMR (2000-2005) (2Am5CfzEOfxTrd - 10Am2CfzEOfxTrd / 6CfzEOfxTrd)	1	0	1	0	0	1	0	0	0	0	0	0	0	1	0	0	0	0	1	0	0	0	0	0	0	0	0	0	0	0	0	0	0	0	0
1001	Masculino	Negra	de 1 a 3	outra	54	2008	Caso Novo	Multirresistência	Adquirida	1	Pulmonar	Bilateral cavitária	Tratamento completo	TBMR 3 (2Am5EOfxTrd - 4Am3EOfxTrd / 12EOfxTrd)	1	0	0	0	0	1	0	0	0	0	0	0	0	1	0	0	0	0	1	0	0	0	1	0	0	0	0	0	0	0	0	0	0	0	0
1002	Masculino	Parda	de 4 a 7	Outro profissional autônomo assalariado	44	2014	Caso Novo	Multirresistência	Adquirida	1	Pulmonar	Bilateral cavitária	Curado	TBMR 2 (2S5ELfxZTrd - 4S3ELfxZTrd / 12ELfxTrd)	0	0	0	0	0	1	0	0	0	0	1	0	0	0	0	0	0	1	1	1	1	0	0	0	0	0	0	0	0	0	1	0	0	0	0
1003	Masculino	Branca	de 4 a 7	Outro profissional autônomo assalariado	38	2015	Caso Novo	Multirresistência	Adquirida	1	Ambos	Bilateral cavitária	Curado	TBMR 4 (2Am5ELfxZTrd - 4Am3ELfxZTrd / 12ELfxTrd)	1	0	0	0	0	1	0	0	0	0	1	0	0	0	0	0	0	0	1	0	1	0	1	0	0	1	0	0	0	0	1	0	0	0	0
1004	Masculino	Branca	12 ou mais	Estudante	27	2012	Caso Novo	Multirresistência	Adquirida	1	Pulmonar	Bilateral cavitária	Tratamento completo	TBMR 2 (2S5ELfxZTrd - 4S3ELfxZTrd / 12ELfxTrd)	0	0	0	0	0	1	0	0	0	0	1	0	0	0	0	0	0	1	1	1	1	0	0	0	0	0	0	0	0	0	0	0	0	0	0
1005	Masculino	Parda	12 ou mais	Profissional de saúde	42	2010	Caso Novo	Multirresistência	Adquirida	1	Pulmonar	Unilateral não cavitária	Curado	TBMR 2 (2S5ELfxZTrd - 4S3ELfxZTrd / 12ELfxTrd)	0	0	0	0	0	1	0	0	0	0	1	0	0	0	0	0	0	1	1	0	1	0	0	0	0	0	0	0	0	0	0	0	0	0	0
1006	Masculino	Branca	de 4 a 7	outra	40	2002	Caso Novo	Multirresistência	Adquirida	1	Pulmonar	Bilateral cavitária	Tratamento completo	TBMR (2000-2005) (2Am5CfzEOfxTrd - 10Am2CfzEOfxTrd / 6CfzEOfxTrd)	1	0	1	0	0	1	0	0	0	0	0	0	0	1	0	0	0	0	1	0	0	0	0	0	0	0	0	0	0	0	0	0	0	0	0
1007	Masculino	Branca	de 1 a 3	outra	32	2000	Caso Novo	Multirresistência	Adquirida	1	Pulmonar	Bilateral cavitária	Tratamento completo	TBMR (2000-2005) (2Am5CfzEOfxTrd - 10Am2CfzEOfxTrd / 6CfzEOfxTrd)	1	0	1	0	0	1	0	0	0	0	0	0	0	1	0	0	0	0	1	0	0	0	0	0	0	0	0	0	0	0	0	0	0	0	0
1008	Masculino	Branca	de 4 a 7	População privada de liberdade	35	2004	Caso Novo	Multirresistência	Adquirida	1	Pulmonar	Bilateral não cavitária	Tratamento completo	TBMR (2000-2005) (2Am5CfzEOfxTrd - 10Am2CfzEOfxTrd / 6CfzEOfxTrd)	1	0	1	0	0	1	0	0	0	0	0	0	0	1	0	0	0	0	1	0	0	0	0	0	0	0	0	0	0	0	0	0	0	0	0
1009	Masculino	Parda	de 8 a 11	Aposentado	55	2012	Caso Novo	Multirresistência	Primária	1	Pulmonar	Unilateral não cavitária	Tratamento completo	TBMR 2 (2S5ELfxZTrd - 4S3ELfxZTrd / 12ELfxTrd)	0	0	0	0	0	1	0	0	0	0	1	0	0	0	0	0	0	1	1	0	1	0	0	0	0	0	0	0	0	0	1	0	0	0	0
1010	Masculino	Branca	de 8 a 11	outra	56	2013	Caso Novo	Multirresistência	Adquirida	1	Pulmonar	Bilateral cavitária	Tratamento completo	TBMR 4 (2Am5ELfxTrd - 4Am3ELfxTrd / 12ELfxTrd)	1	0	0	0	0	1	0	0	0	0	1	0	0	0	0	0	0	0	1	0	0	0	0	0	0	0	0	0	0	0	0	0	0	0	0
1011	Masculino	Parda	de 4 a 7	outra	71	2001	Caso Novo	Multirresistência	Adquirida	1	Pulmonar	Bilateral cavitária	Tratamento completo	TBMR (2000-2005) (2Am5CfzEOfxTrd - 10Am2CfzEOfxTrd / 6CfzEOfxTrd)	1	0	1	0	0	1	0	0	0	0	0	0	0	1	0	0	0	0	1	0	0	0	0	0	0	0	0	0	0	0	0	0	0	0	0
1012	Masculino	Negra	de 4 a 7	Outro profissional autônomo assalariado	50	2010	Após abandono	Multirresistência	Adquirida	2	Pulmonar	Bilateral cavitária	Abandono	TBMR 4 (2Am5ELfxZTrd - 4Am3ELfxZTrd / 12ELfxTrd)	1	0	0	0	0	1	0	0	0	0	1	0	0	0	0	0	0	0	1	0	1	0	0	0	0	0	0	0	0	0	1	0	0	0	0
1013	Masculino	Negra	de 4 a 7	Outro profissional autônomo assalariado	49	2009	Caso Novo	Multirresistência	Adquirida	1	Pulmonar	Bilateral cavitária	Abandono	Individualizado	1	0	0	0	0	1	1	0	0	0	0	0	0	1	0	0	0	1	1	0	1	0	0	0	0	0	0	0	0	0	0	0	0	0	0
1014	Masculino	Parda	de 1 a 3	Aposentado	74	2013	Caso Novo	Multirresistência	Primária	1	Pulmonar	Bilateral não cavitária	Tratamento completo	TBMR 2 (2S5ELfxZTrd - 4S3ELfxZTrd / 12ELfxTrd)	0	0	0	0	0	1	0	0	0	0	1	0	0	0	0	0	0	1	1	0	1	0	0	0	0	0	0	0	0	0	0	0	0	0	0
1015	Masculino	Parda	de 4 a 7	Desempregado	36	2007	Caso Novo	Multirresistência	Adquirida	1	Pulmonar	Bilateral cavitária	Tratamento completo	TBMR 3 (2Am5EOfxTrd - 4Am3EOfxTrd / 12EOfxTrd)	1	0	0	0	0	1	0	0	0	0	0	0	0	1	0	0	0	0	1	0	0	0	0	0	0	0	0	0	0	0	0	0	0	0	0
1016	Masculino	Parda	de 1 a 3	Outro profissional autônomo assalariado	46	2009	Caso Novo	Multirresistência	Adquirida	1	Pulmonar	Unilateral cavitária	Tratamento completo	TBMR 3 (2Am5EOfxTrd - 4Am3EOfxTrd / 12EOfxTrd)	1	0	0	0	0	1	0	0	0	0	0	0	0	1	0	0	0	0	1	0	0	0	0	0	0	1	0	0	0	0	0	0	0	0	0
1017	Masculino	Negra	nenhuma	outra	58	2003	Caso Novo	Multirresistência	Adquirida	1	Pulmonar	Bilateral cavitária	Tratamento completo	TBMR (2000-2005) (2Am5CfzEOfxTrd - 10Am2CfzEOfxTrd / 6CfzEOfxTrd)	1	0	1	0	0	1	0	0	0	0	0	0	0	1	0	0	0	0	1	0	0	0	1	0	0	0	0	0	0	0	0	0	0	0	0
1018	Masculino	Negra	de 4 a 7	outra	33	2009	Caso Novo	Multirresistência	Adquirida	1	Pulmonar	Bilateral cavitária	Abandono	TBMR 3 (2Am5EOfxTrd - 4Am3EOfxTrd / 12EOfxTrd)	1	0	0	0	0	1	0	0	0	0	0	0	0	1	0	0	0	0	1	0	0	0	1	0	0	0	0	0	0	0	0	0	0	0	0
1019	Masculino	Parda	nenhuma	Desempregado	42	2011	Caso Novo	Multirresistência	Adquirida	1	Pulmonar	Bilateral cavitária	Óbito	TBMR 2 (2S5ELfxZTrd - 4S3ELfxZTrd / 12ELfxTrd)	0	0	0	0	0	1	0	0	0	0	1	0	0	0	0	0	0	1	1	0	1	0	1	0	0	0	0	0	0	0	0	0	0	0	0
1020	Masculino	Parda	de 4 a 7	Outro profissional autônomo assalariado	57	2003	Caso Novo	Multirresistência	Adquirida	1	Pulmonar	Bilateral cavitária	Tratamento completo	TBMR (2000-2005) (2Am5CfzEOfxTrd - 10Am2CfzEOfxTrd / 6CfzEOfxTrd)	1	0	1	0	0	1	0	0	0	0	0	0	0	1	0	0	0	0	1	0	0	0	0	0	0	0	0	0	0	0	0	0	0	1	0
1021	Masculino	Branca	de 4 a 7	outra	48	2001	Caso Novo	Multirresistência	Adquirida	1	Pulmonar	Bilateral não cavitária	Tratamento completo	TBMR (2000-2005) (2Am5CfzEOfxTrd - 10Am2CfzEOfxTrd / 6CfzEOfxTrd)	1	0	1	0	0	1	0	0	0	0	0	0	0	1	0	0	0	0	1	0	0	0	0	0	0	1	0	0	0	0	0	0	0	0	0
1022	Masculino	Branca	de 8 a 11	Aposentado	57	2008	Caso Novo	Multirresistência	Primária	1	Pulmonar	Bilateral cavitária	Tratamento completo	TBMR 3 (2Am5EOfxTrd - 4Am3EOfxTrd / 12EOfxTrd)	1	0	0	0	0	1	0	0	0	0	0	0	0	1	0	0	0	0	1	0	0	0	0	1	0	1	0	0	1	0	0	0	0	0	0
1023	Masculino	Negra	12 ou mais	outra	52	2014	Caso Novo	Multirresistência	Adquirida	1	Pulmonar	Unilateral cavitária	Curado	Individualizado	1	0	0	0	0	1	0	0	0	0	1	0	0	0	0	0	0	0	1	0	1	0	1	0	0	0	0	0	0	0	1	0	0	0	0
1024	Masculino	Branca	de 4 a 7	Outro profissional autônomo assalariado	41	2011	Caso Novo	Multirresistência	Adquirida	1	Pulmonar	Bilateral cavitária	Tratamento completo	TBMR 4 (2Am5ELfxZTrd - 4Am3ELfxZTrd / 12ELfxTrd)	1	0	0	0	0	1	0	0	0	0	1	0	0	0	0	0	0	0	1	0	1	0	0	0	0	0	0	0	1	0	0	0	0	0	0
1025	Masculino	Negra	de 4 a 7	outra	56	2014	Caso Novo	Multirresistência	Adquirida	1	Pulmonar	Bilateral cavitária	Tratamento completo	Individualizado	0	0	0	0	1	1	1	0	0	0	1	0	1	0	0	0	0	0	1	1	1	0	1	0	0	0	0	0	0	0	1	0	0	0	0
1026	Masculino	Branca	de 1 a 3	outra	38	2002	Caso Novo	Multirresistência	Adquirida	1	Pulmonar	Bilateral cavitária	Tratamento completo	TBMR (2000-2005) (2Am5CfzEOfxTrd - 10Am2CfzEOfxTrd / 6CfzEOfxTrd)	1	0	1	0	0	1	0	0	0	0	0	0	0	1	0	0	0	0	1	0	0	0	0	0	0	0	0	0	0	0	0	0	0	0	0
1027	Masculino	Parda	de 4 a 7	outra	65	2003	Caso Novo	Multirresistência	Adquirida	1	Extrapulmonar	.	Curado	TBMR (2000-2005) (2Am5CfzEOfxTrd - 10Am2CfzEOfxTrd / 6CfzEOfxTrd)	1	0	1	0	0	1	0	0	0	0	0	0	0	1	0	0	0	0	1	0	0	0	0	0	0	0	0	0	0	0	0	0	0	0	0
1028	Masculino	Parda	de 1 a 3	Desempregado	59	2011	Caso Novo	Multirresistência	Adquirida	1	Pulmonar	Bilateral não cavitária	Curado	TBMR 2 (2S5ELfxZTrd - 4S3ELfxZTrd / 12ELfxTrd)	0	0	0	0	0	1	0	0	0	0	1	0	0	0	0	0	0	1	1	0	1	0	0	0	0	0	0	1	0	0	0	0	0	0	0
1029	Masculino	Ignorada	de 1 a 3	outra	59	2002	Caso Novo	Multirresistência	Adquirida	1	Pulmonar	Bilateral cavitária	Curado	TBMR (2000-2005) (2Am5CfzEOfxTrd - 10Am2CfzEOfxTrd / 6CfzEOfxTrd)	1	0	1	0	0	1	0	0	0	0	0	0	0	1	0	0	0	0	1	0	0	0	0	0	0	0	0	0	1	0	0	0	0	0	0
1030	Masculino	Parda	de 1 a 3	outra	20	2012	Caso Novo	Multirresistência	Adquirida	1	Pulmonar	Bilateral cavitária	Curado	Individualizado	0	0	0	0	0	1	1	0	0	0	1	0	0	0	0	0	0	1	1	1	0	0	0	0	0	0	0	0	0	0	0	0	0	0	0
1031	Masculino	Branca	de 1 a 3	outra	37	2003	Caso Novo	Multirresistência	Primária	1	Pulmonar	Bilateral cavitária	Óbito	Individualizado	0	0	1	0	0	1	0	0	0	0	0	0	0	1	0	0	0	0	1	0	0	0	1	0	0	0	0	0	0	0	0	0	0	0	0
1032	Masculino	Negra	12 ou mais	outra	39	2001	Caso Novo	Multirresistência	Adquirida	1	Pulmonar	Bilateral cavitária	Óbito	TBMR (2000-2005) (2Am5CfzEOfxTrd - 10Am2CfzEOfxTrd / 6CfzEOfxTrd)	1	0	1	0	0	1	0	0	0	0	0	0	0	1	0	0	0	0	1	0	0	0	0	0	0	0	0	0	0	0	0	0	0	0	0
1033	Masculino	Parda	de 1 a 3	Profissional de asilo, abrigo ou albergue	47	2011	Caso Novo	Multirresistência	Adquirida	1	Pulmonar	Bilateral cavitária	Óbito	TBMR 2 (2S5ELfxZTrd - 4S3ELfxZTrd / 12ELfxTrd)	0	0	0	0	0	1	0	0	0	0	1	0	0	0	0	0	0	1	1	0	1	0	1	0	0	0	0	0	0	0	0	0	0	0	0
1034	Masculino	Parda	de 8 a 11	Outro profissional autônomo assalariado	56	2013	Falência ao primeiro tratamento	Multirresistência	Adquirida	2	Pulmonar	Bilateral cavitária	Curado	Individualizado	1	0	0	0	0	0	1	0	0	0	1	0	0	0	0	0	0	0	1	1	1	0	0	0	0	0	0	0	0	0	1	0	0	0	0
1035	Masculino	Parda	de 8 a 11	Outro profissional autônomo assalariado	26	2014	Caso Novo	Resistência extensiva	Primária	1	Pulmonar	Bilateral cavitária	Falência	TBMR 2 (2S5ELfxTrd - 4S3ELfxTrd / 12ELfxTrd)	0	0	0	0	0	1	0	0	0	0	1	0	0	0	0	0	0	1	1	0	0	0	1	0	0	1	0	0	0	0	1	0	0	0	1
1036	Masculino	Parda	de 8 a 11	Outro profissional autônomo assalariado	27	2014	Mudança do padrão de resistencia	Resistência extensiva	Adquirida	2	Pulmonar	Bilateral cavitária	Falência	Individualizado	0	0	1	0	1	0	0	0	0	0	1	1	1	0	1	0	0	0	0	1	0	0	1	0	0	1	0	0	0	0	1	0	0	0	0
1037	Masculino	Negra	de 4 a 7	Desempregado	34	2005	Caso Novo	Multirresistência	Adquirida	1	Pulmonar	Unilateral não cavitária	Curado	TBMR (2000-2005) (2Am5CfzEOfxTrd - 10Am2CfzEOfxTrd / 6CfzEOfxTrd)	1	0	1	0	0	1	0	0	0	0	0	0	0	1	0	0	0	0	1	0	0	0	0	0	0	0	0	0	0	0	0	0	0	0	0
1038	Masculino	Negra	de 4 a 7	Desempregado	69	2011	Caso Novo	Multirresistência	Primária	1	Pulmonar	Bilateral cavitária	Curado	TBMR 2 (2S5ELfxZTrd - 4S3ELfxZTrd / 12ELfxTrd)	0	0	0	0	0	1	0	0	0	0	1	0	0	0	0	0	0	1	1	0	1	0	0	0	0	0	0	0	0	0	0	0	0	0	0
1039	Masculino	Branca	de 4 a 7	Aposentado	59	2006	Caso Novo	Multirresistência	Adquirida	1	Pulmonar	Bilateral não cavitária	Curado	TBMR 3 (2Am5EOfxZTrd - 4Am3EOfxZTrd / 12EOfxTrd)	1	0	0	0	0	1	0	0	0	0	0	0	0	1	0	0	0	0	1	0	1	0	0	0	0	1	0	0	0	0	0	0	0	0	0
1040	Masculino	Parda	de 4 a 7	Aposentado	58	2006	Caso Novo	Multirresistência	Adquirida	1	Pulmonar	Bilateral cavitária	Tratamento completo	TBMR 3 (2Am5EOfxTrd - 4Am3EOfxTrd / 12EOfxTrd)	1	0	0	0	0	1	0	0	0	0	0	0	0	1	0	0	0	0	1	0	0	0	0	0	0	0	0	0	0	0	0	0	0	0	0
1041	Masculino	Parda	de 4 a 7	Desempregado	43	2003	Caso Novo	Multirresistência	Adquirida	1	Pulmonar	Bilateral cavitária	Óbito	Individualizado	1	0	1	0	0	1	0	0	0	0	0	0	0	1	0	0	0	0	1	0	0	0	1	0	0	0	0	0	0	0	0	0	0	0	0
1042	Masculino	Negra	de 4 a 7	Outro profissional autônomo assalariado	50	2013	Outro	Multirresistência	Adquirida	2	Pulmonar	Bilateral cavitária	Curado	Individualizado	0	0	0	0	1	1	0	0	0	0	1	1	1	0	0	0	0	0	0	0	0	0	0	0	0	0	0	0	1	0	0	0	0	0	0
1043	Masculino	Negra	de 4 a 7	Outro profissional autônomo assalariado	49	2013	Caso Novo	Multirresistência	Adquirida	1	Pulmonar	Bilateral cavitária	Falência	Individualizado	1	0	0	0	0	1	1	0	0	0	1	0	0	0	0	0	0	1	1	0	1	0	0	0	0	0	0	0	1	0	0	0	0	0	0
1044	Masculino	Parda	de 8 a 11	Outro profissional autônomo assalariado	52	2008	Caso Novo	Multirresistência	Adquirida	1	Pulmonar	Unilateral cavitária	Tratamento completo	TBMR 3 (2Am5EOfxZTrd - 4Am3EOfxZTrd / 12EOfxTrd)	1	0	0	0	0	1	0	0	0	0	0	0	0	1	0	0	0	0	1	0	1	0	0	0	0	0	0	0	0	0	0	0	0	0	0
1045	Masculino	Negra	de 1 a 3	Outro profissional autônomo assalariado	48	2012	Caso Novo	Multirresistência	Adquirida	1	Pulmonar	Bilateral cavitária	Óbito	TBMR 4 (2Am5ELfxZTrd - 4Am3ELfxZTrd / 12ELfxTrd)	1	0	0	0	0	1	0	0	0	0	1	0	0	0	0	0	0	0	1	0	1	0	1	0	0	0	0	0	0	0	0	0	0	0	0
1046	Masculino	Negra	ignorada	População em situação de rua	33	2015	Caso Novo	Multirresistência	Adquirida	1	Pulmonar	Unilateral cavitária	Tratamento completo	Individualizado	0	0	0	0	0	1	0	1	0	0	1	0	0	0	0	0	0	1	1	1	1	0	1	0	0	0	0	0	0	0	1	0	0	0	1
1047	Masculino	Parda	de 4 a 7	outra	54	2015	Caso Novo	Multirresistência	Primária	1	Ambos	Unilateral não cavitária	Curado	Individualizado	1	0	0	0	0	1	0	0	0	0	1	0	0	0	0	0	0	0	1	1	1	1	0	0	0	0	0	0	0	0	0	0	0	0	0
1048	Masculino	Branca	de 1 a 3	outra	48	2012	Caso Novo	Multirresistência	Primária	1	Pulmonar	Unilateral não cavitária	Tratamento completo	TBMR 4 (2Am5ELfxZTrd - 4Am3ELfxZTrd / 12ELfxTrd)	1	0	0	0	0	1	0	0	0	0	1	0	0	0	0	0	0	0	1	0	1	0	1	0	0	1	0	0	1	0	0	0	0	0	0
1049	Masculino	Ignorada	de 1 a 3	outra	39	2003	Caso Novo	Multirresistência	Adquirida	1	Pulmonar	Bilateral cavitária	Óbito	TBMR (2000-2005) (2Am5CfzEOfxTrd - 10Am2CfzEOfxTrd / 6CfzEOfxTrd)	1	0	1	0	0	1	0	0	0	0	0	0	0	1	0	0	0	0	1	0	0	0	0	0	0	0	0	0	0	0	0	0	0	0	0
1050	Masculino	Parda	de 8 a 11	Outro profissional autônomo assalariado	68	2010	Caso Novo	Multirresistência	Adquirida	1	Pulmonar	Unilateral cavitária	Tratamento completo	Individualizado	0	0	0	0	0	1	0	0	0	0	0	0	0	1	0	0	0	1	1	0	1	0	0	0	0	1	0	0	0	0	0	0	0	0	0
1051	Masculino	Branca	de 4 a 7	Outro profissional autônomo assalariado	43	2007	Caso Novo	Multirresistência	Adquirida	1	Pulmonar	Unilateral não cavitária	Abandono	TBMR 3 (2Am5EOfxZTrd - 4Am3EOfxZTrd / 12EOfxTrd)	1	0	0	0	0	1	0	0	0	0	0	0	0	1	0	0	0	0	1	0	1	0	1	0	0	0	0	0	0	0	0	0	0	0	1
1052	Masculino	Parda	de 4 a 7	Outro profissional autônomo assalariado	53	2015	Caso Novo	Multirresistência	Adquirida	1	Pulmonar	Unilateral cavitária	Falência	TBMR 4 (2Am5ELfxZTrd - 4Am3ELfxZTrd / 12ELfxTrd)	1	0	0	0	0	1	0	0	0	0	1	0	0	0	0	0	0	0	1	0	1	0	0	0	0	0	0	0	0	0	0	0	0	0	0
1053	Masculino	Parda	de 4 a 7	outra	49	2004	Caso Novo	Multirresistência	Adquirida	1	Pulmonar	Unilateral não cavitária	Curado	TBMR (2000-2005) (2Am5CfzEOfxTrd - 10Am2CfzEOfxTrd / 6CfzEOfxTrd)	1	0	1	0	0	1	0	0	0	0	0	0	0	1	0	0	0	0	1	0	0	0	0	0	0	0	0	0	0	0	0	0	0	0	0
1054	Masculino	Negra	de 4 a 7	População privada de liberdade	24	2005	Após abandono	Multirresistência	Adquirida	2	Pulmonar	Bilateral cavitária	Abandono	TBMR (2000-2005) (2Am5CfzEOfxTrd - 10Am2CfzEOfxTrd / 6CfzEOfxTrd)	1	0	1	0	0	1	0	0	0	0	0	0	0	1	0	0	0	0	1	0	0	0	0	0	0	0	0	0	0	0	0	0	0	0	0
1055	Masculino	Negra	de 4 a 7	População privada de liberdade	24	2004	Caso Novo	Multirresistência	Primária	1	Pulmonar	Bilateral não cavitária	Abandono	TBMR (2000-2005) (2Am5CfzEOfxTrd - 10Am2CfzEOfxTrd / 6CfzEOfxTrd)	1	0	1	0	0	1	0	0	0	0	0	0	0	1	0	0	0	0	1	0	0	0	0	0	0	0	0	0	0	0	0	0	0	0	0
1056	Masculino	Branca	de 1 a 3	Outro profissional autônomo assalariado	52	2010	Caso Novo	Multirresistência	Adquirida	1	Pulmonar	Unilateral cavitária	Curado	Individualizado	1	0	0	0	0	1	0	0	0	0	1	0	0	0	0	0	0	0	1	0	1	0	0	0	0	0	0	0	0	0	0	0	0	0	0
1057	Masculino	Negra	de 4 a 7	Outro profissional autônomo assalariado	46	2009	Falência ao primeiro tratamento	Multirresistência	Adquirida	2	Pulmonar	Bilateral cavitária	Falência	TBMR 3 (2Am5EOfxTrd - 4Am3EOfxTrd / 12EOfxTrd)	1	0	0	0	0	1	0	0	0	0	0	0	0	1	0	0	0	0	1	0	0	0	0	0	0	0	0	0	0	0	0	0	0	0	0
1058	Masculino	Negra	de 4 a 7	Outro profissional autônomo assalariado	51	2014	Falência ao retratamento	Resistência extensiva	Adquirida	4	Pulmonar	Bilateral cavitária	Óbito	Individualizado	0	0	1	0	1	0	0	0	0	0	0	1	0	0	1	0	0	0	0	1	0	0	0	0	0	0	0	0	0	0	0	0	0	0	0
1059	Masculino	Negra	de 4 a 7	Outro profissional autônomo assalariado	48	2011	Falência ao retratamento	Multirresistência	Adquirida	3	Pulmonar	Bilateral cavitária	Falência	TBMR 3 (2Am5EOfxTrd - 4Am3EOfxTrd / 12EOfxTrd)	1	0	0	0	0	1	0	0	0	0	0	0	0	1	0	0	0	0	1	0	0	0	1	0	0	0	0	0	1	0	0	0	0	0	0
1060	Masculino	Negra	de 4 a 7	Outro profissional autônomo assalariado	45	2008	Caso Novo	Multirresistência	Primária	1	Pulmonar	Bilateral cavitária	Falência	TBMR (2005-2009) (2Am5EOfxZTrd - 4Am2EOfxZTrd - 6Am2EOfxTrd / 6EOfxTrd)	1	0	0	0	0	1	0	0	0	0	0	0	0	1	0	0	0	0	1	0	1	0	0	0	0	0	0	0	0	0	0	0	0	0	0
1061	Masculino	Negra	de 4 a 7	outra	23	2000	Caso Novo	Multirresistência	Primária	1	Pulmonar	Bilateral não cavitária	Óbito	Individualizado	1	0	1	0	0	1	0	0	0	0	0	0	0	1	0	0	0	0	1	0	0	0	0	0	0	0	0	0	0	0	0	0	0	0	0
1062	Masculino	Branca	nenhuma	outra	75	2000	Caso Novo	Multirresistência	Adquirida	1	Pulmonar	Bilateral cavitária	Tratamento completo	TBMR (2000-2005) (2Am5CfzEOfxTrd - 10Am2CfzEOfxTrd / 6CfzEOfxTrd)	1	0	1	0	0	1	0	0	0	0	0	0	0	1	0	0	0	0	1	0	0	0	0	0	0	0	0	0	0	0	0	0	0	0	0
1063	Masculino	Parda	de 4 a 7	Outro profissional autônomo assalariado	62	2013	Caso Novo	Multirresistência	Adquirida	1	Pulmonar	Bilateral cavitária	Curado	Individualizado	1	0	0	0	0	1	0	0	0	0	1	0	0	1	0	0	0	0	1	1	1	.	0	0	0	0	0	0	0	0	0	0	0	0	0
1064	Masculino	Branca	de 8 a 11	Outro profissional autônomo assalariado	58	2008	Caso Novo	Multirresistência	Adquirida	1	Pulmonar	Unilateral não cavitária	Óbito	TBMR 3 (2Am5EOfxZTrd - 4Am3EOfxZTrd / 12EOfxTrd)	1	0	0	0	0	1	0	0	0	0	0	0	0	1	0	0	0	0	1	0	1	0	0	0	0	0	0	1	0	0	0	0	0	0	0
1065	Masculino	Negra	de 4 a 7	outra	36	2002	Caso Novo	Multirresistência	Adquirida	1	Pulmonar	Bilateral não cavitária	Tratamento completo	TBMR (2000-2005) (2Am5CfzEOfxTrd - 10Am2CfzEOfxTrd / 6CfzEOfxTrd)	1	0	1	0	0	1	0	0	0	0	0	0	0	1	0	0	0	0	1	0	0	0	0	0	0	0	0	0	0	0	0	0	0	0	0
1066	Masculino	Branca	de 1 a 3	outra	50	2011	Caso Novo	Multirresistência	Primária	1	Pulmonar	Bilateral cavitária	Tratamento completo	TBMR 4 (2Am5ELfxTrd - 4Am3ELfxTrd / 12ELfxTrd)	1	0	0	0	0	1	0	0	0	0	1	0	0	0	0	0	0	0	1	0	0	0	1	0	0	0	0	0	0	0	0	0	0	0	0
1067	Masculino	Ignorada	de 8 a 11	Outro profissional autônomo assalariado	51	2007	Caso Novo	Multirresistência	Adquirida	1	Pulmonar	Bilateral cavitária	Falência	TBMR (2005-2009) (2S5EOfxZTrd - 4S2EOfxZTrd - 6S2EOfxTrd / 6EOfxTrd)	0	0	0	0	0	1	0	0	0	0	0	0	0	1	0	0	0	1	1	0	1	0	0	0	0	0	0	0	0	0	0	0	0	0	0
1068	Masculino	Negra	de 4 a 7	Desempregado	46	2014	Falência ao retratamento	Resistência extensiva	Adquirida	4	Pulmonar	Bilateral cavitária	Falência	Individualizado	0	0	1	0	1	0	0	0	0	0	1	1	1	0	0	0	0	0	0	1	0	0	0	0	0	0	0	0	0	0	0	0	0	0	0
1069	Masculino	Branca	12 ou mais	outra	34	2002	Caso Novo	Multirresistência	Adquirida	1	Pulmonar	Bilateral cavitária	Abandono	Individualizado	1	0	1	0	0	1	0	0	0	0	0	0	0	1	0	0	0	0	1	0	0	0	0	0	0	0	0	0	0	0	0	0	0	0	0
1070	Masculino	Branca	de 4 a 7	Outro profissional autônomo assalariado	39	2007	Falência ao retratamento	Multirresistência	Adquirida	2	Pulmonar	Bilateral cavitária	Falência	Individualizado	1	0	0	0	0	0	0	0	0	0	0	0	0	1	0	0	0	0	1	0	1	0	1	0	0	0	0	0	0	0	0	0	0	0	0
1071	Masculino	Branca	de 4 a 7	Outro profissional autônomo assalariado	44	2012	Falência ao retratamento	Multirresistência	Adquirida	3	Pulmonar	Bilateral cavitária	Falência	Individualizado	1	0	0	1	0	1	0	1	0	0	0	0	1	1	0	0	1	1	0	0	0	0	0	0	0	0	0	0	0	0	0	0	0	0	0
1072	Masculino	Negra	de 8 a 11	Outro profissional autônomo assalariado	33	2011	Caso Novo	Multirresistência	Adquirida	1	Pulmonar	Bilateral cavitária	Óbito	TBMR 4 (2Am5ELfxZTrd - 4Am3ELfxZTrd / 12ELfxTrd)	1	0	0	0	0	1	0	0	0	0	1	0	0	0	0	0	0	0	1	0	1	0	1	0	0	0	0	0	0	0	0	0	0	0	0
1073	Masculino	Branca	ignorada	outra	23	2004	Caso Novo	Multirresistência	Adquirida	1	Pulmonar	Bilateral cavitária	Tratamento completo	Individualizado	1	0	1	0	0	1	0	0	0	0	0	0	0	1	0	0	0	0	1	0	1	0	0	0	0	0	0	0	1	0	0	0	0	0	0
1074	Masculino	Negra	de 8 a 11	Outro profissional autônomo assalariado	45	2015	Recidiva	Multirresistência	Adquirida	2	Pulmonar	Bilateral cavitária	Tratamento completo	Individualizado	0	0	1	0	0	1	1	0	0	0	1	0	0	0	0	0	0	0	1	1	0	0	0	0	0	0	0	0	0	0	1	0	0	0	0
1075	Masculino	Negra	de 4 a 7	População privada de liberdade	30	2000	Caso Novo	Multirresistência	Adquirida	1	Pulmonar	Bilateral cavitária	Tratamento completo	TBMR (2000-2005) (2Am5CfzEOfxTrd - 10Am2CfzEOfxTrd / 6CfzEOfxTrd)	1	0	1	0	0	1	0	0	0	0	0	0	0	1	0	0	0	0	1	0	0	0	0	0	0	0	0	0	0	0	0	0	0	0	0
1076	Masculino	Branca	nenhuma	outra	33	2003	Caso Novo	Multirresistência	Adquirida	1	Pulmonar	Bilateral não cavitária	Óbito	TBMR (2000-2005) (2Am5CfzEOfxTrd - 10Am2CfzEOfxTrd / 6CfzEOfxTrd)	1	0	1	0	0	1	0	0	0	0	0	0	0	1	0	0	0	0	1	0	0	0	0	0	0	0	0	0	0	0	0	0	0	0	0
1077	Masculino	Negra	de 4 a 7	Outro profissional autônomo assalariado	41	2000	Falência ao primeiro tratamento	Multirresistência	Adquirida	2	Pulmonar	Bilateral cavitária	Óbito	Individualizado	1	0	0	0	0	1	0	0	0	0	0	0	0	1	0	0	0	0	1	0	0	0	0	0	0	0	0	0	1	0	0	0	0	0	0
1078	Masculino	Branca	de 4 a 7	Outro profissional autônomo assalariado	48	2015	Caso Novo	Multirresistência	Primária	1	Pulmonar	Bilateral cavitária	Tratamento completo	TBMR 2 (2S5ELfxZTrd - 4S3ELfxZTrd / 12ELfxTrd)	0	0	0	0	0	1	0	0	0	0	1	0	0	0	0	0	0	1	1	0	1	0	0	0	0	1	0	0	0	0	1	0	0	0	0
1079	Masculino	Branca	nenhuma	outra	61	2003	Caso Novo	Multirresistência	Adquirida	1	Pulmonar	Bilateral cavitária	Tratamento completo	TBMR (2000-2005) (2Am5CfzEOfxTrd - 10Am2CfzEOfxTrd / 6CfzEOfxTrd)	1	0	1	0	0	1	0	0	0	0	0	0	0	1	0	0	0	0	1	0	0	0	0	0	0	0	0	0	0	0	0	0	0	0	0
1080	Masculino	Negra	de 4 a 7	Aposentado	48	2009	Caso Novo	Multirresistência	Primária	1	Pulmonar	Bilateral cavitária	Tratamento completo	TBMR (2005-2009) (2Am5EOfxZTrd - 4Am2EOfxZTrd - 6Am2EOfxTrd / 6EOfxTrd)	1	0	0	0	0	1	0	0	0	0	0	0	0	1	0	0	0	0	1	0	1	0	0	0	0	0	0	0	0	0	0	0	0	0	0
1081	Masculino	Branca	ignorada	outra	53	2008	Caso Novo	Multirresistência	Adquirida	1	Pulmonar	Bilateral cavitária	Óbito	TBMR (2005-2009) (2Am5EOfxZTrd - 4Am2EOfxZTrd - 6Am2EOfxTrd / 6EOfxTrd)	1	0	0	0	0	1	0	0	0	0	0	0	0	1	0	0	0	0	1	0	1	1	0	0	0	0	0	0	0	0	0	0	0	0	0
1082	Masculino	Branca	de 4 a 7	outra	53	2006	Caso Novo	Multirresistência	Adquirida	1	Pulmonar	Bilateral cavitária	Óbito	TBMR 3 (2Am5EOfxTrd - 4Am3EOfxTrd / 12EOfxTrd)	1	0	0	0	0	1	0	0	0	0	0	0	0	1	0	0	0	0	1	0	0	0	1	0	0	0	0	0	0	0	0	0	0	0	0
1083	Feminino	Branca	nenhuma	Dona de casa	64	2015	Caso Novo	Multirresistência	Adquirida	1	Pulmonar	Bilateral cavitária	Curado	TBMR 4 (2Am5ELfxZTrd - 4Am3ELfxZTrd / 12ELfxTrd)	1	0	0	0	0	1	0	0	0	0	1	0	0	0	0	0	0	0	1	0	1	0	0	0	0	0	0	0	1	0	1	0	0	0	0
1084	Masculino	Branca	de 8 a 11	Desempregado	20	2006	Caso Novo	Multirresistência	Adquirida	1	Pulmonar	Bilateral cavitária	Curado	TBMR (2005-2009) (2Am5EOfxZTrd - 4Am2EOfxZTrd - 6Am2EOfxTrd / 6EOfxTrd)	1	0	0	0	0	1	0	0	0	0	0	0	0	1	0	0	0	0	1	0	1	0	0	0	0	0	0	0	0	0	0	0	0	0	0
1085	Feminino	Parda	de 4 a 7	outra	27	2010	Caso Novo	Multirresistência	Primária	1	Pulmonar	Bilateral cavitária	Curado	TBMR 4 (2Am5ELfxZTrd - 4Am3ELfxZTrd / 12ELfxTrd)	1	0	0	0	0	1	0	0	0	0	1	0	0	0	0	0	0	0	1	0	1	0	0	0	0	1	0	0	0	0	0	0	0	0	0
1086	Masculino	Parda	de 4 a 7	Ambulante	29	2006	Caso Novo	Multirresistência	Primária	1	Pulmonar	Bilateral cavitária	Tratamento completo	TBMR (2005-2009) (2Am5EOfxZTrd - 4Am2EOfxZTrd - 6Am2EOfxTrd / 6EOfxTrd)	1	0	0	0	0	1	0	0	0	0	0	0	0	1	0	0	0	0	1	0	1	0	1	0	0	0	0	0	0	0	0	0	0	0	1
1087	Masculino	Branca	de 1 a 3	Ambulante	38	2008	Caso Novo	Multirresistência	Adquirida	1	Pulmonar	Bilateral cavitária	Tratamento completo	TBMR 3 (2Am5EOfxTrd - 4Am3EOfxTrd / 12EOfxTrd)	1	0	0	0	0	1	0	0	0	0	0	0	0	1	0	0	0	0	1	0	0	0	0	0	0	0	0	0	0	0	0	0	0	0	0
1088	Masculino	Branca	de 1 a 3	outra	36	2005	Caso Novo	Multirresistência	Adquirida	1	Pulmonar	Bilateral não cavitária	Óbito	TBMR (2000-2005) (2Am5CfzEOfxTrd - 10Am2CfzEOfxTrd / 6CfzEOfxTrd)	1	0	1	0	0	1	0	0	0	0	0	0	0	1	0	0	0	0	1	0	0	0	1	0	0	0	0	0	1	0	0	0	0	0	0
1089	Masculino	Parda	de 4 a 7	Outro profissional autônomo assalariado	52	2014	Falência ao retratamento	Resistência extensiva	Adquirida	3	Pulmonar	Bilateral cavitária	Tratamento completo	Individualizado	0	0	1	0	0	0	0	1	0	0	1	1	0	0	1	0	0	0	0	1	0	0	0	0	0	0	0	0	1	0	0	0	0	0	0
1090	Masculino	Parda	de 4 a 7	Outro profissional autônomo assalariado	44	2006	Caso Novo	Resistência extensiva	Adquirida	1	Pulmonar	Unilateral cavitária	Abandono	Individualizado	1	0	0	0	0	1	0	0	0	0	0	0	0	1	0	0	0	0	1	0	0	0	0	0	0	0	0	0	0	0	0	0	0	0	0
1091	Masculino	Parda	de 4 a 7	Outro profissional autônomo assalariado	50	2012	Outro	Resistência extensiva	Adquirida	2	Pulmonar	Bilateral cavitária	Falência	Individualizado	0	0	0	0	0	1	1	0	0	0	0	0	1	0	0	0	0	0	1	0	0	0	0	0	0	0	0	0	0	0	0	0	0	0	0
1092	Masculino	Branca	de 4 a 7	Desempregado	46	2006	Caso Novo	Multirresistência	Adquirida	1	Pulmonar	Bilateral cavitária	Curado	Individualizado	1	0	0	0	0	1	0	0	0	0	0	0	0	1	0	0	0	0	1	0	0	1	0	0	0	0	0	0	0	0	0	0	0	0	0
1093	Masculino	Parda	de 1 a 3	outra	47	2010	Caso Novo	Multirresistência	Adquirida	1	Pulmonar	Bilateral cavitária	Curado	Individualizado	0	0	0	0	0	1	0	0	0	0	1	0	0	0	0	0	0	1	1	0	0	0	0	0	0	0	0	0	0	0	0	0	0	0	0
1094	Masculino	Ignorada	nenhuma	Outro profissional autônomo assalariado	37	2002	Após abandono	Multirresistência	Adquirida	2	Pulmonar	Bilateral cavitária	Abandono	TBMR (2000-2005) (2Am5CfzEOfxTrd - 10Am2CfzEOfxTrd / 6CfzEOfxTrd)	1	0	1	0	0	1	0	0	0	0	0	0	0	1	0	0	0	0	1	0	0	0	0	0	0	0	0	0	0	0	0	0	0	0	0
1095	Masculino	Parda	de 1 a 3	outra	35	2001	Caso Novo	Multirresistência	Adquirida	1	Pulmonar	Unilateral cavitária	Abandono	TBMR (2000-2005) (2Am5CfzEOfxTrd - 10Am2CfzEOfxTrd / 6CfzEOfxTrd)	1	0	1	0	0	1	0	0	0	0	0	0	0	1	0	0	0	0	1	0	0	0	0	0	0	0	0	0	0	0	0	0	0	0	0
1096	Masculino	Parda	de 8 a 11	Aposentado	51	2013	Caso Novo	Multirresistência	Adquirida	1	Pulmonar	Bilateral cavitária	Curado	TBMR 4 (2Am5ELfxZTrd - 4Am3ELfxZTrd / 12ELfxTrd)	1	0	0	0	0	1	0	0	0	0	1	0	0	0	0	0	0	0	1	1	1	0	0	0	0	0	0	0	1	0	0	0	0	0	0
1097	Masculino	Negra	de 1 a 3	outra	39	2000	Caso Novo	Multirresistência	Primária	1	Pulmonar	Unilateral não cavitária	Tratamento completo	TBMR (2000-2005) (2Am5CfzEOfxTrd - 10Am2CfzEOfxTrd / 6CfzEOfxTrd)	1	0	1	0	0	1	0	0	0	0	0	0	0	1	0	0	0	0	1	0	0	1	0	0	0	0	0	0	0	0	0	0	0	0	0
1098	Masculino	Parda	nenhuma	outra	27	2000	Caso Novo	Multirresistência	Adquirida	1	Pulmonar	Bilateral cavitária	Óbito	TBMR (2000-2005) (2Am5CfzEOfxTrd - 10Am2CfzEOfxTrd / 6CfzEOfxTrd)	1	0	1	0	0	1	0	0	0	0	0	0	0	1	0	0	0	0	1	0	0	1	0	0	0	0	0	0	0	0	0	0	0	0	0
1099	Masculino	Branca	de 4 a 7	Desempregado	44	2010	Caso Novo	Multirresistência	Adquirida	1	Pulmonar	Bilateral cavitária	Curado	Individualizado	1	0	0	0	0	1	0	0	0	0	1	0	0	0	0	0	0	0	1	0	0	0	1	0	0	0	0	0	0	0	0	0	0	0	0
1100	Feminino	Negra	de 4 a 7	Desempregado	20	2012	Caso Novo	Multirresistência	Adquirida	1	Extrapulmonar	.	Tratamento completo	TBMR 4 (2Am5ELfxZTrd - 4Am3ELfxZTrd / 12ELfxTrd)	1	0	0	0	0	1	0	0	0	0	1	0	0	0	0	0	0	0	1	1	1	0	0	0	0	0	0	0	0	0	0	0	0	0	0
1101	Feminino	Branca	nenhuma	outra	21	2002	Caso Novo	Multirresistência	Adquirida	1	Pulmonar	Bilateral cavitária	Tratamento completo	Individualizado	1	0	1	0	0	1	0	0	0	0	0	0	0	1	0	0	0	0	0	0	0	0	0	0	0	0	0	0	1	0	0	0	1	0	0
1102	Feminino	Parda	de 8 a 11	outra	24	2012	Caso Novo	Multirresistência	Adquirida	1	Pulmonar	Unilateral cavitária	Curado	Individualizado	1	0	0	0	0	1	0	0	0	0	1	0	0	0	0	0	0	0	1	0	1	0	0	0	0	0	0	0	0	0	0	0	0	0	0
1103	Feminino	Negra	de 4 a 7	Dona de casa	19	2008	Caso Novo	Multirresistência	Adquirida	1	Pulmonar	Bilateral cavitária	Tratamento completo	TBMR (2005-2009) (2Am5EOfxZTrd - 4Am2EOfxZTrd - 6Am2EOfxTrd / 6EOfxTrd)	1	0	0	0	0	1	0	0	0	0	0	0	0	1	0	0	0	0	1	0	1	0	0	0	0	0	0	0	0	0	0	0	0	0	0
1104	Masculino	Negra	de 1 a 3	outra	27	2000	Caso Novo	Multirresistência	Adquirida	1	Pulmonar	Bilateral cavitária	Óbito	TBMR (2000-2005) (2Am5CfzEOfxTrd - 10Am2CfzEOfxTrd / 6CfzEOfxTrd)	1	0	1	0	0	1	0	0	0	0	0	0	0	1	0	0	0	0	1	0	0	0	0	0	0	0	0	0	0	0	0	0	0	0	0
1105	Masculino	Negra	de 4 a 7	População privada de liberdade	32	2010	Caso Novo	Multirresistência	Adquirida	1	Pulmonar	Bilateral cavitária	Curado	TBMR 4 (2Am5ELfxZTrd - 4Am3ELfxZTrd / 12ELfxTrd)	1	0	0	0	0	1	0	0	0	0	1	0	0	0	0	0	0	0	1	0	1	0	0	0	0	0	0	0	0	0	0	0	0	0	1
1106	Masculino	Parda	ignorada	Desempregado	52	2014	Após abandono	Multirresistência	Adquirida	2	Pulmonar	Bilateral cavitária	Abandono	Individualizado	1	0	0	0	0	0	0	0	0	0	1	1	0	0	0	0	0	0	1	0	1	0	0	0	0	0	0	0	0	0	0	0	0	0	0
1107	Masculino	Branca	ignorada	outra	51	2013	Caso Novo	Multirresistência	Adquirida	1	Pulmonar	Bilateral cavitária	Abandono	Individualizado	0	0	0	0	0	1	1	0	0	0	1	0	0	0	0	0	0	1	1	1	0	0	1	0	0	0	0	0	0	0	1	0	0	0	0
1108	Masculino	Parda	de 4 a 7	outra	36	2013	Caso Novo	Multirresistência	Adquirida	1	Pulmonar	Bilateral cavitária	Tratamento completo	Individualizado	0	0	0	0	0	1	0	0	0	0	1	0	0	0	0	0	0	1	1	0	1	.	1	0	0	0	0	0	0	0	1	0	0	0	0
1109	Masculino	Negra	ignorada	outra	33	2001	Caso Novo	Multirresistência	Adquirida	1	Pulmonar	Bilateral não cavitária	Tratamento completo	TBMR (2000-2005) (2S5CfzEOfxTrd - 10S2CfzEOfxTrd / 6CfzEOfxTrd)	0	0	1	0	0	1	0	0	0	0	0	0	0	1	0	0	0	1	1	0	0	0	0	0	0	0	0	0	0	0	0	0	0	0	0
1110	Feminino	Parda	de 1 a 3	outra	46	2010	Caso Novo	Multirresistência	Adquirida	1	Pulmonar	Bilateral cavitária	Curado	Individualizado	0	0	0	0	0	1	0	0	0	0	1	0	0	0	0	0	0	1	1	0	0	0	0	0	0	0	0	0	0	0	0	0	0	0	0
1111	Feminino	Parda	de 4 a 7	outra	24	2004	Recidiva	Multirresistência	Adquirida	2	Pulmonar	Bilateral não cavitária	Tratamento completo	TBMR (2000-2005) (2Am5CfzEOfxTrd - 10Am2CfzEOfxTrd / 6CfzEOfxTrd)	1	0	1	0	0	1	0	0	0	0	0	0	0	1	0	0	0	0	1	0	0	0	0	0	0	0	0	0	0	0	0	0	0	0	0
1112	Feminino	Parda	de 4 a 7	outra	20	2000	Caso Novo	Multirresistência	Adquirida	1	Pulmonar	Bilateral não cavitária	Tratamento completo	TBMR (2000-2005) (2Am5CfzEOfxTrd - 10Am2CfzEOfxTrd / 6CfzEOfxTrd)	1	0	1	0	0	1	0	0	0	0	0	0	0	1	0	0	0	0	1	0	0	0	0	0	0	0	0	0	0	0	0	0	0	0	0
1113	Feminino	Branca	de 1 a 3	outra	43	2006	Caso Novo	Multirresistência	Adquirida	1	Ambos	Unilateral cavitária	Tratamento completo	TBMR 3 (2Am5EOfxZTrd - 4Am3EOfxZTrd / 12EOfxTrd)	1	0	0	0	0	1	0	0	0	0	0	0	0	1	0	0	0	0	1	0	1	0	0	0	0	0	0	0	0	0	0	0	0	0	0
1114	Feminino	Negra	de 8 a 11	Dona de casa	50	2014	Falência ao retratamento	Multirresistência	Adquirida	3	Pulmonar	Bilateral cavitária	Óbito	Individualizado	0	0	1	0	1	0	0	0	0	0	0	1	1	0	1	0	0	0	0	1	0	0	0	0	0	0	0	0	0	0	0	0	0	0	0
1115	Masculino	Negra	ignorada	outra	48	2000	Caso Novo	Multirresistência	Adquirida	1	Pulmonar	Bilateral não cavitária	Tratamento completo	TBMR (2000-2005) (2Am5CfzEOfxTrd - 10Am2CfzEOfxTrd / 6CfzEOfxTrd)	1	0	1	0	0	1	0	0	0	0	0	0	0	1	0	0	0	0	1	0	0	0	0	0	0	1	0	0	0	0	0	0	0	0	0
1116	Feminino	Branca	de 8 a 11	outra	22	2001	Caso Novo	Resistência extensiva	Primária	1	Pulmonar	Bilateral cavitária	Óbito	TBMR (2000-2005) (2Am5CfzEOfxTrd - 10Am2CfzEOfxTrd / 6CfzEOfxTrd)	1	0	1	0	0	1	0	0	0	0	0	0	0	1	0	0	0	0	1	0	0	0	0	0	0	0	0	0	0	0	0	0	0	0	0
1117	Feminino	Negra	de 1 a 3	outra	28	2002	Recidiva	Multirresistência	Adquirida	2	Pulmonar	Bilateral cavitária	Tratamento completo	TBMR (2000-2005) (2Am5CfzEOfxTrd - 10Am2CfzEOfxTrd / 6CfzEOfxTrd)	1	0	1	0	0	1	0	0	0	0	0	0	0	1	0	0	0	0	1	0	0	0	0	0	0	0	0	0	0	0	0	0	0	0	0
1118	Feminino	Branca	de 1 a 3	Outro profissional autônomo assalariado	44	2012	Após abandono	Multirresistência	Adquirida	2	Pulmonar	Bilateral não cavitária	Tratamento completo	TBMR 4 (2Am5ELfxZTrd - 4Am3ELfxZTrd / 12ELfxTrd)	1	0	0	0	0	1	0	0	0	0	1	0	0	0	0	0	0	0	1	0	1	0	0	0	0	0	0	0	1	0	0	0	0	0	0
1119	Feminino	Branca	de 1 a 3	Outro profissional autônomo assalariado	43	2011	Caso Novo	Multirresistência	Adquirida	1	Pulmonar	Bilateral não cavitária	Abandono	TBMR 4 (2Am5ELfxZTrd - 4Am3ELfxZTrd / 12ELfxTrd)	1	0	0	0	0	1	0	0	0	0	1	0	0	0	0	0	0	0	1	0	1	0	0	0	0	0	0	0	0	0	0	0	0	0	0
1120	Feminino	Branca	de 8 a 11	Outro profissional autônomo assalariado	38	2006	Caso Novo	Multirresistência	Adquirida	1	Pulmonar	Bilateral não cavitária	Tratamento completo	TBMR (2005-2009) (2Am5EOfxZTrd - 4Am2EOfxZTrd - 6Am2EOfxTrd / 6EOfxTrd)	1	0	0	0	0	1	0	0	0	0	0	0	0	1	0	0	0	0	1	0	1	0	0	0	0	0	0	0	0	0	0	0	0	0	0
1121	Masculino	Ignorada	ignorada	outra	54	2012	Caso Novo	Multirresistência	Primária	1	Pulmonar	Bilateral cavitária	Óbito	TBMR 2 (2S5ELfxZTrd - 4S3ELfxZTrd / 12ELfxTrd)	0	0	0	0	0	1	0	0	0	0	1	0	0	0	0	0	0	1	1	0	1	.	0	0	0	0	0	0	0	0	0	0	0	0	0
1122	Masculino	Negra	12 ou mais	outra	24	2010	Caso Novo	Multirresistência	Adquirida	1	Pulmonar	Bilateral cavitária	Abandono	TBMR 2 (2S5ELfxZTrd - 4S3ELfxZTrd / 12ELfxTrd)	0	0	0	0	0	1	0	0	0	0	1	0	0	0	0	0	0	1	1	0	1	0	0	0	0	0	0	0	0	0	0	0	0	0	0
1123	Masculino	Branca	12 ou mais	outra	18	2003	Caso Novo	Multirresistência	Adquirida	1	Pulmonar	Bilateral cavitária	Tratamento completo	TBMR (2000-2005) (2Am5CfzEOfxTrd - 10Am2CfzEOfxTrd / 6CfzEOfxTrd)	1	0	1	0	0	1	0	0	0	0	0	0	0	1	0	0	0	0	1	0	0	0	0	0	0	0	0	0	0	0	0	0	0	0	0
1124	Masculino	Parda	de 4 a 7	Desempregado	26	2009	Caso Novo	Multirresistência	Adquirida	1	Pulmonar	Bilateral cavitária	Abandono	Individualizado	1	0	0	0	0	1	1	0	0	0	0	0	0	1	0	0	0	0	1	0	0	0	0	0	0	0	0	0	0	0	0	0	0	0	0
1125	Masculino	Parda	de 4 a 7	Desempregado	26	2007	Caso Novo	Multirresistência	Adquirida	1	Pulmonar	Bilateral cavitária	Tratamento completo	Individualizado	0	0	0	0	0	1	1	0	0	0	0	0	0	1	0	0	0	0	1	0	1	0	0	0	0	0	0	0	1	0	0	0	0	0	1
1126	Masculino	Negra	de 1 a 3	Outro profissional autônomo assalariado	34	2015	Falência ao retratamento	Multirresistência	Adquirida	4	Pulmonar	Bilateral cavitária	Óbito	Individualizado	1	0	1	0	0	0	0	0	0	0	1	1	1	0	1	0	0	0	0	1	0	0	1	0	0	0	0	0	0	0	0	0	0	0	1
1127	Masculino	Branca	de 8 a 11	Desempregado	33	2015	Caso Novo	Multirresistência	Adquirida	1	Pulmonar	Bilateral cavitária	Falência	Individualizado	1	0	1	0	0	0	0	0	0	0	1	0	0	0	0	0	0	0	1	1	1	1	0	0	0	0	0	0	0	0	0	0	0	0	0
1128	Masculino	Parda	de 1 a 3	outra	19	2004	Recidiva	Multirresistência	Adquirida	2	Pulmonar	Bilateral não cavitária	Óbito	TBMR (2000-2005) (2Am5CfzEOfxTrd - 10Am2CfzEOfxTrd / 6CfzEOfxTrd)	1	0	1	0	0	1	0	0	0	0	0	0	0	1	0	0	0	0	1	0	0	0	0	0	0	0	0	0	0	0	0	0	0	0	0
1129	Masculino	Parda	de 1 a 3	outra	14	2000	Caso Novo	Multirresistência	Adquirida	1	Pulmonar	Bilateral não cavitária	Tratamento completo	Individualizado	1	0	0	0	0	1	1	0	0	0	0	0	0	1	0	0	0	0	1	0	0	0	0	0	0	0	0	0	0	0	0	0	0	0	0
1130	Masculino	Negra	de 4 a 7	Desempregado	33	2014	Caso Novo	Resistência extensiva	Adquirida	2	Pulmonar	Bilateral cavitária	Abandono	Individualizado	0	0	0	0	0	1	0	0	0	0	0	1	1	0	0	0	0	1	1	1	0	1	0	0	1	0	0	0	1	0	0	0	0	0	0
1131	Masculino	Branca	de 8 a 11	Desempregado	25	2005	Caso Novo	Multirresistência	Adquirida	1	Pulmonar	Bilateral cavitária	Tratamento completo	TBMR (2005-2009) (2Am5EOfxZTrd - 4Am2EOfxZTrd - 6Am2EOfxTrd / 6EOfxTrd)	1	0	0	0	0	1	0	0	0	0	0	0	0	1	0	0	0	0	1	0	1	0	0	0	0	0	0	0	1	0	0	0	0	0	0
1132	Masculino	Parda	de 4 a 7	Desempregado	27	2006	Caso Novo	Multirresistência	Adquirida	1	Pulmonar	Bilateral cavitária	Abandono	Individualizado	1	0	0	0	0	1	0	0	0	0	0	0	0	1	0	0	0	0	1	0	1	0	0	0	0	0	0	0	0	0	0	0	0	0	0
1133	Masculino	Parda	de 4 a 7	outra	28	2008	Após abandono	Multirresistência	Adquirida	3	Pulmonar	Bilateral cavitária	Óbito	TBMR 3 (2Am5EOfxTrd - 4Am3EOfxTrd / 12EOfxTrd)	1	0	0	0	0	1	0	0	0	0	0	0	0	1	0	0	0	0	1	0	0	0	0	0	0	0	0	0	0	0	0	0	0	0	1
1134	Masculino	Parda	de 4 a 7	Desempregado	28	2007	Após abandono	Multirresistência	Adquirida	2	Pulmonar	Bilateral cavitária	Abandono	TBMR 3 (2Am5EOfxZTrd - 4Am3EOfxZTrd / 12EOfxTrd)	1	0	0	0	0	1	0	0	0	0	0	0	0	1	0	0	0	0	1	0	1	0	0	0	0	0	0	0	0	0	0	0	0	0	0
1135	Feminino	Negra	12 ou mais	outra	20	2009	Caso Novo	Multirresistência	Adquirida	1	Pulmonar	Bilateral cavitária	Falência	TBMR 3 (2Am5EOfxZTrd - 4Am3EOfxZTrd / 12EOfxTrd)	1	0	0	0	0	1	0	0	0	0	0	0	0	1	0	0	0	0	1	0	1	0	0	0	0	0	0	0	0	0	0	0	0	0	0
1136	Feminino	Negra	de 8 a 11	outra	21	2010	Falência ao primeiro tratamento	Multirresistência	Adquirida	2	Pulmonar	Bilateral cavitária	Tratamento completo	Individualizado	1	0	0	0	0	1	0	0	0	0	1	0	0	1	0	0	0	0	1	0	1	0	0	0	0	0	0	0	0	0	0	0	0	0	0
1137	Masculino	Branca	12 ou mais	Outro profissional autônomo assalariado	54	2012	Caso Novo	Multirresistência	Primária	1	Pulmonar	Unilateral não cavitária	Curado	TBMR 4 (2Am5ELfxZTrd - 4Am3ELfxZTrd / 12ELfxTrd)	1	0	0	0	0	1	0	0	0	0	1	0	0	0	0	0	0	0	1	1	1	0	0	0	0	0	0	0	0	0	0	0	0	0	0
1138	Masculino	Parda	de 1 a 3	outra	35	2000	Caso Novo	Multirresistência	Adquirida	1	Pulmonar	Bilateral cavitária	Tratamento completo	TBMR (2000-2005) (2Am5CfzEOfxTrd - 10Am2CfzEOfxTrd / 6CfzEOfxTrd)	1	0	1	0	0	1	0	0	0	0	0	0	0	1	0	0	0	0	1	0	0	0	0	0	0	0	0	0	0	0	0	0	0	0	0
1139	Masculino	Parda	de 1 a 3	Ambulante	20	2000	Falência ao primeiro tratamento	Multirresistência	Adquirida	3	Pulmonar	Bilateral cavitária	Falência	Individualizado	1	0	1	0	0	1	0	0	0	0	0	0	0	0	0	0	0	0	1	0	0	0	0	0	0	0	0	0	0	0	0	0	0	0	0
1140	Masculino	Parda	de 1 a 3	Ambulante	20	2004	Falência ao retratamento	Multirresistência	Adquirida	4	Pulmonar	Bilateral cavitária	Curado	Individualizado	0	0	0	0	0	1	0	0	0	0	0	0	1	0	0	0	0	0	1	0	0	0	0	0	0	0	0	0	0	0	0	0	0	0	0
1141	Masculino	Parda	de 1 a 3	Ambulante	20	2002	Falência ao retratamento	Multirresistência	Adquirida	2	Pulmonar	Bilateral cavitária	Falência	TBMR (2000-2005) (2Am5CfzEOfxTrd - 10Am2CfzEOfxTrd / 6CfzEOfxTrd)	1	0	1	0	0	1	0	0	0	0	0	0	0	1	0	0	0	0	1	0	0	0	0	0	0	0	0	0	0	0	0	0	0	0	0
1142	Masculino	Parda	de 8 a 11	Outro profissional autônomo assalariado	20	2011	Caso Novo	Multirresistência	Adquirida	1	Pulmonar	Bilateral cavitária	Curado	TBMR 2 (2S5ELfxZTrd - 4S3ELfxZTrd / 12ELfxTrd)	0	0	0	0	0	1	0	0	0	0	1	0	0	0	0	0	0	1	1	0	1	0	0	0	0	0	0	0	0	0	0	0	0	0	0
1143	Masculino	Branca	12 ou mais	Estudante	21	2014	Caso Novo	Multirresistência	Primária	1	Pulmonar	Bilateral cavitária	Curado	Individualizado	0	0	0	0	0	1	1	0	0	0	1	0	0	0	0	0	0	1	1	1	0	0	0	0	0	0	0	0	0	0	0	0	0	0	0
1144	Masculino	Parda	de 8 a 11	outra	21	2003	Caso Novo	Multirresistência	Primária	1	Pulmonar	Bilateral cavitária	Tratamento completo	TBMR (2000-2005) (2Am5CfzEOfxTrd - 10Am2CfzEOfxTrd / 6CfzEOfxTrd)	1	0	1	0	0	1	0	0	0	0	0	0	0	1	0	0	0	0	1	0	0	0	0	0	0	0	0	0	0	0	0	0	0	0	0
1145	Masculino	Negra	de 1 a 3	Desempregado	24	2012	Caso Novo	Multirresistência	Adquirida	1	Pulmonar	Bilateral cavitária	Abandono	TBMR 2 (2S5ELfxZTrd - 4S3ELfxZTrd / 12ELfxTrd)	0	0	0	0	0	1	0	0	0	0	1	0	0	0	0	0	0	1	1	0	1	0	0	0	0	0	0	0	0	0	0	0	0	0	0
1146	Feminino	Negra	de 1 a 3	Outro profissional autônomo assalariado	19	2009	Caso Novo	Multirresistência	Adquirida	1	Pulmonar	Bilateral cavitária	Tratamento completo	TBMR 1 (2S5EOfxZTrd - 4S3EOfxZTrd / 12EOfxTrd)	0	0	0	0	0	1	0	0	0	0	0	0	0	1	0	0	0	1	1	0	1	1	0	0	0	0	0	0	0	0	0	0	0	0	0
1147	Masculino	Branca	de 8 a 11	outra	15	2011	Caso Novo	Multirresistência	Primária	1	Pulmonar	Unilateral cavitária	Curado	TBMR 4 (2Am5ELfxZTrd - 4Am3ELfxZTrd / 12ELfxTrd)	1	0	0	0	0	1	0	0	0	0	1	0	0	0	0	0	0	0	1	0	1	0	0	0	0	0	0	0	0	0	0	0	0	0	0
1148	Masculino	Negra	de 4 a 7	Aposentado	42	2006	Caso Novo	Multirresistência	Adquirida	1	Pulmonar	Unilateral não cavitária	Tratamento completo	TBMR (2005-2009) (2S5EOfxZTrd - 4S2EOfxZTrd - 6S2EOfxTrd / 6EOfxTrd)	0	0	0	0	0	1	0	0	0	0	0	0	0	1	0	0	0	1	1	0	1	1	0	0	0	0	0	0	0	0	0	0	0	0	0
1149	Masculino	Ignorada	de 1 a 3	outra	31	2001	Caso Novo	Multirresistência	Adquirida	1	Ambos	Bilateral não cavitária	Tratamento completo	TBMR (2000-2005) (2Am5CfzEOfxTrd - 10Am2CfzEOfxTrd / 6CfzEOfxTrd)	1	0	1	0	0	1	0	0	0	0	0	0	0	1	0	0	0	0	1	0	0	1	0	0	0	0	0	0	0	0	0	0	0	0	0
1150	Feminino	Branca	12 ou mais	outra	31	2011	Caso Novo	Multirresistência	Adquirida	1	Pulmonar	Bilateral cavitária	Curado	TBMR 4 (2Am5ELfxZTrd - 4Am3ELfxZTrd / 12ELfxTrd)	1	0	0	0	0	1	0	0	0	0	1	0	0	0	0	0	0	0	1	0	1	0	0	0	0	0	0	0	0	0	0	0	0	0	0
1151	Feminino	Negra	nenhuma	outra	52	2001	Caso Novo	Multirresistência	Adquirida	1	Pulmonar	Bilateral não cavitária	Tratamento completo	TBMR (2000-2005) (2Am5CfzEOfxTrd - 10Am2CfzEOfxTrd / 6CfzEOfxTrd)	1	0	1	0	0	1	0	0	0	0	0	0	0	1	0	0	0	0	1	0	0	0	0	0	0	0	0	0	0	0	0	0	0	0	0
1152	Feminino	Branca	de 4 a 7	outra	46	2012	Caso Novo	Multirresistência	Adquirida	1	Pulmonar	Bilateral cavitária	Óbito	Individualizado	0	0	0	0	0	1	0	0	0	0	1	0	0	0	0	1	0	1	1	0	1	0	0	0	0	1	0	0	0	0	0	0	0	0	0
1153	Feminino	Parda	de 1 a 3	Dona de casa	40	2004	Caso Novo	Multirresistência	Adquirida	1	Ambos	Bilateral cavitária	Abandono	TBMR 3 (2Am5EOfxTrd - 4Am3EOfxTrd / 12EOfxTrd)	1	0	0	0	0	1	0	0	0	0	0	0	0	1	0	0	0	0	1	0	0	1	1	0	0	0	0	0	0	0	0	0	0	0	0
1154	Feminino	Parda	de 1 a 3	Dona de casa	41	2004	Após abandono	Multirresistência	Adquirida	2	Extrapulmonar	.	Óbito	TBMR 3 (2Am5EOfxTrd - 4Am3EOfxTrd / 12EOfxTrd)	1	0	0	0	0	1	0	0	0	0	0	0	0	1	0	0	0	0	1	0	0	1	1	0	0	0	0	0	0	0	0	0	0	0	0
1155	Feminino	Negra	de 4 a 7	outra	16	2000	Caso Novo	Multirresistência	Primária	1	Pulmonar	Bilateral cavitária	Falência	Individualizado	1	0	1	0	0	1	0	0	0	0	0	0	0	1	0	0	0	0	1	0	0	0	0	0	0	0	0	0	0	0	0	0	0	0	0
1156	Feminino	Negra	de 8 a 11	outra	21	2006	Falência ao primeiro tratamento	Multirresistência	Adquirida	2	Pulmonar	Bilateral cavitária	Óbito	Individualizado	1	0	0	0	0	1	0	0	0	0	0	0	1	0	0	1	0	0	1	0	0	0	0	0	0	0	0	0	0	0	0	0	0	0	0
1157	Feminino	Parda	de 4 a 7	outra	18	2001	Caso Novo	Multirresistência	Adquirida	1	Pulmonar	Bilateral cavitária	Óbito	TBMR (2000-2005) (2Am5CfzEOfxTrd - 10Am2CfzEOfxTrd / 6CfzEOfxTrd)	1	0	1	0	0	1	0	0	0	0	0	0	0	1	0	0	0	0	1	0	0	1	0	0	0	0	0	0	0	0	0	0	0	0	0
1158	Feminino	Parda	de 8 a 11	Outro profissional autônomo assalariado	25	2011	Caso Novo	Multirresistência	Adquirida	1	Pulmonar	Bilateral cavitária	Tratamento completo	TBMR 4 (2Am5ELfxZTrd - 4Am3ELfxZTrd / 12ELfxTrd)	1	0	0	0	0	1	0	0	0	0	1	0	0	0	0	0	0	0	1	0	1	0	0	0	0	0	0	0	0	0	0	0	0	0	0
1159	Feminino	Negra	nenhuma	outra	1	2005	Caso Novo	Multirresistência	Primária	1	Pulmonar	Bilateral não cavitária	Tratamento completo	Individualizado	1	0	0	0	0	1	0	0	0	0	0	0	0	0	0	0	0	0	1	0	1	1	0	0	0	0	0	0	0	0	0	0	0	0	0
1160	Masculino	Negra	nenhuma	Desempregado	60	2007	Caso Novo	Multirresistência	Adquirida	1	Ambos	Bilateral cavitária	Óbito	TBMR 3 (2Am5EOfxTrd - 4Am3EOfxTrd / 12EOfxTrd)	1	0	0	0	0	1	0	0	0	0	0	0	0	1	0	0	0	0	1	0	0	.	1	0	0	0	0	1	0	0	0	0	0	0	0
1161	Masculino	Ignorada	de 1 a 3	outra	46	2001	Caso Novo	Multirresistência	Adquirida	1	Pulmonar	Bilateral cavitária	Tratamento completo	TBMR (2000-2005) (2S5CfzEOfxTrd - 10S2CfzEOfxTrd / 6CfzEOfxTrd)	0	0	1	0	0	1	0	0	0	0	0	0	0	1	0	0	0	1	1	0	0	0	0	0	0	0	0	0	0	0	0	0	0	0	0
1162	Masculino	Negra	de 4 a 7	Ambulante	40	2005	Após abandono	Multirresistência	Adquirida	2	Pulmonar	Unilateral não cavitária	Curado	Individualizado	1	0	1	0	0	1	0	0	0	0	0	0	0	1	0	0	0	0	1	0	0	0	0	0	0	0	0	0	0	0	0	0	0	0	0
1163	Masculino	Negra	de 4 a 7	outra	35	2000	Caso Novo	Multirresistência	Adquirida	1	Pulmonar	Bilateral não cavitária	Abandono	Individualizado	1	0	1	0	0	1	0	0	0	0	0	0	0	1	0	0	0	0	1	0	0	0	0	0	0	0	0	0	0	0	0	0	0	0	0
1164	Feminino	Parda	de 4 a 7	Desempregado	31	2014	Caso Novo	Multirresistência	Primária	1	Pulmonar	Unilateral cavitária	Curado	Esquema Básico (2RHZE / 4RH)	0	0	0	0	0	0	0	0	1	1	0	0	0	0	0	0	0	0	0	0	0	0	0	0	0	0	0	0	0	0	0	0	0	0	0
1165	Feminino	Negra	de 4 a 7	outra	25	2004	Após abandono	Multirresistência	Adquirida	2	Pulmonar	Unilateral não cavitária	Óbito	Individualizado	1	0	0	0	0	0	0	0	0	0	0	0	0	1	0	0	0	0	1	0	0	0	0	0	0	0	0	0	0	0	0	0	0	0	0
1166	Feminino	Negra	de 1 a 3	outra	22	2001	Caso Novo	Multirresistência	Primária	1	Pulmonar	Unilateral não cavitária	Falência	Individualizado	0	0	0	0	0	1	0	0	0	0	0	0	0	1	0	0	0	1	1	0	0	0	0	0	0	0	0	0	0	0	0	0	0	0	0
1167	Feminino	Parda	ignorada	Outro profissional autônomo assalariado	33	2015	Caso Novo	Multirresistência	Adquirida	1	Pulmonar	Bilateral cavitária	Óbito	TBMR 2 (2S5ELfxZTrd - 4S3ELfxZTrd / 12ELfxTrd)	0	0	0	0	0	1	0	0	0	0	1	0	0	0	0	0	0	1	1	0	1	0	0	0	1	0	0	0	0	0	0	0	0	0	0
1168	Feminino	Parda	de 1 a 3	Outro profissional autônomo assalariado	24	2007	Caso Novo	Multirresistência	Adquirida	1	Pulmonar	Bilateral cavitária	Óbito	Individualizado	1	0	0	0	0	1	0	0	0	0	0	0	1	1	0	0	0	0	1	0	1	0	0	0	0	0	0	0	0	0	0	0	0	0	0
1169	Masculino	Negra	de 4 a 7	Estudante	18	2015	Caso Novo	Multirresistência	Primária	1	Pulmonar	Bilateral cavitária	Abandono	TBMR 3 (2Am5ELfxZTrd - 4Am3ELfxZTrd / 12ELfxTrd)	1	0	0	0	0	1	0	0	0	0	1	0	0	0	0	0	0	0	1	1	1	0	0	0	0	0	0	0	0	0	1	0	0	0	0
1170	Masculino	Negra	de 4 a 7	outra	30	2000	Caso Novo	Multirresistência	Adquirida	1	Pulmonar	Bilateral não cavitária	Óbito	TBMR (2000-2005) (2Am5CfzEOfxTrd - 10Am2CfzEOfxTrd / 6CfzEOfxTrd)	1	0	1	0	0	1	0	0	0	0	0	0	0	1	0	0	0	0	1	0	0	1	0	0	0	0	0	0	0	0	0	0	0	0	0
1171	Feminino	Negra	de 8 a 11	outra	47	2014	Caso Novo	Multirresistência	Primária	1	Ambos	Bilateral não cavitária	Tratamento completo	TBMR 2 (2S5ELfxZTrd - 4S3ELfxZTrd / 12ELfxTrd)	0	0	0	0	0	1	0	0	0	0	1	0	0	0	0	0	0	1	1	1	1	1	0	0	0	0	0	0	0	0	0	0	0	0	0
1172	Feminino	Negra	de 1 a 3	Dona de casa	56	2012	Caso Novo	Multirresistência	Adquirida	1	Pulmonar	Bilateral não cavitária	Curado	TBMR 2 (2S5ELfxTrd - 4S3ELfxTrd / 12ELfxTrd)	0	0	0	0	0	1	0	0	0	0	1	0	0	0	0	0	0	1	1	0	0	0	0	0	0	1	0	0	0	0	0	0	0	0	0
1173	Feminino	Negra	de 1 a 3	Dona de casa	32	2013	Caso Novo	Multirresistência	Adquirida	1	Pulmonar	Bilateral cavitária	Tratamento completo	TBMR 2 (2S5ELfxTrd - 4S3ELfxTrd / 12ELfxTrd)	0	0	0	0	0	1	0	0	0	0	1	0	0	0	0	0	0	1	1	0	0	0	0	0	0	0	0	0	0	0	1	0	0	0	0
1174	Feminino	Parda	ignorada	outra	37	2001	Caso Novo	Multirresistência	Adquirida	1	Pulmonar	Bilateral cavitária	Tratamento completo	TBMR (2000-2005) (2Am5CfzEOfxTrd - 10Am2CfzEOfxTrd / 6CfzEOfxTrd)	1	0	1	0	0	1	0	0	0	0	0	0	0	1	0	0	0	0	1	0	0	0	0	0	0	0	0	0	0	0	0	0	0	0	0
1175	Feminino	Branca	12 ou mais	outra	54	2013	Caso Novo	Multirresistência	Adquirida	1	Pulmonar	Unilateral cavitária	Tratamento completo	TBMR 2 (2S5ELfxZTrd - 4S3ELfxZTrd / 12ELfxTrd)	0	0	0	0	0	1	0	0	0	0	1	0	0	0	0	0	0	1	1	0	1	0	1	0	0	0	0	0	0	0	1	0	0	0	0
1176	Feminino	Branca	12 ou mais	outra	35	2013	Falência ao retratamento	Resistência extensiva	Adquirida	3	Pulmonar	Bilateral cavitária	Curado	Individualizado	0	0	1	0	1	0	0	0	0	0	1	1	1	0	1	0	0	0	0	1	1	0	0	0	0	0	0	0	0	0	0	0	0	0	0
1177	Feminino	Branca	de 8 a 11	Outro profissional autônomo assalariado	30	2008	Caso Novo	Multirresistência	Adquirida	1	Pulmonar	Bilateral cavitária	Falência	Individualizado	1	0	0	0	0	1	0	0	0	0	0	0	0	1	0	0	0	0	1	0	1	0	0	0	0	0	0	0	0	0	0	0	0	0	0
1178	Feminino	Branca	de 8 a 11	Outro profissional autônomo assalariado	31	2010	Falência ao primeiro tratamento	Resistência extensiva	Adquirida	2	Pulmonar	Bilateral não cavitária	Falência	Individualizado	1	0	1	0	0	1	0	0	0	0	1	0	1	0	0	0	0	0	0	0	1	0	0	0	0	0	0	0	0	0	0	0	0	0	0
1179	Feminino	Parda	de 4 a 7	outra	30	2014	Recidiva	Multirresistência	Adquirida	1	Extrapulmonar	.	Abandono	Individualizado	0	0	0	0	0	1	0	0	0	0	1	0	0	1	0	0	0	1	1	1	1	1	0	0	0	0	0	0	1	0	0	0	0	0	1
1180	Feminino	Branca	de 4 a 7	Outro profissional autônomo assalariado	30	2012	Caso Novo	Multirresistência	Primária	1	Extrapulmonar	.	Curado	TBMR 2 (2S5ELfxZTrd - 4S3ELfxZTrd / 12ELfxTrd)	0	0	0	0	0	1	0	0	0	0	1	0	0	0	0	0	0	1	1	0	1	.	0	0	0	0	0	0	0	0	0	0	0	0	0
1181	Masculino	Negra	de 4 a 7	Desempregado	37	2012	Caso Novo	Multirresistência	Adquirida	1	Pulmonar	Bilateral cavitária	Curado	TBMR 2 (2S5ELfxZTrd - 4S3ELfxZTrd / 12ELfxTrd)	0	0	0	0	0	1	0	0	0	0	1	0	0	0	0	0	0	1	1	1	1	.	0	0	0	0	0	0	0	0	0	0	0	0	1
1182	Masculino	Parda	12 ou mais	outra	34	2011	Caso Novo	Multirresistência	Adquirida	1	Pulmonar	Unilateral cavitária	Curado	Individualizado	1	0	0	0	0	1	0	0	0	0	1	0	0	0	0	0	0	1	1	1	1	0	0	0	0	0	0	0	0	0	0	0	0	0	0
1183	Masculino	Negra	ignorada	outra	29	2004	Caso Novo	Multirresistência	Adquirida	1	Pulmonar	Bilateral cavitária	Tratamento completo	TBMR (2000-2005) (2Am5CfzEOfxTrd - 10Am2CfzEOfxTrd / 6CfzEOfxTrd)	1	0	1	0	0	1	0	0	0	0	0	0	0	1	0	0	0	0	1	0	0	0	0	0	0	0	0	0	0	0	0	0	0	0	0
1184	Masculino	Branca	de 4 a 7	outra	19	2002	Caso Novo	Multirresistência	Adquirida	1	Pulmonar	Bilateral cavitária	Óbito	TBMR (2000-2005) (2Am5CfzEOfxTrd - 10Am2CfzEOfxTrd / 6CfzEOfxTrd)	1	0	1	0	0	1	0	0	0	0	0	0	0	1	0	0	0	0	1	0	0	0	0	0	0	0	0	0	0	0	0	0	0	0	0
1185	Masculino	Parda	de 1 a 3	Desempregado	26	2011	Falência ao primeiro tratamento	Multirresistência	Adquirida	2	Pulmonar	Bilateral cavitária	Falência	Individualizado	1	0	0	0	0	1	1	0	0	0	1	0	1	0	0	0	0	0	1	0	0	0	0	0	0	0	0	0	0	0	0	0	0	0	0
1186	Masculino	Parda	de 1 a 3	Desempregado	26	2010	Caso Novo	Multirresistência	Adquirida	1	Pulmonar	Bilateral cavitária	Falência	TBMR 3 (2Am5EOfxZTrd - 4Am3EOfxZTrd / 12EOfxTrd)	1	0	0	0	0	1	0	0	0	0	0	0	0	1	0	0	0	0	1	0	1	0	0	0	0	0	0	0	0	0	0	0	0	0	0
1187	Masculino	Parda	de 8 a 11	outra	34	2010	Caso Novo	Multirresistência	Adquirida	1	Pulmonar	Bilateral cavitária	Curado	Individualizado	1	0	0	0	0	1	0	0	0	0	1	0	0	0	0	0	0	0	1	0	1	0	0	0	0	0	0	0	0	0	0	0	0	0	0
1188	Feminino	Branca	12 ou mais	Outro profissional autônomo assalariado	55	2010	Caso Novo	Multirresistência	Adquirida	1	Pulmonar	Unilateral cavitária	Tratamento completo	Individualizado	0	0	0	0	0	1	1	0	0	0	0	0	0	0	0	0	0	1	0	0	1	0	0	0	0	0	0	0	0	0	0	0	1	0	0
1189	Feminino	Negra	de 4 a 7	Dona de casa	40	2012	Caso Novo	Multirresistência	Adquirida	1	Pulmonar	Bilateral não cavitária	Óbito	TBMR 4 (2Am5ELfxZTrd - 4Am3ELfxZTrd / 12ELfxTrd)	1	0	0	0	0	1	0	0	0	0	1	0	0	0	0	0	0	0	1	0	1	1	0	0	0	0	0	0	0	0	0	0	0	0	0
1190	Feminino	Negra	de 1 a 3	Outro profissional autônomo assalariado	49	2011	Falência ao primeiro tratamento	Multirresistência	Adquirida	2	Pulmonar	Unilateral cavitária	Tratamento completo	TBMR 3 (2Am5EOfxTrd - 4Am3EOfxTrd / 12EOfxTrd)	1	0	0	0	0	1	0	0	0	0	0	0	0	1	0	0	0	0	1	0	0	0	0	0	0	0	0	0	0	0	0	0	0	0	0
1191	Feminino	Negra	de 1 a 3	Outro profissional autônomo assalariado	46	2008	Caso Novo	Multirresistência	Adquirida	1	Pulmonar	Unilateral cavitária	Falência	TBMR 3 (2Am5EOfxTrd - 4Am3EOfxTrd / 12EOfxTrd)	1	0	0	0	0	1	0	0	0	0	0	0	0	1	0	0	0	0	1	0	0	0	0	0	0	0	0	0	0	0	0	0	0	0	0
1192	Feminino	Negra	de 1 a 3	Desempregado	30	2007	Caso Novo	Multirresistência	Adquirida	1	Pulmonar	Bilateral cavitária	Tratamento completo	Individualizado	1	0	0	0	0	1	0	0	0	0	0	0	0	1	0	0	0	0	1	0	0	0	0	0	0	0	0	0	0	0	0	0	1	0	0
1193	Feminino	Negra	ignorada	outra	33	2004	Recidiva	Resistência extensiva	Adquirida	2	Pulmonar	Bilateral cavitária	Óbito	TBMR (2000-2005) (2Am5CfzEOfxTrd - 10Am2CfzEOfxTrd / 6CfzEOfxTrd)	1	0	1	0	0	1	0	0	0	0	0	0	0	1	0	0	0	0	1	0	0	0	0	0	0	0	0	0	0	0	0	0	0	0	0
1194	Feminino	Negra	ignorada	outra	32	2003	Caso Novo	Multirresistência	Adquirida	1	Pulmonar	Bilateral cavitária	Falência	TBMR (2000-2005) (2Am5CfzEOfxTrd - 10Am2CfzEOfxTrd / 6CfzEOfxTrd)	1	0	1	0	0	1	0	0	0	0	0	0	0	1	0	0	0	0	1	0	0	0	0	0	0	0	0	0	0	0	0	0	0	0	0
1195	Masculino	Branca	de 4 a 7	Outro profissional autônomo assalariado	44	2011	Caso Novo	Multirresistência	Adquirida	1	Pulmonar	Bilateral cavitária	Curado	TBMR 4 (2Am5ELfxZTrd - 4Am3ELfxZTrd / 12ELfxTrd)	1	0	0	0	0	1	0	0	0	0	1	0	0	0	0	0	0	0	1	0	1	0	0	0	0	0	0	0	0	0	0	0	0	0	0
1196	Masculino	Branca	de 8 a 11	outra	53	2013	Falência ao primeiro tratamento	Resistência extensiva	Adquirida	2	Pulmonar	Bilateral cavitária	Falência	TBMR 4 (2Am5ELfxZTrd - 4Am3ELfxZTrd / 12ELfxTrd)	1	0	0	0	0	1	0	0	0	0	1	0	0	0	0	0	0	0	1	0	1	0	0	0	0	0	0	0	0	0	0	0	0	0	0
1197	Masculino	Branca	de 8 a 11	outra	52	2011	Caso Novo	Multirresistência	Adquirida	1	Pulmonar	Bilateral cavitária	Falência	Individualizado	1	0	0	0	0	1	1	0	0	0	1	0	0	0	0	0	0	0	1	1	1	0	0	0	0	0	0	0	0	0	0	0	0	0	0
1198	Masculino	Branca	de 8 a 11	outra	54	2014	Falência ao primeiro tratamento	Resistência extensiva	Adquirida	3	Pulmonar	Bilateral cavitária	Óbito	Individualizado	0	0	1	0	1	1	0	0	0	0	1	1	1	0	1	0	0	1	1	1	0	0	0	0	0	0	0	0	0	0	0	0	0	0	0
1199	Masculino	Branca	12 ou mais	outra	45	2009	Caso Novo	Multirresistência	Adquirida	1	Pulmonar	Bilateral cavitária	Tratamento completo	TBMR 3 (2Am5EOfxZTrd - 4Am3EOfxZTrd / 12EOfxTrd)	1	0	0	0	0	1	0	0	0	0	0	0	0	1	0	0	0	0	1	0	1	0	0	0	0	0	0	0	0	0	0	0	0	0	0
1200	Masculino	Negra	de 4 a 7	Outro profissional autônomo assalariado	35	2013	Caso Novo	Multirresistência	Adquirida	1	Pulmonar	Bilateral cavitária	Curado	Individualizado	0	0	0	0	0	1	0	0	0	0	1	0	0	0	0	0	0	1	1	1	1	0	0	0	0	0	0	0	0	0	0	0	0	0	0
1201	Masculino	Parda	de 4 a 7	Aposentado	67	2015	Caso Novo	Multirresistência	Adquirida	1	Pulmonar	Normal	Curado	Individualizado	1	0	0	0	0	1	0	0	0	0	1	0	0	0	0	0	0	1	1	1	1	.	0	0	0	0	0	0	0	0	0	0	0	0	0
1202	Masculino	Negra	ignorada	outra	25	2002	Caso Novo	Multirresistência	Adquirida	1	Pulmonar	Bilateral não cavitária	Tratamento completo	TBMR (2000-2005) (2Am5CfzEOfxTrd - 10Am2CfzEOfxTrd / 6CfzEOfxTrd)	1	0	1	0	0	1	0	0	0	0	0	0	0	1	0	0	0	0	1	0	0	0	0	0	0	0	0	0	0	0	0	0	0	0	0
1203	Masculino	Negra	de 4 a 7	outra	32	2006	Caso Novo	Multirresistência	Adquirida	1	Pulmonar	Unilateral cavitária	Tratamento completo	TBMR (2005-2009) (2Am5EOfxZTrd - 4Am2EOfxZTrd - 6Am2EOfxTrd / 6EOfxTrd)	1	0	0	0	0	1	0	0	0	0	0	0	0	1	0	0	0	0	1	0	1	0	0	0	0	0	0	0	0	0	0	0	0	0	0
1204	Masculino	Negra	de 1 a 3	outra	45	2002	Caso Novo	Multirresistência	Adquirida	1	Pulmonar	Bilateral cavitária	Tratamento completo	TBMR (2000-2005) (2Am5CfzEOfxTrd - 10Am2CfzEOfxTrd / 6CfzEOfxTrd)	1	0	1	0	0	1	0	0	0	0	0	0	0	1	0	0	0	0	1	0	0	0	0	0	0	0	0	0	0	0	0	0	0	0	0
1205	Masculino	Branca	de 4 a 7	Desempregado	52	2014	Após abandono	Multirresistência	Adquirida	2	Pulmonar	Bilateral não cavitária	Curado	Individualizado	1	0	0	0	0	1	0	0	0	0	1	0	0	0	0	0	0	0	1	0	0	.	0	0	0	0	0	0	0	0	0	0	0	0	0
1206	Masculino	Branca	de 4 a 7	outra	52	2012	Caso Novo	Multirresistência	Primária	1	Pulmonar	Bilateral não cavitária	Abandono	TBMR 3 (2Am5EOfxZTrd - 4Am3EOfxZTrd / 12EOfxTrd)	1	0	0	0	0	1	0	0	0	0	0	0	0	1	0	0	0	0	1	0	1	0	0	0	0	0	0	0	0	0	0	0	0	0	0
1207	Masculino	Negra	de 4 a 7	outra	44	2003	Recidiva	Multirresistência	Adquirida	2	Pulmonar	Bilateral cavitária	Abandono	Individualizado	1	0	1	0	0	1	0	0	0	0	0	0	0	1	0	0	0	0	1	0	0	0	0	0	0	0	0	0	0	0	0	0	0	0	0
1208	Masculino	Negra	de 4 a 7	outra	46	2005	Recidiva	Resistência extensiva	Adquirida	3	Pulmonar	Bilateral cavitária	Óbito	Individualizado	0	0	1	0	0	1	0	0	0	0	0	0	0	1	0	0	0	1	1	0	0	0	0	0	0	0	0	0	0	0	0	0	0	0	0
1209	Masculino	Parda	de 4 a 7	Desempregado	34	2009	Caso Novo	Multirresistência	Adquirida	1	Pulmonar	Unilateral não cavitária	Curado	TBMR (2005-2009) (2Am5EOfxZTrd - 4Am2EOfxZTrd - 6Am2EOfxTrd / 6EOfxTrd)	1	0	0	0	0	1	0	0	0	0	0	0	0	1	0	0	0	0	1	0	1	0	1	0	0	0	0	0	0	0	0	0	0	0	0
1210	Masculino	Branca	12 ou mais	Profissional de saúde	21	2000	Caso Novo	Multirresistência	Adquirida	1	Pulmonar	Bilateral cavitária	Tratamento completo	TBMR (2000-2005) (2Am5CfzEOfxTrd - 10Am2CfzEOfxTrd / 6CfzEOfxTrd)	1	0	1	0	0	1	0	0	0	0	0	0	0	1	0	0	0	0	1	0	0	0	0	0	0	1	0	0	0	0	0	0	0	0	0
1211	Masculino	Parda	de 8 a 11	Outro profissional autônomo assalariado	39	2010	Caso Novo	Multirresistência	Adquirida	1	Pulmonar	Bilateral cavitária	Curado	Individualizado	1	0	0	0	0	1	0	0	0	0	1	0	0	0	0	0	0	0	1	0	1	0	0	0	0	0	0	0	0	0	0	0	0	0	0
1212	Masculino	Parda	de 4 a 7	outra	43	2001	Caso Novo	Multirresistência	Adquirida	1	Pulmonar	Bilateral cavitária	Abandono	TBMR (2000-2005) (2S5CfzEOfxTrd - 10S2CfzEOfxTrd / 6CfzEOfxTrd)	0	0	1	0	0	1	0	0	0	0	0	0	0	1	0	0	0	1	1	0	0	0	0	0	0	0	0	0	0	0	0	0	1	0	0
1213	Masculino	Branca	de 8 a 11	outra	44	2002	Caso Novo	Multirresistência	Adquirida	1	Pulmonar	Bilateral não cavitária	Curado	TBMR (2000-2005) (2Am5CfzEOfxTrd - 10Am2CfzEOfxTrd / 6CfzEOfxTrd)	1	0	1	0	0	1	0	0	0	0	0	0	0	1	0	0	0	0	1	0	0	0	0	0	0	0	0	0	0	0	0	0	0	0	0
1214	Masculino	Negra	de 8 a 11	Desempregado	46	2011	Caso Novo	Multirresistência	Adquirida	1	Pulmonar	Bilateral cavitária	Curado	Individualizado	1	0	0	0	0	1	0	0	0	0	1	0	0	1	0	0	0	0	1	0	1	0	1	0	0	0	0	0	1	0	0	0	0	0	0
1215	Masculino	Parda	ignorada	Desempregado	40	2010	Caso Novo	Multirresistência	Adquirida	1	Pulmonar	Bilateral cavitária	Curado	TBMR 4 (2Am5ELfxTrd - 4Am3ELfxTrd / 12ELfxTrd)	1	0	0	0	0	1	0	0	0	0	1	0	0	0	0	0	0	0	1	0	0	0	0	0	0	0	0	0	0	0	0	0	0	0	0
1216	Masculino	Negra	de 8 a 11	Outro profissional autônomo assalariado	46	2008	Caso Novo	Multirresistência	Adquirida	1	Pulmonar	Unilateral cavitária	Tratamento completo	TBMR (2005-2009) (2S5EOfxZTrd - 4S2EOfxZTrd - 6S2EOfxTrd / 6EOfxTrd)	0	0	0	0	0	1	0	0	0	0	0	0	0	1	0	0	0	1	1	0	1	0	0	0	0	1	0	0	0	0	0	0	0	0	0
1217	Masculino	Parda	de 8 a 11	outra	56	2003	Caso Novo	Multirresistência	Adquirida	1	Pulmonar	Bilateral cavitária	Tratamento completo	TBMR (2000-2005) (2Am5CfzEOfxTrd - 10Am2CfzEOfxTrd / 6CfzEOfxTrd)	1	0	1	0	0	1	0	0	0	0	0	0	0	1	0	0	0	0	1	0	0	0	0	0	0	1	0	0	0	0	0	0	0	0	0
1218	Masculino	Branca	de 1 a 3	Outro profissional autônomo assalariado	62	2008	Caso Novo	Multirresistência	Primária	1	Ambos	Bilateral não cavitária	Curado	TBMR 3 (2Am5EOfxZTrd - 4Am3EOfxZTrd / 12EOfxTrd)	1	0	0	0	0	1	0	0	0	0	0	0	0	1	0	0	0	0	1	0	1	1	0	0	0	0	0	0	1	0	0	0	0	0	0
1219	Masculino	Parda	de 8 a 11	Outro profissional autônomo assalariado	52	2012	Caso Novo	Multirresistência	Adquirida	1	Pulmonar	Unilateral cavitária	Curado	TBMR 2 (2S5ELfxZTrd - 4S3ELfxZTrd / 12ELfxTrd)	0	0	0	0	0	1	0	0	0	0	1	0	0	0	0	0	0	1	1	0	1	1	0	0	0	0	0	0	0	0	0	0	0	0	0
1220	Masculino	Branca	de 8 a 11	outra	38	2002	Caso Novo	Multirresistência	Adquirida	1	Pulmonar	Bilateral não cavitária	Falência	TBMR (2000-2005) (2Am5CfzEOfxTrd - 10Am2CfzEOfxTrd / 6CfzEOfxTrd)	1	0	1	0	0	1	0	0	0	0	0	0	0	1	0	0	0	0	1	0	0	0	0	0	0	0	0	0	0	0	0	0	0	0	0
1221	Masculino	Parda	de 4 a 7	outra	39	2004	Falência ao primeiro tratamento	Resistência extensiva	Adquirida	2	Pulmonar	Bilateral cavitária	Óbito	Individualizado	0	0	1	0	0	1	0	0	0	0	0	0	1	0	0	0	0	1	1	0	0	0	0	0	0	0	0	0	0	0	0	0	0	0	0
1222	Masculino	Negra	de 4 a 7	População em situação de rua	32	2015	Caso Novo	Multirresistência	Adquirida	1	Pulmonar	Bilateral cavitária	Curado	TBMR 4 (2Am5ELfxZTrd - 4Am3ELfxZTrd / 12ELfxTrd)	1	0	0	0	0	1	0	0	0	0	1	0	0	0	0	0	0	0	1	0	1	0	0	0	0	0	0	0	0	0	1	0	0	0	1
1223	Masculino	Branca	de 4 a 7	Outro profissional autônomo assalariado	40	2012	Falência ao retratamento	Multirresistência	Adquirida	4	Pulmonar	Bilateral cavitária	Falência	Individualizado	1	0	0	0	0	1	1	0	0	0	0	0	1	0	0	1	0	0	1	0	1	0	0	0	0	0	0	0	0	0	0	0	0	0	0
1224	Masculino	Branca	ignorada	Outro profissional autônomo assalariado	38	2011	Falência ao retratamento	Multirresistência	Adquirida	3	Pulmonar	Bilateral cavitária	Falência	Individualizado	0	0	0	0	0	1	0	0	1	0	1	0	1	0	0	0	0	1	1	0	0	0	0	0	0	0	0	0	0	0	0	0	0	0	0
1225	Masculino	Branca	de 4 a 7	outra	41	2014	Falência ao retratamento	Multirresistência	Adquirida	5	Pulmonar	Bilateral cavitária	Falência	Individualizado	0	0	0	0	0	1	1	0	0	0	1	0	0	0	0	1	0	1	1	1	0	0	0	0	0	0	0	0	0	0	0	0	0	0	0
1226	Masculino	Branca	de 8 a 11	Outro profissional autônomo assalariado	37	2009	Falência ao primeiro tratamento	Multirresistência	Adquirida	2	Pulmonar	Bilateral cavitária	Falência	Individualizado	1	0	0	0	0	1	0	0	0	0	0	0	0	1	0	1	0	0	1	0	1	0	0	0	0	0	0	0	0	0	0	0	0	0	0
1227	Masculino	Branca	de 8 a 11	Outro profissional autônomo assalariado	33	2006	Caso Novo	Multirresistência	Adquirida	1	Pulmonar	Bilateral cavitária	Curado	TBMR (2005-2009) (2S5EOfxZTrd - 4S2EOfxZTrd - 6S2EOfxTrd / 6EOfxTrd)	0	0	0	0	0	1	0	0	0	0	0	0	0	1	0	0	0	1	1	0	1	0	0	0	0	0	0	0	0	0	0	0	0	0	0
1228	Masculino	Branca	de 1 a 3	Desempregado	32	2012	Caso Novo	Multirresistência	Adquirida	1	Pulmonar	Bilateral cavitária	Abandono	TBMR 2 (2S5ELfxZTrd - 4S3ELfxZTrd / 12ELfxTrd)	0	0	0	0	0	1	0	0	0	0	1	0	0	0	0	0	0	1	1	0	1	0	0	0	0	0	0	0	0	0	0	0	0	0	0
1229	Masculino	Branca	de 4 a 7	Desempregado	33	2013	Após abandono	Multirresistência	Adquirida	3	Pulmonar	Bilateral cavitária	Abandono	Individualizado	1	0	0	0	0	1	1	0	0	0	1	0	0	0	0	0	0	0	1	0	0	0	1	0	0	0	0	0	0	0	1	0	0	0	1
1230	Masculino	Branca	de 1 a 3	outra	32	2013	Após abandono	Multirresistência	Adquirida	2	Pulmonar	Bilateral cavitária	Abandono	TBMR 2 (2S5ELfxZTrd - 4S3ELfxZTrd / 12ELfxTrd)	0	0	0	0	0	1	0	0	0	0	1	0	0	0	0	0	0	1	1	0	1	.	0	0	0	0	0	0	0	0	0	0	0	0	0
1231	Masculino	Ignorada	de 4 a 7	outra	46	2003	Falência ao primeiro tratamento	Multirresistência	Adquirida	2	Pulmonar	Bilateral cavitária	Tratamento completo	Individualizado	1	0	0	0	0	1	0	0	0	0	0	0	0	1	0	0	0	0	1	0	0	0	1	0	0	0	0	0	0	0	0	0	1	0	0
1232	Masculino	Ignorada	de 4 a 7	outra	44	2001	Caso Novo	Multirresistência	Adquirida	1	Pulmonar	Bilateral cavitária	Falência	TBMR (2000-2005) (2Am5CfzEOfxTrd - 10Am2CfzEOfxTrd / 6CfzEOfxTrd)	1	0	1	0	0	1	0	0	0	0	0	0	0	1	0	0	0	0	1	0	0	0	0	0	0	0	0	0	0	0	0	0	0	0	0
1233	Masculino	Branca	de 8 a 11	outra	30	2003	Recidiva	Multirresistência	Adquirida	2	Pulmonar	Bilateral cavitária	Tratamento completo	TBMR (2000-2005) (2Am5CfzEOfxTrd - 10Am2CfzEOfxTrd / 6CfzEOfxTrd)	1	0	1	0	0	1	0	0	0	0	0	0	0	1	0	0	0	0	1	0	0	0	0	0	0	0	0	0	0	0	0	0	0	0	0
1234	Masculino	Negra	de 1 a 3	Desempregado	49	2007	Caso Novo	Multirresistência	Adquirida	1	Pulmonar	Bilateral cavitária	Curado	TBMR 3 (2Am5EOfxZTrd - 4Am3EOfxZTrd / 12EOfxTrd)	1	0	0	0	0	1	0	0	0	0	0	0	0	1	0	0	0	0	1	0	1	0	1	0	0	0	0	0	0	0	0	0	0	0	0
1235	Masculino	Negra	de 4 a 7	Ambulante	19	2013	Caso Novo	Multirresistência	Adquirida	1	Pulmonar	Bilateral cavitária	Abandono	Individualizado	0	0	0	0	0	1	0	0	0	0	1	0	0	0	0	0	0	1	1	0	1	.	0	0	0	0	0	0	0	0	0	0	0	0	0
1236	Masculino	Negra	de 4 a 7	outra	20	2014	Após abandono	Multirresistência	Adquirida	3	Pulmonar	Bilateral cavitária	Abandono	Individualizado	0	0	0	0	1	1	0	0	0	0	1	0	0	0	0	1	0	0	1	1	0	.	0	0	0	0	0	0	0	0	0	0	0	0	0
1237	Masculino	Negra	de 4 a 7	Ambulante	20	2014	Após abandono	Multirresistência	Adquirida	2	Pulmonar	Bilateral cavitária	Abandono	Individualizado	0	0	0	0	1	1	0	0	0	0	1	0	0	0	0	0	0	0	1	1	1	.	0	0	0	0	0	0	0	0	0	0	0	0	0
1238	Masculino	Negra	de 4 a 7	Outro profissional autônomo assalariado	44	2007	Caso Novo	Multirresistência	Adquirida	1	Pulmonar	Bilateral cavitária	Óbito	TBMR 3 (2Am5EOfxTrd - 4Am3EOfxTrd / 12EOfxTrd)	1	0	0	0	0	1	0	0	0	0	0	0	0	1	0	0	0	0	1	0	0	0	0	0	0	0	0	0	1	0	0	0	0	0	0
1239	Masculino	Branca	de 4 a 7	outra	27	2002	Caso Novo	Multirresistência	Adquirida	1	Pulmonar	Bilateral não cavitária	Tratamento completo	TBMR (2000-2005) (2Am5CfzEOfxTrd - 10Am2CfzEOfxTrd / 6CfzEOfxTrd)	1	0	1	0	0	1	0	0	0	0	0	0	0	1	0	0	0	0	1	0	0	0	0	0	0	0	0	0	0	0	0	0	0	0	0
1240	Feminino	Parda	de 8 a 11	Dona de casa	45	2005	Caso Novo	Multirresistência	Adquirida	1	Pulmonar	Bilateral cavitária	Curado	TBMR (2000-2005) (2S5CfzEOfxTrd - 10S2CfzEOfxTrd / 6CfzEOfxTrd)	0	0	1	0	0	1	0	0	0	0	0	0	0	1	0	0	0	1	1	0	0	0	0	0	0	0	0	0	0	0	0	0	0	0	0
1241	Feminino	Negra	nenhuma	outra	47	2002	Caso Novo	Multirresistência	Adquirida	1	Pulmonar	Unilateral cavitária	Tratamento completo	TBMR (2000-2005) (2Am5CfzEOfxTrd - 10Am2CfzEOfxTrd / 6CfzEOfxTrd)	1	0	1	0	0	1	0	0	0	0	0	0	0	1	0	0	0	0	1	0	0	0	0	0	0	0	0	0	0	0	0	0	0	0	0
1242	Feminino	Parda	nenhuma	Dona de casa	59	2007	Caso Novo	Multirresistência	Primária	1	Pulmonar	Unilateral cavitária	Curado	TBMR 3 (2Am5EOfxTrd - 4Am3EOfxTrd / 12EOfxTrd)	1	0	0	0	0	1	0	0	0	0	0	0	0	1	0	0	0	0	1	0	0	0	0	0	0	0	0	0	0	0	0	0	0	0	0
1243	Feminino	Branca	de 4 a 7	outra	77	2012	Caso Novo	Multirresistência	Adquirida	1	Pulmonar	Bilateral cavitária	Tratamento completo	Individualizado	0	0	0	0	0	1	0	0	0	0	1	0	0	0	0	0	0	1	1	0	1	0	0	0	0	0	0	0	0	0	0	0	0	0	0
1244	Masculino	Parda	12 ou mais	outra	26	2009	Caso Novo	Multirresistência	Adquirida	1	Pulmonar	Unilateral cavitária	Curado	TBMR 3 (2Am5EOfxTrd - 4Am3EOfxTrd / 12EOfxTrd)	1	0	0	0	0	1	0	0	0	0	0	0	0	1	0	0	0	0	1	0	0	0	0	0	0	0	0	0	0	0	0	0	0	0	0
1245	Feminino	Branca	de 4 a 7	Dona de casa	27	2015	Falência ao primeiro tratamento	Resistência extensiva	Adquirida	2	Pulmonar	Unilateral cavitária	Curado	Individualizado	1	0	1	0	0	0	0	0	0	0	1	1	1	0	1	0	0	0	0	1	0	.	0	0	0	0	0	0	0	0	0	0	0	0	0
1246	Feminino	Branca	de 4 a 7	Outro profissional autônomo assalariado	27	2014	Caso Novo	Resistência extensiva	Adquirida	1	Pulmonar	Unilateral cavitária	Falência	Individualizado	1	0	0	0	0	1	0	0	0	0	1	0	0	0	0	0	0	1	1	1	1	.	0	0	0	0	0	0	0	0	0	0	0	0	0
1247	Feminino	Parda	de 8 a 11	outra	55	2007	Caso Novo	Resistência extensiva	Adquirida	1	Pulmonar	Bilateral cavitária	Óbito	TBMR (2005-2009) (2Am5EOfxZTrd - 4Am2EOfxZTrd - 6Am2EOfxTrd / 6EOfxTrd)	1	0	0	0	0	1	0	0	0	0	0	0	0	1	0	0	0	0	1	0	1	0	0	0	0	0	0	0	1	0	0	0	0	0	0
1248	Feminino	Parda	de 4 a 7	Outro profissional autônomo assalariado	39	2006	Caso Novo	Multirresistência	Adquirida	1	Pulmonar	Bilateral cavitária	Tratamento completo	TBMR (2005-2009) (2Am5EOfxZTrd - 4Am2EOfxZTrd - 6Am2EOfxTrd / 6EOfxTrd)	1	0	0	0	0	1	0	0	0	0	0	0	0	1	0	0	0	0	1	0	1	0	0	0	0	0	0	0	0	0	0	0	0	0	0
1249	Feminino	Negra	de 4 a 7	Dona de casa	43	2009	Caso Novo	Multirresistência	Primária	1	Pulmonar	Bilateral cavitária	Tratamento completo	Individualizado	1	0	0	0	0	0	0	0	0	0	0	0	0	1	0	0	0	0	1	0	1	0	0	0	0	0	0	0	0	0	0	0	0	0	0
1250	Feminino	Branca	de 4 a 7	outra	26	2001	Caso Novo	Multirresistência	Adquirida	1	Pulmonar	Bilateral cavitária	Tratamento completo	TBMR (2000-2005) (2Am5CfzEOfxTrd - 10Am2CfzEOfxTrd / 6CfzEOfxTrd)	1	0	1	0	0	1	0	0	0	0	0	0	0	1	0	0	0	0	1	0	0	1	0	0	0	0	0	0	0	0	0	0	0	0	0
1251	Masculino	Branca	12 ou mais	Estudante	23	2015	Falência ao primeiro tratamento	Multirresistência	Adquirida	2	Pulmonar	Bilateral cavitária	Curado	Individualizado	0	0	1	0	1	0	0	0	0	0	1	1	1	0	1	0	0	0	0	1	0	0	0	0	0	0	0	0	0	0	0	0	0	0	0
1252	Feminino	Branca	12 ou mais	outra	27	2001	Caso Novo	Multirresistência	Adquirida	1	Pulmonar	Bilateral não cavitária	Tratamento completo	TBMR (2000-2005) (2Am5CfzEOfxTrd - 10Am2CfzEOfxTrd / 6CfzEOfxTrd)	1	0	1	0	0	1	0	0	0	0	0	0	0	1	0	0	0	0	1	0	0	0	0	0	0	0	0	0	0	0	0	0	0	0	0
1253	Feminino	Parda	ignorada	Dona de casa	43	2005	Caso Novo	Multirresistência	Adquirida	1	Pulmonar	Bilateral cavitária	Abandono	TBMR (2000-2005) (2S5CfzEOfxTrd - 10S2CfzEOfxTrd / 6CfzEOfxTrd)	0	0	1	0	0	1	0	0	0	0	0	0	0	1	0	0	0	1	1	0	0	0	0	0	0	0	0	0	1	0	0	0	0	0	0
1254	Feminino	Parda	de 8 a 11	Dona de casa	45	2007	Após abandono	Multirresistência	Adquirida	3	Pulmonar	Bilateral não cavitária	Abandono	Individualizado	1	0	0	0	0	1	0	0	0	0	0	0	0	1	0	0	0	0	1	0	1	0	0	0	0	0	0	0	0	0	0	0	0	0	0
1255	Feminino	Parda	de 8 a 11	Dona de casa	44	2006	Após abandono	Multirresistência	Adquirida	2	Pulmonar	Bilateral cavitária	Abandono	Individualizado	1	0	0	0	0	1	0	0	0	0	0	0	0	0	0	0	0	0	1	0	0	0	0	0	0	0	0	0	0	0	0	0	0	0	0
1256	Masculino	Parda	nenhuma	Outro profissional autônomo assalariado	64	2006	Caso Novo	Multirresistência	Adquirida	1	Pulmonar	Bilateral cavitária	Curado	TBMR 3 (2Am5EOfxTrd - 4Am3EOfxTrd / 12EOfxTrd)	1	0	0	0	0	1	0	0	0	0	0	0	0	1	0	0	0	0	1	0	0	0	0	0	0	0	0	0	0	0	0	0	0	0	0
1257	Masculino	Branca	de 1 a 3	Outro profissional autônomo assalariado	48	2013	Caso Novo	Multirresistência	Adquirida	1	Pulmonar	Bilateral cavitária	Abandono	TBMR 2 (2S5ELfxZTrd - 4S3ELfxZTrd / 12ELfxTrd)	0	0	0	0	0	1	0	0	0	0	1	0	0	0	0	0	0	1	1	0	1	0	0	0	0	1	0	0	0	0	0	0	0	0	0
1258	Masculino	Parda	nenhuma	Desempregado	44	2010	Caso Novo	Multirresistência	Adquirida	1	Pulmonar	Bilateral cavitária	Óbito	TBMR 3 (2Am5EOfxZTrd - 4Am3EOfxZTrd / 12EOfxTrd)	1	0	0	0	0	1	0	0	0	0	0	0	0	1	0	0	0	0	1	0	1	0	0	0	0	0	0	0	0	0	1	0	0	0	0
1259	Masculino	Branca	de 4 a 7	outra	32	2001	Caso Novo	Multirresistência	Adquirida	1	Pulmonar	Bilateral cavitária	Tratamento completo	TBMR (2000-2005) (2Am5CfzEOfxTrd - 10Am2CfzEOfxTrd / 6CfzEOfxTrd)	1	0	1	0	0	1	0	0	0	0	0	0	0	1	0	0	0	0	1	0	0	0	0	0	0	0	0	0	0	0	0	0	0	0	0
1260	Masculino	Branca	nenhuma	outra	42	2001	Caso Novo	Multirresistência	Adquirida	1	Pulmonar	Bilateral cavitária	Tratamento completo	TBMR (2005-2009) (2S5EOfxZTrd - 4S2EOfxZTrd - 6S2EOfxTrd / 6EOfxTrd)	0	0	0	0	0	1	0	0	0	0	0	0	0	1	0	0	0	1	1	0	1	0	0	0	0	0	0	0	0	0	0	0	0	0	0
1261	Masculino	Parda	nenhuma	outra	48	2006	Caso Novo	Multirresistência	Adquirida	1	Pulmonar	Bilateral cavitária	Abandono	Individualizado	0	0	0	0	0	1	1	0	0	0	0	0	0	0	0	0	0	1	0	0	1	0	1	0	0	0	0	0	0	0	0	0	0	0	0
1262	Masculino	Branca	12 ou mais	outra	60	2014	Caso Novo	Multirresistência	Adquirida	1	Pulmonar	Bilateral não cavitária	Tratamento completo	TBMR 2 (2S5ELfxZTrd - 4S3ELfxZTrd / 12ELfxTrd)	0	0	0	0	0	1	0	0	0	0	1	0	0	0	0	0	0	1	1	0	1	0	0	0	0	0	0	0	0	0	0	0	0	0	0
1263	Masculino	Branca	de 8 a 11	Aposentado	54	2008	Caso Novo	Multirresistência	Adquirida	1	Pulmonar	Bilateral cavitária	Curado	TBMR (2005-2009) (2Am5EOfxZTrd - 4Am2EOfxZTrd - 6Am2EOfxTrd / 6EOfxTrd)	1	0	0	0	0	1	0	0	0	0	0	0	0	1	0	0	0	0	1	0	1	0	0	0	0	0	0	0	0	1	0	0	0	0	0
1264	Feminino	Parda	de 8 a 11	outra	23	2001	Caso Novo	Multirresistência	Adquirida	1	Pulmonar	Bilateral cavitária	Tratamento completo	Individualizado	1	0	0	0	0	1	0	0	0	0	0	0	0	1	0	0	0	0	1	0	0	0	0	0	0	0	0	0	0	0	0	0	0	0	0
1265	Feminino	Negra	de 1 a 3	outra	21	2014	Caso Novo	Multirresistência	Adquirida	1	Pulmonar	Bilateral cavitária	Óbito	Individualizado	1	0	0	0	0	1	0	0	0	0	1	0	0	0	0	0	0	0	1	0	1	0	1	0	0	0	0	0	1	0	1	0	0	0	1
1266	Feminino	Parda	de 4 a 7	outra	15	2012	Caso Novo	Multirresistência	Adquirida	1	Pulmonar	Bilateral cavitária	Abandono	TBMR 2 (2S5ELfxZTrd - 4S3ELfxZTrd / 12ELfxTrd)	0	0	0	0	0	1	0	0	0	0	1	0	0	0	0	0	0	1	1	1	1	0	0	0	0	0	0	0	0	0	0	0	0	0	0
1267	Masculino	Parda	de 8 a 11	Outro profissional autônomo assalariado	42	2014	Caso Novo	Multirresistência	Adquirida	2	Pulmonar	Bilateral cavitária	Curado	Individualizado	0	0	0	0	1	1	0	0	0	0	1	0	0	0	0	0	0	0	1	1	0	.	0	0	0	0	0	0	0	0	0	0	0	0	0
1268	Masculino	Parda	de 8 a 11	Desempregado	46	2015	Caso Novo	Multirresistência	Adquirida	1	Pulmonar	Bilateral cavitária	Tratamento completo	TBMR 2 (2S5ELfxZTrd - 4S3ELfxZTrd / 12ELfxTrd)	0	0	0	0	1	1	0	0	0	0	1	0	0	0	0	0	0	1	1	0	1	1	0	0	0	0	0	0	0	0	1	0	0	0	1
1269	Masculino	Parda	de 8 a 11	outra	42	2013	Caso Novo	Multirresistência	Adquirida	1	Pulmonar	Bilateral cavitária	Abandono	TBMR 2 (2S5ELfxZTrd - 4S3ELfxZTrd / 12ELfxTrd)	0	0	0	0	0	1	0	0	0	0	1	0	0	0	0	0	0	1	1	0	1	0	1	0	0	0	0	0	0	0	1	0	0	0	0
1270	Masculino	Branca	de 4 a 7	Outro profissional autônomo assalariado	42	2013	Caso Novo	Multirresistência	Adquirida	1	Pulmonar	Unilateral cavitária	Curado	TBMR 3 (2Am5ELfxZTrd - 4Am3ELfxZTrd / 12ELfxTrd)	1	0	0	0	0	1	0	0	0	0	1	0	0	0	0	0	0	0	1	0	1	0	0	0	0	0	0	0	0	0	1	0	0	0	0
1271	Masculino	Branca	ignorada	outra	24	2002	Caso Novo	Resistência extensiva	Adquirida	1	Pulmonar	Bilateral cavitária	Tratamento completo	Individualizado	1	0	1	0	0	1	0	0	0	0	0	0	1	1	0	0	0	0	1	0	0	0	0	0	0	0	0	0	0	0	0	0	0	0	0
1272	Masculino	Branca	de 8 a 11	Outro profissional autônomo assalariado	28	2005	Caso Novo	Multirresistência	Adquirida	1	Pulmonar	Unilateral cavitária	Tratamento completo	TBMR 3 (2Am5EOfxTrd - 4Am3EOfxTrd / 12EOfxTrd)	1	0	0	0	0	1	0	0	0	0	0	0	0	1	0	0	0	0	1	0	0	0	0	0	0	0	0	0	0	0	0	0	0	0	0
1273	Masculino	Negra	ignorada	outra	27	2002	Caso Novo	Multirresistência	Adquirida	1	Pulmonar	Bilateral cavitária	Óbito	TEMPORÁRIO PARA CASOS IMPORTADOS	0	0	1	0	0	1	0	0	0	0	0	0	0	1	0	0	0	0	1	0	0	0	0	0	0	0	0	0	0	0	0	0	0	0	0
1274	Masculino	Parda	de 4 a 7	Desempregado	20	2007	Caso Novo	Multirresistência	Adquirida	1	Pulmonar	Bilateral não cavitária	Abandono	TBMR 3 (2Am5EOfxTrd - 4Am3EOfxTrd / 12EOfxTrd)	1	0	0	0	0	1	0	0	0	0	0	0	0	1	0	0	0	0	1	0	0	1	0	0	0	0	0	0	0	0	0	0	0	0	0
1275	Masculino	Negra	de 4 a 7	Outro profissional autônomo assalariado	37	2012	Após abandono	Multirresistência	Adquirida	2	Pulmonar	Bilateral cavitária	Falência	Individualizado	0	0	0	0	0	1	0	0	0	0	1	0	0	0	0	0	0	1	1	0	1	0	0	0	0	0	0	0	0	0	0	0	0	0	0
1276	Masculino	Parda	de 8 a 11	Outro profissional autônomo assalariado	39	2014	Falência ao retratamento	Multirresistência	Adquirida	3	Pulmonar	Bilateral cavitária	Abandono	Individualizado	0	0	1	0	1	0	1	0	0	0	0	1	1	0	1	0	0	0	0	0	0	0	0	0	0	0	0	0	0	0	0	0	0	0	0
1277	Masculino	Negra	de 8 a 11	Outro profissional autônomo assalariado	36	2011	Caso Novo	Multirresistência	Adquirida	1	Pulmonar	Bilateral cavitária	Abandono	TBMR 2 (2S5ELfxZTrd - 4S3ELfxZTrd / 12ELfxTrd)	0	0	0	0	0	1	0	0	0	0	1	0	0	0	0	0	0	1	1	0	1	0	0	0	0	0	0	0	0	0	0	0	0	0	0
1278	Masculino	Parda	de 8 a 11	Outro profissional autônomo assalariado	39	2014	Após abandono	Multirresistência	Adquirida	4	Pulmonar	Bilateral cavitária	Abandono	Individualizado	0	0	1	0	1	0	0	0	0	0	0	1	1	0	1	0	0	0	0	1	0	0	0	0	0	0	0	0	0	0	0	0	0	0	0
1279	Masculino	Parda	de 8 a 11	Outro profissional autônomo assalariado	41	2015	Após abandono	Multirresistência	Adquirida	5	Pulmonar	Bilateral cavitária	Óbito	Individualizado	1	1	1	1	1	0	1	1	0	0	1	1	1	0	0	0	0	0	0	1	1	0	0	0	0	0	0	0	0	0	1	0	0	0	0
1280	Masculino	Parda	de 8 a 11	Desempregado	45	2012	Caso Novo	Multirresistência	Adquirida	1	Pulmonar	Bilateral cavitária	Curado	TBMR 2 (2S5ELfxZTrd - 4S3ELfxZTrd / 12ELfxTrd)	0	0	0	0	0	1	0	0	0	0	1	0	0	0	0	0	0	1	1	0	1	0	1	0	0	1	0	0	0	0	0	0	0	0	0
1281	Masculino	Branca	12 ou mais	Profissional de saúde	46	2008	Caso Novo	Multirresistência	Adquirida	1	Pulmonar	Bilateral cavitária	Curado	TBMR 3 (2Am5EOfxTrd - 4Am3EOfxTrd / 12EOfxTrd)	1	0	0	0	0	1	0	0	0	0	0	0	0	1	0	0	0	0	1	0	0	1	0	0	0	0	0	0	0	0	0	0	0	0	0
1282	Masculino	Parda	de 4 a 7	Desempregado	32	2006	Após abandono	Multirresistência	Adquirida	2	Pulmonar	Bilateral cavitária	Abandono	TBMR 3 (2Am5EOfxTrd - 4Am3EOfxTrd / 12EOfxTrd)	1	0	0	0	0	1	0	0	0	0	0	0	0	1	0	0	0	0	1	0	0	0	1	0	0	0	0	0	0	0	0	0	0	0	1
1283	Masculino	Parda	de 4 a 7	outra	31	2006	Caso Novo	Multirresistência	Adquirida	1	Pulmonar	Bilateral cavitária	Abandono	TBMR 3 (2Am5EOfxTrd - 4Am3EOfxTrd / 12EOfxTrd)	1	0	0	0	0	1	0	0	0	0	0	0	0	1	0	0	0	0	1	0	0	0	1	0	0	0	0	0	0	0	0	0	0	0	0
1284	Masculino	Parda	de 4 a 7	outra	33	2008	Após abandono	Multirresistência	Adquirida	3	Pulmonar	Bilateral cavitária	Óbito	TBMR 3 (2Am5EOfxTrd - 4Am3EOfxTrd / 12EOfxTrd)	1	0	0	0	0	1	0	0	0	0	0	0	0	1	0	0	0	0	1	0	0	0	1	0	0	0	0	0	0	0	0	0	0	0	1
1285	Masculino	Branca	de 4 a 7	outra	43	2012	Caso Novo	Multirresistência	Adquirida	1	Pulmonar	Unilateral cavitária	Curado	TBMR 4 (2Am5ELfxZTrd - 4Am3ELfxZTrd / 12ELfxTrd)	1	0	0	0	0	1	0	0	0	0	1	0	0	0	0	0	0	0	1	1	1	0	0	0	0	0	0	0	0	0	0	0	0	0	0
1286	Masculino	Parda	de 8 a 11	Outro profissional autônomo assalariado	29	2012	Caso Novo	Multirresistência	Primária	1	Pulmonar	Unilateral cavitária	Curado	TBMR 4 (2Am5ELfxZTrd - 4Am3ELfxZTrd / 12ELfxTrd)	1	0	0	0	0	1	0	0	0	0	1	0	0	0	0	0	0	0	1	0	1	0	0	0	0	0	0	0	0	0	0	0	0	0	0
1287	Masculino	Negra	de 1 a 3	outra	20	2002	Caso Novo	Multirresistência	Adquirida	1	Pulmonar	Bilateral cavitária	Tratamento completo	TBMR (2000-2005) (2Am5CfzEOfxTrd - 10Am2CfzEOfxTrd / 6CfzEOfxTrd)	1	0	1	0	0	1	0	0	0	0	0	0	0	1	0	0	0	0	1	0	0	0	0	0	0	0	0	0	0	0	0	0	0	0	0
1288	Feminino	Negra	de 1 a 3	Dona de casa	43	2013	Caso Novo	Multirresistência	Adquirida	1	Pulmonar	Bilateral cavitária	Curado	TBMR 4 (2Am5ELfxZTrd - 4Am3ELfxZTrd / 12ELfxTrd)	1	0	0	0	0	1	0	0	0	0	1	0	0	0	0	0	0	0	1	1	1	0	1	0	0	0	0	0	0	0	0	0	0	0	0
1289	Feminino	Negra	de 8 a 11	outra	21	2012	Após abandono	Multirresistência	Adquirida	2	Pulmonar	Bilateral cavitária	Tratamento completo	Individualizado	1	0	0	0	0	1	0	0	0	0	1	0	0	0	0	0	0	0	1	0	1	0	0	0	0	0	0	0	0	0	0	0	0	0	0
1290	Feminino	Branca	de 8 a 11	Desempregado	20	2010	Caso Novo	Multirresistência	Adquirida	1	Pulmonar	Unilateral cavitária	Falência	Individualizado	0	0	0	0	0	1	0	0	0	0	1	0	0	0	0	0	0	1	1	0	0	.	0	0	0	0	0	0	0	0	0	0	0	0	0
1291	Feminino	Negra	de 1 a 3	outra	26	2001	Caso Novo	Multirresistência	Adquirida	1	Pulmonar	Bilateral cavitária	Curado	TBMR (2000-2005) (2S5CfzEOfxTrd - 10S2CfzEOfxTrd / 6CfzEOfxTrd)	0	0	1	0	0	1	0	0	0	0	0	0	0	1	0	0	0	1	1	0	0	0	0	0	0	0	0	0	0	0	0	0	0	0	0
1292	Feminino	Parda	de 4 a 7	outra	18	2002	Caso Novo	Multirresistência	Adquirida	1	Pulmonar	Bilateral cavitária	Óbito	TBMR (2000-2005) (2Am5CfzEOfxTrd - 10Am2CfzEOfxTrd / 6CfzEOfxTrd)	1	0	1	0	0	1	0	0	0	0	0	0	0	1	0	0	0	0	1	0	0	0	0	0	0	0	0	0	0	0	0	0	0	0	0
1293	Feminino	Parda	de 4 a 7	Dona de casa	49	2008	Caso Novo	Multirresistência	Adquirida	1	Pulmonar	Unilateral não cavitária	Abandono	Individualizado	1	0	0	0	0	1	0	0	0	0	0	0	0	1	0	0	0	0	1	0	1	0	0	0	0	0	0	0	0	0	0	0	0	0	0
1294	Feminino	Branca	de 8 a 11	outra	29	2002	Caso Novo	Multirresistência	Adquirida	1	Pulmonar	Bilateral cavitária	Óbito	TBMR (2000-2005) (2Am5CfzEOfxTrd - 10Am2CfzEOfxTrd / 6CfzEOfxTrd)	1	0	1	0	0	1	0	0	0	0	0	0	0	1	0	0	0	0	1	0	0	0	0	0	0	0	0	0	0	0	0	0	0	0	0
1295	Feminino	Ignorada	de 4 a 7	outra	19	2000	Após abandono	Multirresistência	Adquirida	2	Pulmonar	Bilateral cavitária	Abandono	Individualizado	0	0	1	0	0	1	0	0	0	0	0	0	0	1	0	0	0	0	1	0	0	0	0	0	0	0	0	0	0	0	0	0	0	0	0
1296	Feminino	Ignorada	de 4 a 7	outra	21	2001	Após abandono	Multirresistência	Adquirida	3	Pulmonar	Bilateral cavitária	Abandono	Individualizado	1	0	1	0	0	1	0	0	0	0	0	0	0	1	0	0	0	0	1	0	0	0	0	0	0	0	0	0	0	0	0	0	0	0	0
1297	Feminino	Parda	de 8 a 11	Desempregado	18	2014	Caso Novo	Multirresistência	Primária	1	Pulmonar	Unilateral cavitária	Curado	Individualizado	0	0	0	0	0	1	0	0	0	0	1	0	1	0	0	0	0	1	1	1	1	0	0	0	0	0	0	0	0	0	0	0	0	0	0
1298	Feminino	Parda	de 4 a 7	outra	22	2002	Caso Novo	Multirresistência	Adquirida	1	Pulmonar	Unilateral cavitária	Tratamento completo	TBMR (2000-2005) (2Am5CfzEOfxTrd - 10Am2CfzEOfxTrd / 6CfzEOfxTrd)	1	0	1	0	0	1	0	0	0	0	0	0	0	1	0	0	0	0	1	0	0	0	0	0	0	0	0	0	0	0	0	0	0	0	0
1299	Masculino	Parda	de 4 a 7	outra	65	2011	Caso Novo	Multirresistência	Adquirida	1	Pulmonar	Bilateral cavitária	Tratamento completo	Individualizado	1	0	0	0	0	1	0	0	0	0	1	0	0	0	0	0	0	0	1	0	0	0	0	0	0	1	0	0	0	0	0	0	0	0	0
1300	Masculino	Branca	de 8 a 11	outra	43	2001	Caso Novo	Multirresistência	Adquirida	1	Pulmonar	Bilateral cavitária	Tratamento completo	TBMR (2000-2005) (2S5CfzEOfxTrd - 10S2CfzEOfxTrd / 6CfzEOfxTrd)	0	0	1	0	0	1	0	0	0	0	0	0	0	1	0	0	0	1	1	0	0	0	0	0	0	0	0	0	0	0	0	0	0	0	0
1301	Masculino	Branca	de 8 a 11	Outro profissional autônomo assalariado	24	2005	Caso Novo	Multirresistência	Adquirida	1	Pulmonar	Bilateral cavitária	Óbito	Individualizado	1	0	0	0	0	1	0	0	0	0	0	0	0	1	0	0	0	0	1	0	1	0	0	0	0	0	0	0	0	0	0	0	0	0	0
1302	Masculino	Negra	de 8 a 11	Desempregado	30	2010	Caso Novo	Multirresistência	Adquirida	1	Pulmonar	Bilateral cavitária	Óbito	TBMR 4 (2Am5ELfxZTrd - 4Am3ELfxZTrd / 12ELfxTrd)	1	0	0	0	0	1	0	0	0	0	1	0	0	0	0	0	0	0	1	0	1	0	0	0	0	0	0	0	0	0	0	0	0	0	0
1303	Masculino	Branca	nenhuma	outra	22	2002	Caso Novo	Multirresistência	Adquirida	1	Pulmonar	Bilateral cavitária	Curado	Individualizado	1	0	1	0	0	1	0	0	0	0	0	0	0	1	0	0	0	0	0	0	0	0	0	0	0	0	0	0	0	0	0	0	1	0	0
1304	Masculino	Parda	de 4 a 7	outra	26	2006	Caso Novo	Multirresistência	Adquirida	1	Pulmonar	Bilateral cavitária	Tratamento completo	TBMR (2005-2009) (2S5EOfxZTrd - 4S2EOfxZTrd - 6S2EOfxTrd / 6EOfxTrd)	0	0	0	0	0	1	0	0	0	0	0	0	0	1	0	0	0	1	1	0	1	0	1	0	0	0	0	0	0	0	1	0	0	0	1
1305	Masculino	Parda	de 1 a 3	Desempregado	27	2004	Caso Novo	Multirresistência	Adquirida	1	Pulmonar	Bilateral cavitária	Óbito	TBMR (2000-2005) (2Am5CfzEOfxTrd - 10Am2CfzEOfxTrd / 6CfzEOfxTrd)	1	0	1	0	0	1	0	0	0	0	0	0	0	1	0	0	0	0	1	0	0	0	0	0	0	0	0	0	0	0	0	0	0	0	0
1306	Masculino	Branca	de 4 a 7	Outro profissional autônomo assalariado	31	2010	Caso Novo	Multirresistência	Primária	1	Pulmonar	Unilateral cavitária	Tratamento completo	TBMR 3 (2Am5EOfxZTrd - 4Am3EOfxZTrd / 12EOfxTrd)	1	0	0	0	0	1	0	0	0	0	0	0	0	1	0	0	0	0	1	0	1	0	0	0	0	0	0	0	0	0	0	0	0	0	0
1307	Masculino	Parda	de 1 a 3	Desempregado	34	2010	Caso Novo	Multirresistência	Adquirida	1	Pulmonar	Bilateral cavitária	Abandono	TBMR 3 (2Am5EOfxZTrd - 4Am3EOfxZTrd / 12EOfxTrd)	1	0	0	0	0	1	0	0	0	0	0	0	0	1	0	0	0	0	1	0	1	0	0	0	0	0	0	0	0	0	0	0	0	0	0
1308	Masculino	Parda	de 8 a 11	Outro profissional autônomo assalariado	36	2011	Após abandono	Resistência extensiva	Adquirida	2	Pulmonar	Bilateral cavitária	Óbito	Individualizado	1	0	0	0	0	1	0	0	0	0	1	0	0	0	0	0	0	0	1	0	1	0	0	0	0	0	0	0	0	0	0	0	0	0	0
1309	Masculino	Branca	de 1 a 3	outra	29	2001	Caso Novo	Multirresistência	Adquirida	1	Pulmonar	Unilateral cavitária	Tratamento completo	TBMR (2000-2005) (2S5CfzEOfxTrd - 10S2CfzEOfxTrd / 6CfzEOfxTrd)	0	0	1	0	0	1	0	0	0	0	0	0	0	1	0	0	0	1	1	0	0	0	0	0	0	0	0	0	0	0	0	0	0	0	0
1310	Masculino	Negra	de 1 a 3	Outro profissional autônomo assalariado	41	2014	Caso Novo	Multirresistência	Primária	1	Pulmonar	Unilateral cavitária	Tratamento completo	TBMR 2 (2S5ELfxZTrd - 4S3ELfxZTrd / 12ELfxTrd)	0	0	0	0	0	1	0	0	0	0	1	0	0	0	0	0	0	1	1	0	1	0	1	0	0	0	0	0	0	0	0	0	0	0	0
1311	Masculino	Parda	de 1 a 3	outra	28	2002	Caso Novo	Multirresistência	Adquirida	1	Pulmonar	Bilateral cavitária	Tratamento completo	TBMR (2000-2005) (2Am5CfzEOfxTrd - 10Am2CfzEOfxTrd / 6CfzEOfxTrd)	1	0	1	0	0	1	0	0	0	0	0	0	0	1	0	0	0	0	1	0	0	0	0	0	0	0	0	0	0	0	0	0	0	0	0
1312	Masculino	Branca	de 8 a 11	outra	47	2003	Caso Novo	Multirresistência	Adquirida	1	Pulmonar	Unilateral cavitária	Tratamento completo	TBMR (2000-2005) (2Am5CfzEOfxTrd - 10Am2CfzEOfxTrd / 6CfzEOfxTrd)	1	0	1	0	0	1	0	0	0	0	0	0	0	1	0	0	0	0	1	0	0	0	0	0	0	0	0	0	0	0	0	0	0	0	0
1313	Masculino	Parda	de 8 a 11	Desempregado	30	2012	Caso Novo	Multirresistência	Adquirida	1	Pulmonar	Unilateral cavitária	Curado	TBMR 4 (2Am5ELfxZTrd - 4Am3ELfxZTrd / 12ELfxTrd)	1	0	0	0	0	1	0	0	0	0	1	0	0	0	0	0	0	0	1	0	1	0	0	0	0	0	0	0	0	0	0	0	0	0	0
1314	Masculino	Parda	ignorada	Desempregado	42	2012	Caso Novo	Multirresistência	Adquirida	1	Pulmonar	Unilateral cavitária	Tratamento completo	TBMR 2 (2S5ELfxZTrd - 4S3ELfxZTrd / 12ELfxTrd)	0	0	0	0	0	1	0	0	0	0	1	0	0	0	0	0	0	1	1	0	1	0	0	0	0	1	0	0	0	0	0	0	0	0	0
1315	Masculino	Branca	ignorada	outra	37	2004	Caso Novo	Multirresistência	Adquirida	1	Pulmonar	Bilateral cavitária	Abandono	TBMR (2000-2005) (2Am5CfzEOfxTrd - 10Am2CfzEOfxTrd / 6CfzEOfxTrd)	1	0	1	0	0	1	0	0	0	0	0	0	0	1	0	0	0	0	1	0	0	0	0	0	0	0	0	0	0	0	0	0	0	0	0
1316	Masculino	Branca	12 ou mais	Outro profissional autônomo assalariado	42	2007	Caso Novo	Multirresistência	Adquirida	1	Pulmonar	Bilateral cavitária	Curado	TBMR (2005-2009) (2Am5EOfxZTrd - 4Am2EOfxZTrd - 6Am2EOfxTrd / 6EOfxTrd)	1	0	0	0	0	1	0	0	0	0	0	0	0	1	0	0	0	0	1	0	1	0	0	0	0	0	0	0	0	0	0	0	0	0	0
1317	Masculino	Ignorada	de 4 a 7	outra	49	2015	Falência ao retratamento	Multirresistência	Adquirida	1	Pulmonar	Bilateral cavitária	Falência	Individualizado	0	0	1	0	1	0	0	0	0	0	0	1	1	0	1	1	0	0	0	0	0	0	0	0	0	0	0	0	0	0	0	0	0	0	0
1318	Masculino	Branca	de 4 a 7	Ambulante	49	2014	Após abandono	Multirresistência	Adquirida	2	Pulmonar	Unilateral cavitária	Falência	Individualizado	1	0	0	0	1	1	0	0	0	0	1	1	0	0	0	0	0	0	1	0	1	0	0	0	0	1	0	0	1	0	1	0	0	0	0
1319	Masculino	Parda	de 1 a 3	outra	34	2009	Caso Novo	Multirresistência	Adquirida	1	Pulmonar	Bilateral cavitária	Curado	TBMR 1 (2S5EOfxZTrd - 4S3EOfxZTrd / 12EOfxTrd)	0	0	0	0	0	1	0	0	0	0	0	0	0	1	0	0	0	1	1	0	1	0	0	0	0	0	0	0	0	0	0	0	0	0	0
1320	Masculino	Parda	de 8 a 11	outra	51	2011	Caso Novo	Multirresistência	Adquirida	1	Extrapulmonar	.	Tratamento completo	TBMR 2 (2S5ELfxZTrd - 4S3ELfxZTrd / 12ELfxTrd)	0	0	0	0	0	1	0	0	0	0	1	0	0	0	0	0	0	1	1	0	1	0	0	0	0	0	0	0	0	0	0	0	0	0	1
1321	Masculino	Branca	12 ou mais	Outro profissional autônomo assalariado	28	2009	Caso Novo	Multirresistência	Primária	1	Pulmonar	Bilateral cavitária	Tratamento completo	TBMR (2005-2009) (2Am5EOfxZTrd - 4Am2EOfxZTrd - 6Am2EOfxTrd / 6EOfxTrd)	1	0	0	0	0	1	0	0	0	0	0	0	0	1	0	0	0	0	1	0	1	0	0	0	0	0	0	0	0	0	0	0	0	0	0
1322	Masculino	Negra	de 4 a 7	Outro profissional autônomo assalariado	31	2010	Caso Novo	Multirresistência	Adquirida	1	Pulmonar	Unilateral cavitária	Curado	TBMR 3 (2Am5EOfxTrd - 4Am3EOfxTrd / 12EOfxTrd)	1	0	0	0	0	1	0	0	0	0	0	0	0	1	0	0	0	0	1	0	0	0	0	0	0	0	0	0	0	0	0	0	0	0	0
1323	Masculino	Parda	de 4 a 7	Desempregado	42	2015	Caso Novo	Multirresistência	Adquirida	1	Pulmonar	Bilateral cavitária	Curado	TBMR 2 (2S5ELfxTrd - 4S3ELfxTrd / 12ELfxTrd)	0	0	0	0	0	1	0	0	0	0	1	0	0	0	0	0	0	1	1	0	0	0	0	0	0	0	0	0	0	0	0	0	0	0	0
1324	Masculino	Branca	12 ou mais	Outro profissional autônomo assalariado	52	2011	Caso Novo	Multirresistência	Adquirida	1	Pulmonar	Unilateral cavitária	Curado	TBMR 4 (2Am5ELfxZTrd - 4Am3ELfxZTrd / 12ELfxTrd)	1	0	0	0	0	1	0	0	0	0	1	0	0	0	0	0	0	0	1	0	1	0	0	0	0	1	0	0	0	0	0	0	0	0	0
1325	Masculino	Negra	de 4 a 7	outra	49	2009	Caso Novo	Multirresistência	Adquirida	1	Pulmonar	Bilateral não cavitária	Tratamento completo	TBMR 1 (2S5EOfxZTrd - 4S3EOfxZTrd / 12EOfxTrd)	0	0	0	0	0	1	0	0	0	0	0	0	0	1	0	0	0	1	1	0	1	0	1	0	0	0	0	0	0	0	0	0	0	0	0
1326	Masculino	Negra	ignorada	Outro profissional autônomo assalariado	41	2013	Após abandono	Resistência extensiva	Adquirida	2	Pulmonar	Bilateral cavitária	Abandono	TBMR 3 (2Am5ELfxZTrd - 4Am3ELfxZTrd / 12ELfxTrd)	1	0	0	0	0	1	0	0	0	0	1	0	0	0	0	0	0	0	1	0	1	0	1	0	0	0	0	0	0	0	0	0	0	0	1
1327	Masculino	Negra	ignorada	População em situação de rua	42	2015	Após abandono	Resistência extensiva	Adquirida	5	Pulmonar	Bilateral cavitária	Abandono	Individualizado	0	0	1	0	1	1	0	0	0	0	1	1	1	0	1	0	0	1	1	1	1	0	1	0	0	0	0	0	0	0	1	0	0	0	1
1328	Masculino	Parda	de 4 a 7	Outro profissional autônomo assalariado	42	2014	Falência ao retratamento	Resistência extensiva	Adquirida	4	Pulmonar	Bilateral cavitária	Abandono	Individualizado	0	0	1	0	1	0	0	0	0	0	0	1	1	0	1	0	0	0	0	1	0	0	0	0	0	0	0	0	0	0	0	0	0	0	0
1329	Masculino	Negra	de 4 a 7	outra	38	2011	Caso Novo	Resistência extensiva	Adquirida	1	Pulmonar	Bilateral cavitária	Abandono	TBMR 4 (2Am5ELfxTrd - 4Am3ELfxTrd / 12ELfxTrd)	1	0	0	0	0	1	0	0	0	0	1	0	0	0	0	0	0	0	1	0	0	0	0	0	0	0	0	0	0	0	0	0	0	0	0
1330	Masculino	Parda	de 4 a 7	outra	50	2014	Caso Novo	Multirresistência	Adquirida	1	Pulmonar	Bilateral cavitária	Curado	Individualizado	0	0	0	0	0	1	0	0	0	0	1	0	0	0	0	0	0	1	1	1	1	0	0	0	0	1	0	0	0	0	0	0	0	0	0
1331	Masculino	Branca	de 4 a 7	Outro profissional autônomo assalariado	52	2012	Caso Novo	Multirresistência	Adquirida	1	Pulmonar	Unilateral cavitária	Tratamento completo	Individualizado	0	0	0	0	0	1	0	0	0	0	1	0	0	0	0	1	0	1	1	0	0	0	1	0	0	0	0	0	0	0	0	0	0	0	1
1332	Masculino	Branca	de 1 a 3	outra	33	2003	Caso Novo	Multirresistência	Adquirida	1	Pulmonar	Bilateral cavitária	Óbito	TBMR (2000-2005) (2Am5CfzEOfxTrd - 10Am2CfzEOfxTrd / 6CfzEOfxTrd)	1	0	1	0	0	1	0	0	0	0	0	0	0	1	0	0	0	0	1	0	0	0	0	0	0	0	0	0	0	0	0	0	0	0	0
1333	Masculino	Branca	de 4 a 7	outra	47	2010	Caso Novo	Multirresistência	Adquirida	1	Pulmonar	Bilateral cavitária	Abandono	TBMR 4 (2Am5ELfxZTrd - 4Am3ELfxZTrd / 12ELfxTrd)	1	0	0	0	0	1	0	0	0	0	1	0	0	0	0	0	0	0	1	0	1	0	0	0	0	0	0	0	0	0	0	0	0	0	0
1334	Masculino	Branca	de 4 a 7	outra	49	2012	Após abandono	Multirresistência	Adquirida	2	Pulmonar	Bilateral cavitária	Óbito	Individualizado	1	0	0	0	0	1	1	0	0	0	1	0	0	0	0	0	0	0	1	0	1	.	0	0	0	0	0	0	0	0	0	0	0	0	0
1335	Masculino	Branca	de 4 a 7	Outro profissional autônomo assalariado	48	2013	Caso Novo	Multirresistência	Adquirida	1	Pulmonar	Bilateral cavitária	Abandono	TBMR 4 (2Am5ELfxZTrd - 4Am3ELfxZTrd / 12ELfxTrd)	1	0	0	0	0	1	0	0	0	0	1	0	0	0	0	0	0	0	1	0	1	0	0	0	0	0	0	0	0	0	1	0	0	0	0
1336	Masculino	Branca	de 4 a 7	Outro profissional autônomo assalariado	49	2015	Após abandono	Multirresistência	Adquirida	2	Pulmonar	Unilateral cavitária	Abandono	TBMR 4 (2Am5ELfxZTrd - 4Am3ELfxZTrd / 12ELfxTrd)	1	0	0	0	0	1	0	0	0	0	1	0	0	0	0	0	0	0	1	0	1	.	1	0	0	0	0	0	0	0	1	0	0	0	0
1337	Masculino	Branca	de 8 a 11	Desempregado	24	2015	Falência ao retratamento	Resistência extensiva	Adquirida	3	Pulmonar	Unilateral cavitária	Óbito	Individualizado	0	0	0	1	0	0	1	1	0	0	0	0	0	0	0	0	0	0	0	1	0	0	0	0	0	0	0	0	0	0	0	0	0	0	0
1338	Masculino	Branca	12 ou mais	Estudante	22	2014	Falência ao primeiro tratamento	Resistência extensiva	Adquirida	2	Pulmonar	Bilateral cavitária	Falência	Individualizado	0	0	1	0	1	0	0	0	0	0	0	1	1	0	1	0	0	0	0	0	0	0	0	0	0	0	0	0	0	0	0	0	0	0	0
1339	Masculino	Ignorada	12 ou mais	Desempregado	48	2010	Falência ao primeiro tratamento	Resistência extensiva	Adquirida	2	Pulmonar	Bilateral cavitária	Falência	Individualizado	0	0	0	1	0	1	0	0	0	0	1	0	1	0	0	0	1	0	1	0	1	0	0	0	0	0	0	0	0	0	0	0	0	0	0
1340	Masculino	Parda	12 ou mais	Outro profissional autônomo assalariado	51	2014	Falência ao retratamento	Resistência extensiva	Adquirida	3	Pulmonar	Bilateral cavitária	Tratamento completo	Individualizado	0	0	1	0	1	0	0	0	0	0	1	1	1	0	1	0	0	0	0	1	0	0	0	0	0	0	0	0	0	0	0	0	0	0	0
1341	Masculino	Negra	de 4 a 7	Outro profissional autônomo assalariado	32	2006	Caso Novo	Multirresistência	Adquirida	1	Pulmonar	Bilateral cavitária	Curado	TBMR 3 (2Am5EOfxTrd - 4Am3EOfxTrd / 12EOfxTrd)	1	0	0	0	0	1	0	0	0	0	0	0	0	1	0	0	0	0	1	0	0	0	0	0	0	1	0	0	0	0	0	0	0	0	0
1342	Masculino	Parda	de 1 a 3	Outro profissional autônomo assalariado	21	2012	Caso Novo	Multirresistência	Adquirida	1	Pulmonar	Bilateral cavitária	Óbito	TBMR 4 (2Am5ELfxZTrd - 4Am3ELfxZTrd / 12ELfxTrd)	1	0	0	0	0	1	0	0	0	0	1	0	0	0	0	0	0	0	1	0	1	1	0	0	0	0	0	0	0	0	0	0	0	0	0
1343	Masculino	Parda	de 4 a 7	Desempregado	28	2005	Falência ao retratamento	Multirresistência	Adquirida	2	Pulmonar	Unilateral não cavitária	Óbito	Individualizado	1	0	1	0	0	1	0	0	0	0	0	0	0	1	0	0	0	0	1	0	0	1	0	0	0	0	0	0	0	0	0	0	0	0	0
1344	Masculino	Parda	de 4 a 7	outra	26	2002	Caso Novo	Multirresistência	Primária	1	Pulmonar	Unilateral não cavitária	Abandono	TBMR (2000-2005) (2Am5CfzEOfxTrd - 10Am2CfzEOfxTrd / 6CfzEOfxTrd)	1	0	1	0	0	1	0	0	0	0	0	0	0	1	0	0	0	0	1	0	0	1	0	0	0	0	0	0	0	0	0	0	0	0	0
1345	Masculino	Branca	de 1 a 3	Profissional de saúde	47	2007	Caso Novo	Multirresistência	Adquirida	1	Pulmonar	Bilateral cavitária	Curado	TBMR (2005-2009) (2Am5EOfxZTrd - 4Am2EOfxZTrd - 6Am2EOfxTrd / 6EOfxTrd)	1	0	0	0	0	1	0	0	0	0	0	0	0	1	0	0	0	0	1	0	1	0	1	0	0	1	0	0	1	0	0	0	0	0	0
1346	Masculino	Negra	de 1 a 3	Outro profissional autônomo assalariado	32	2014	Falência ao retratamento	Resistência extensiva	Adquirida	2	Pulmonar	Unilateral não cavitária	Abandono	Individualizado	0	0	1	0	1	0	0	0	0	0	1	1	0	0	1	0	0	0	0	1	0	0	0	0	0	0	0	0	0	0	0	0	0	0	0
1347	Masculino	Negra	de 1 a 3	Outro profissional autônomo assalariado	29	2011	Caso Novo	Multirresistência	Adquirida	1	Pulmonar	Bilateral cavitária	Falência	Individualizado	0	0	0	0	0	1	0	0	0	0	1	0	0	0	0	0	0	1	1	0	0	.	0	0	0	0	0	0	0	0	0	0	0	0	0
1348	Masculino	Branca	de 4 a 7	Outro profissional autônomo assalariado	29	2011	Caso Novo	Multirresistência	Adquirida	1	Pulmonar	Bilateral cavitária	Abandono	TBMR 4 (2Am5ELfxZTrd - 4Am3ELfxZTrd / 12ELfxTrd)	1	0	0	0	0	1	0	0	0	0	1	0	0	0	0	0	0	0	1	0	1	0	0	0	0	0	0	0	0	0	0	0	0	0	0
1349	Masculino	Parda	de 1 a 3	Outro profissional autônomo assalariado	30	2012	Após abandono	Multirresistência	Adquirida	2	Pulmonar	Bilateral cavitária	Abandono	TBMR 4 (2Am5ELfxZTrd - 4Am3ELfxZTrd / 12ELfxTrd)	1	0	0	0	0	1	0	0	0	0	1	0	0	0	0	0	0	0	1	0	1	0	0	0	0	0	0	0	0	0	0	0	0	0	0
1350	Masculino	Branca	de 4 a 7	Outro profissional autônomo assalariado	29	2004	Caso Novo	Multirresistência	Adquirida	1	Pulmonar	Bilateral cavitária	Óbito	Individualizado	1	0	0	0	0	1	0	0	0	0	0	0	0	1	0	0	0	0	1	0	0	0	0	0	0	0	0	0	0	0	0	0	0	0	0
1351	Masculino	Parda	de 1 a 3	Outro profissional autônomo assalariado	31	2005	Caso Novo	Multirresistência	Adquirida	1	Pulmonar	Bilateral cavitária	Curado	TBMR (2000-2005) (2Am5CfzEOfxTrd - 10Am2CfzEOfxTrd / 6CfzEOfxTrd)	1	0	1	0	0	1	0	0	0	0	0	0	0	1	0	0	0	0	1	0	0	0	0	0	0	0	0	0	0	0	0	0	0	0	0
1352	Masculino	Negra	de 8 a 11	Desempregado	21	2011	Caso Novo	Multirresistência	Adquirida	1	Pulmonar	Unilateral cavitária	Tratamento completo	TBMR 2 (2S5ELfxZTrd - 4S3ELfxZTrd / 12ELfxTrd)	0	0	0	0	0	1	0	0	0	0	1	0	0	0	0	0	0	1	1	0	1	0	0	0	0	0	0	0	1	0	0	0	0	0	0
1353	Masculino	Parda	de 4 a 7	outra	29	2000	Caso Novo	Multirresistência	Adquirida	1	Pulmonar	Bilateral cavitária	Óbito	TBMR (2000-2005) (2Am5CfzEOfxTrd - 10Am2CfzEOfxTrd / 6CfzEOfxTrd)	1	0	1	0	0	1	0	0	0	0	0	0	0	1	0	0	0	0	1	0	0	0	0	0	0	0	0	0	0	0	0	0	0	0	0
1354	Masculino	Branca	12 ou mais	Outro profissional autônomo assalariado	50	2009	Caso Novo	Multirresistência	Primária	1	Pulmonar	Bilateral cavitária	Curado	Individualizado	1	0	0	0	0	1	0	0	0	0	0	0	1	1	0	0	0	0	1	0	1	0	0	0	0	0	0	0	0	0	0	0	0	0	0
1355	Masculino	Branca	12 ou mais	outra	35	2015	Caso Novo	Resistência extensiva	Primária	1	Pulmonar	Bilateral cavitária	Falência	Individualizado	0	0	1	0	0	1	0	0	0	0	1	0	0	0	0	0	0	1	1	0	0	0	0	0	0	0	0	0	0	0	0	0	0	0	0
1356	Masculino	Branca	de 4 a 7	Outro profissional autônomo assalariado	44	2012	Caso Novo	Multirresistência	Adquirida	1	Pulmonar	Unilateral cavitária	Abandono	TBMR 2 (2S5ELfxZTrd - 4S3ELfxZTrd / 12ELfxTrd)	0	0	0	0	0	1	0	0	0	0	1	0	0	0	0	0	0	1	1	0	1	0	0	0	0	1	0	0	0	0	0	0	0	0	0
1357	Masculino	Parda	de 4 a 7	Desempregado	50	2010	Caso Novo	Multirresistência	Adquirida	1	Pulmonar	Bilateral cavitária	Abandono	Individualizado	1	0	0	0	0	1	0	0	0	0	1	0	0	0	0	0	0	0	1	0	1	0	0	0	0	0	0	0	0	0	0	0	0	0	0
1358	Masculino	Branca	de 4 a 7	Desempregado	21	2009	Caso Novo	Multirresistência	Primária	1	Pulmonar	Bilateral cavitária	Tratamento completo	TBMR (2005-2009) (2S5EOfxZTrd - 4S2EOfxZTrd - 6S2EOfxTrd / 6EOfxTrd)	0	0	0	0	0	1	0	0	0	0	0	0	0	1	0	0	0	1	1	0	1	0	0	0	0	0	0	0	0	0	0	0	0	0	0
1359	Masculino	Branca	de 4 a 7	outra	29	2015	Caso Novo	Multirresistência	Primária	1	Pulmonar	Unilateral cavitária	Curado	Individualizado	0	0	1	0	0	1	0	0	0	0	1	0	0	0	0	0	0	1	1	1	1	0	0	0	0	0	0	0	0	0	0	0	0	0	0
1360	Feminino	Ignorada	de 1 a 3	outra	41	2002	Caso Novo	Multirresistência	Adquirida	1	Pulmonar	Unilateral não cavitária	Tratamento completo	TBMR (2000-2005) (2Am5CfzEOfxTrd - 10Am2CfzEOfxTrd / 6CfzEOfxTrd)	1	0	1	0	0	1	0	0	0	0	0	0	0	1	0	0	0	0	1	0	0	0	0	0	0	0	0	0	0	0	0	0	0	0	0
1361	Feminino	Ignorada	de 8 a 11	outra	46	2007	Recidiva	Multirresistência	Adquirida	2	Pulmonar	Bilateral não cavitária	Tratamento completo	TBMR 3 (2Am5EOfxTrd - 4Am3EOfxTrd / 12EOfxTrd)	1	0	0	0	0	1	0	0	0	0	0	0	0	1	0	0	0	0	1	0	0	0	0	0	0	0	0	0	0	0	0	0	0	0	0
1362	Feminino	Parda	de 8 a 11	Dona de casa	51	2001	Caso Novo	Multirresistência	Adquirida	1	Pulmonar	Unilateral não cavitária	Tratamento completo	TBMR (2000-2005) (2S5CfzEOfxTrd - 10S2CfzEOfxTrd / 6CfzEOfxTrd)	0	0	1	0	0	1	0	0	0	0	0	0	0	1	0	0	0	1	1	0	0	0	0	0	0	0	0	0	0	0	0	0	0	0	0
1363	Feminino	Parda	de 8 a 11	Outro profissional autônomo assalariado	39	2008	Caso Novo	Multirresistência	Adquirida	1	Pulmonar	Bilateral cavitária	Tratamento completo	Individualizado	1	0	0	0	0	1	0	0	0	0	0	0	0	1	0	0	0	0	1	0	1	0	1	0	0	0	0	0	0	0	0	0	0	0	1
1364	Feminino	Parda	de 4 a 7	outra	49	2003	Caso Novo	Multirresistência	Adquirida	1	Pulmonar	Bilateral cavitária	Tratamento completo	TBMR (2000-2005) (2Am5CfzEOfxTrd - 10Am2CfzEOfxTrd / 6CfzEOfxTrd)	1	0	1	0	0	1	0	0	0	0	0	0	0	1	0	0	0	0	1	0	0	0	0	0	0	0	0	0	0	0	0	0	0	0	0
1365	Feminino	Parda	de 4 a 7	Dona de casa	25	2012	Caso Novo	Multirresistência	Adquirida	1	Pulmonar	Unilateral cavitária	Abandono	Individualizado	0	0	0	0	0	1	0	0	0	0	1	0	0	0	0	0	0	1	1	1	1	0	0	0	0	0	0	0	0	0	0	0	0	0	0
1366	Feminino	Parda	de 4 a 7	Dona de casa	26	2013	Após abandono	Multirresistência	Adquirida	2	Pulmonar	Unilateral não cavitária	Abandono	TBMR 2 (2S5ELfxZTrd - 4S3ELfxZTrd / 12ELfxTrd)	0	0	0	0	0	1	0	0	0	0	1	0	0	0	0	0	0	1	1	0	1	0	0	0	0	0	0	0	0	0	0	0	0	0	0
1367	Feminino	Parda	de 4 a 7	outra	50	2000	Caso Novo	Multirresistência	Adquirida	1	Pulmonar	Bilateral cavitária	Tratamento completo	TBMR (2000-2005) (2Am5CfzEOfxTrd - 10Am2CfzEOfxTrd / 6CfzEOfxTrd)	1	0	1	0	0	1	0	0	0	0	0	0	0	1	0	0	0	0	1	0	0	0	0	0	0	0	0	0	0	0	0	0	0	0	0
1368	Feminino	Branca	de 1 a 3	outra	32	2000	Caso Novo	Multirresistência	Primária	1	Pulmonar	Bilateral cavitária	Tratamento completo	TBMR (2000-2005) (2Am5CfzEOfxTrd - 10Am2CfzEOfxTrd / 6CfzEOfxTrd)	1	0	1	0	0	1	0	0	0	0	0	0	0	1	0	0	0	0	1	0	0	0	0	0	0	0	0	0	0	0	0	0	0	0	0
1369	Masculino	Branca	de 1 a 3	Desempregado	29	2009	Caso Novo	Multirresistência	Adquirida	1	Pulmonar	Bilateral cavitária	Óbito	TBMR 3 (2Am5EOfxZTrd - 4Am3EOfxZTrd / 12EOfxTrd)	1	0	0	0	0	1	0	0	0	0	0	0	0	1	0	0	0	0	1	0	1	1	0	0	0	0	0	0	0	0	0	0	0	0	0
1370	Feminino	Parda	de 1 a 3	Desempregado	43	2010	Caso Novo	Multirresistência	Primária	1	Pulmonar	Unilateral cavitária	Curado	TBMR 3 (2Am5EOfxZTrd - 4Am3EOfxZTrd / 12EOfxTrd)	1	0	0	0	0	1	0	0	0	0	0	0	0	1	0	0	0	0	1	0	1	0	0	0	0	0	0	0	0	0	0	0	0	0	0
1371	Feminino	Branca	de 4 a 7	Dona de casa	49	2012	Caso Novo	Multirresistência	Adquirida	1	Pulmonar	Unilateral cavitária	Curado	TBMR 2 (2S5ELfxTrd - 4S3ELfxTrd / 12ELfxTrd)	0	0	0	0	0	1	0	0	0	0	1	0	0	0	0	0	0	1	1	0	0	0	0	0	0	1	0	0	1	0	0	0	0	0	0
1372	Feminino	Parda	ignorada	Dona de casa	34	2011	Caso Novo	Multirresistência	Adquirida	1	Pulmonar	Bilateral cavitária	Curado	Individualizado	0	0	0	0	0	1	0	0	0	0	1	0	0	0	0	0	0	1	1	1	1	0	0	0	0	0	0	0	0	0	0	0	0	0	0
1373	Feminino	Parda	de 8 a 11	outra	38	2004	Caso Novo	Multirresistência	Adquirida	1	Pulmonar	Bilateral cavitária	Tratamento completo	TBMR (2000-2005) (2Am5CfzEOfxTrd - 10Am2CfzEOfxTrd / 6CfzEOfxTrd)	1	0	1	0	0	1	0	0	0	0	0	0	0	1	0	0	0	0	1	0	0	0	0	0	0	0	0	0	0	0	0	0	0	0	0
1374	Feminino	Parda	de 4 a 7	outra	42	2002	Caso Novo	Multirresistência	Adquirida	1	Pulmonar	Bilateral não cavitária	Óbito	TBMR (2000-2005) (2Am5CfzEOfxTrd - 10Am2CfzEOfxTrd / 6CfzEOfxTrd)	1	0	1	0	0	1	0	0	0	0	0	0	0	1	0	0	0	0	1	0	0	0	0	0	0	0	0	0	0	0	0	0	0	0	0
1375	Feminino	Branca	de 4 a 7	Dona de casa	49	2006	Caso Novo	Multirresistência	Adquirida	1	Pulmonar	Bilateral cavitária	Curado	TBMR 3 (2Am5EOfxTrd - 4Am3EOfxTrd / 12EOfxTrd)	1	0	0	0	0	1	0	0	0	0	0	0	0	1	0	0	0	0	1	0	0	1	0	0	0	0	0	0	0	0	0	0	0	0	0
1376	Feminino	Parda	de 4 a 7	Desempregado	38	2005	Caso Novo	Multirresistência	Adquirida	1	Pulmonar	Bilateral cavitária	Curado	Individualizado	1	0	0	0	0	1	0	0	0	0	0	0	0	1	0	0	0	0	1	0	0	0	0	0	0	0	0	0	0	0	0	0	0	0	0
1377	Feminino	Parda	de 4 a 7	Dona de casa	64	2013	Caso Novo	Multirresistência	Adquirida	1	Pulmonar	Bilateral cavitária	Tratamento completo	TBMR 2 (2S5ELfxZTrd - 4S3ELfxZTrd / 12ELfxTrd)	0	0	0	0	0	1	0	0	0	0	1	0	0	0	0	0	0	1	1	0	1	0	0	0	0	1	0	0	0	0	0	0	0	0	0
1378	Feminino	Branca	de 4 a 7	outra	31	2012	Caso Novo	Multirresistência	Primária	1	Pulmonar	Unilateral cavitária	Tratamento completo	Individualizado	1	0	0	0	0	1	0	0	0	0	1	0	0	0	0	0	0	0	1	0	1	0	0	0	0	0	0	0	0	0	0	0	0	0	0
1379	Feminino	Branca	de 4 a 7	Desempregado	47	2006	Caso Novo	Multirresistência	Adquirida	1	Pulmonar	Bilateral cavitária	Tratamento completo	TBMR (2005-2009) (2Am5EOfxZTrd - 4Am2EOfxZTrd - 6Am2EOfxTrd / 6EOfxTrd)	1	0	0	0	0	1	0	0	0	0	0	0	0	1	0	0	0	0	1	0	1	0	0	0	0	0	0	0	0	0	0	0	1	0	0
1380	Feminino	Parda	de 1 a 3	outra	38	2004	Caso Novo	Multirresistência	Adquirida	1	Pulmonar	Unilateral cavitária	Tratamento completo	TBMR (2000-2005) (2Am5CfzEOfxTrd - 10Am2CfzEOfxTrd / 6CfzEOfxTrd)	1	0	1	0	0	1	0	0	0	0	0	0	0	1	0	0	0	0	1	0	0	0	0	0	0	0	0	0	0	0	0	0	0	0	0
1381	Feminino	Parda	de 4 a 7	Outro profissional autônomo assalariado	44	2009	Recidiva	Multirresistência	Adquirida	2	Pulmonar	Unilateral cavitária	Tratamento completo	Individualizado	1	0	0	0	0	1	0	0	0	0	0	0	1	1	0	1	0	0	1	0	1	0	0	0	0	0	0	0	0	0	0	0	0	0	0
1382	Feminino	Branca	de 1 a 3	Aposentado	59	2008	Caso Novo	Multirresistência	Adquirida	1	Pulmonar	Bilateral cavitária	Tratamento completo	TBMR 3 (2Am5EOfxZTrd - 4Am3EOfxZTrd / 12EOfxTrd)	1	0	0	0	0	1	0	0	0	0	0	0	0	1	0	0	0	0	1	0	1	0	0	0	0	1	0	0	0	0	0	0	0	0	0
1383	Feminino	Parda	de 8 a 11	outra	53	2012	Caso Novo	Multirresistência	Adquirida	1	Pulmonar	Bilateral cavitária	Curado	TBMR 4 (2Am5ELfxZTrd - 4Am3ELfxZTrd / 12ELfxTrd)	1	0	0	0	0	1	0	0	0	0	1	0	0	0	0	0	0	0	1	0	1	0	0	0	0	0	0	0	0	0	0	0	0	0	0
1384	Feminino	Branca	de 8 a 11	Dona de casa	50	2013	Caso Novo	Multirresistência	Adquirida	1	Pulmonar	Bilateral cavitária	Tratamento completo	TBMR 2 (2S5ELfxZTrd - 4S3ELfxZTrd / 12ELfxTrd)	0	0	0	0	0	1	0	0	0	0	1	0	0	0	0	0	0	1	1	0	1	0	0	0	0	1	0	0	1	0	0	0	0	0	0
1385	Feminino	Branca	12 ou mais	Outro profissional autônomo assalariado	52	2014	Caso Novo	Multirresistência	Adquirida	1	Pulmonar	Unilateral não cavitária	Óbito	TBMR 2 (2S5ELfxZTrd - 4S3ELfxZTrd / 12ELfxTrd)	0	0	0	0	0	1	0	0	0	0	1	0	0	0	0	0	0	1	1	1	1	.	0	0	0	0	0	0	1	0	0	0	0	0	0
1386	Feminino	Parda	ignorada	outra	57	2015	Recidiva	Multirresistência	Adquirida	2	Pulmonar	Bilateral cavitária	Curado	Individualizado	1	0	0	0	0	1	0	0	0	1	1	0	0	0	0	1	0	0	1	0	1	1	0	0	0	0	0	0	0	0	0	0	0	0	0
1387	Feminino	Parda	ignorada	Dona de casa	54	2012	Caso Novo	Multirresistência	Adquirida	1	Pulmonar	Bilateral cavitária	Tratamento completo	TBMR 3 (2Am5ELfxZTrd - 4Am3ELfxZTrd / 12ELfxTrd)	1	0	0	0	0	1	0	0	0	0	1	0	0	0	0	0	0	0	1	0	1	1	0	0	0	0	0	0	0	0	0	0	0	0	0
1388	Feminino	Parda	de 4 a 7	Dona de casa	47	2010	Caso Novo	Resistência extensiva	Adquirida	1	Pulmonar	Bilateral cavitária	Falência	TBMR 4 (2Am5ELfxZTrd - 4Am3ELfxZTrd / 12ELfxTrd)	1	0	0	0	0	1	0	0	0	0	1	0	0	0	0	0	0	0	1	0	1	0	0	0	0	0	0	0	1	0	1	0	0	0	0
1389	Feminino	Parda	de 4 a 7	Dona de casa	48	2012	Falência ao primeiro tratamento	Resistência extensiva	Adquirida	2	Pulmonar	Bilateral cavitária	Curado	Individualizado	1	0	0	0	0	1	1	0	0	0	1	0	0	0	0	0	0	0	1	0	1	0	0	0	0	0	0	0	1	0	1	0	0	0	0
1390	Feminino	Branca	de 4 a 7	Dona de casa	50	2011	Caso Novo	Multirresistência	Adquirida	1	Pulmonar	Bilateral cavitária	Tratamento completo	TBMR 2 (2S5ELfxZTrd - 4S3ELfxZTrd / 12ELfxTrd)	0	0	0	0	0	1	0	0	0	0	1	0	0	0	0	0	0	1	1	0	1	0	0	0	0	0	0	0	1	0	0	0	0	0	0
1391	Feminino	Branca	de 1 a 3	Dona de casa	56	2015	Caso Novo	Multirresistência	Adquirida	1	Pulmonar	Bilateral cavitária	Curado	Individualizado	0	0	0	0	0	1	0	0	0	0	1	0	0	0	0	0	0	1	0	1	1	0	0	0	0	0	0	0	0	0	0	0	0	0	0
1392	Feminino	Branca	de 4 a 7	outra	62	2003	Caso Novo	Multirresistência	Adquirida	1	Pulmonar	Bilateral não cavitária	Tratamento completo	TBMR (2000-2005) (2Am5CfzEOfxTrd - 10Am2CfzEOfxTrd / 6CfzEOfxTrd)	1	0	1	0	0	1	0	0	0	0	0	0	0	1	0	0	0	0	1	0	0	0	0	0	0	0	0	0	0	0	0	0	0	0	0
1393	Feminino	Parda	nenhuma	outra	46	2009	Caso Novo	Multirresistência	Primária	1	Pulmonar	Bilateral não cavitária	Tratamento completo	TBMR 3 (2Am5EOfxTrd - 4Am3EOfxTrd / 12EOfxTrd)	1	0	0	0	0	1	0	0	0	0	0	0	0	1	0	0	0	0	1	0	0	0	0	0	0	0	0	0	0	0	0	0	0	0	0
1394	Feminino	Branca	ignorada	Dona de casa	64	2009	Caso Novo	Multirresistência	Primária	1	Pulmonar	Bilateral cavitária	Curado	TBMR 1 (2S5EOfxZTrd - 4S3EOfxZTrd / 12EOfxTrd)	0	0	0	0	0	1	0	0	0	0	0	0	0	1	0	0	0	1	1	0	1	0	0	0	0	1	0	0	0	0	0	0	0	0	0
1395	Feminino	Parda	de 1 a 3	outra	35	2001	Caso Novo	Multirresistência	Adquirida	1	Pulmonar	Bilateral cavitária	Óbito	TBMR (2000-2005) (2Am5CfzEOfxTrd - 10Am2CfzEOfxTrd / 6CfzEOfxTrd)	1	0	1	0	0	1	0	0	0	0	0	0	0	1	0	0	0	0	1	0	0	0	0	0	0	0	0	0	0	0	0	0	0	0	0
1396	Feminino	Parda	de 4 a 7	outra	52	2013	Caso Novo	Multirresistência	Adquirida	1	Pulmonar	Unilateral cavitária	Tratamento completo	TBMR 2 (2S5ELfxZTrd - 4S3ELfxZTrd / 12ELfxTrd)	0	0	0	0	0	1	0	0	0	0	1	0	0	0	0	0	0	1	1	0	1	0	0	0	0	0	0	0	0	0	0	0	0	0	0
1397	Feminino	Branca	de 4 a 7	outra	40	2003	Caso Novo	Multirresistência	Adquirida	1	Pulmonar	Bilateral cavitária	Tratamento completo	TBMR (2000-2005) (2Am5CfzEOfxTrd - 10Am2CfzEOfxTrd / 6CfzEOfxTrd)	1	0	1	0	0	1	0	0	0	0	0	0	0	1	0	0	0	0	1	0	0	0	0	0	0	0	0	0	0	0	0	0	0	0	0
1398	Feminino	Parda	de 1 a 3	Dona de casa	46	2004	Caso Novo	Multirresistência	Adquirida	1	Pulmonar	Bilateral cavitária	Curado	TBMR (2000-2005) (2Am5CfzEOfxTrd - 10Am2CfzEOfxTrd / 6CfzEOfxTrd)	1	0	1	0	0	1	0	0	0	0	0	0	0	1	0	0	0	0	1	0	0	0	0	0	0	0	0	0	0	0	0	0	0	0	0
1399	Feminino	Negra	de 4 a 7	outra	58	2000	Caso Novo	Multirresistência	Adquirida	1	Pulmonar	Unilateral não cavitária	Abandono	TBMR (2000-2005) (2Am5CfzEOfxTrd - 10Am2CfzEOfxTrd / 6CfzEOfxTrd)	1	0	1	0	0	1	0	0	0	0	0	0	0	1	0	0	0	0	1	0	0	0	0	0	0	0	0	0	0	0	0	0	0	0	0
1400	Feminino	Parda	de 1 a 3	Dona de casa	72	2005	Caso Novo	Multirresistência	Adquirida	1	Pulmonar	Unilateral cavitária	Curado	TBMR 3 (2Am5EOfxTrd - 4Am3EOfxTrd / 12EOfxTrd)	1	0	0	0	0	1	0	0	0	0	0	0	0	1	0	0	0	0	1	0	0	0	0	0	0	0	0	0	0	0	0	0	0	0	0
1401	Feminino	Negra	nenhuma	Dona de casa	78	2012	Caso Novo	Multirresistência	Adquirida	1	Pulmonar	Unilateral cavitária	Curado	TBMR 3 (2Am5ELfxZTrd - 4Am3ELfxZTrd / 12ELfxTrd)	1	0	0	0	0	1	0	0	0	0	1	0	0	0	0	0	0	0	1	0	1	0	0	0	0	0	0	0	0	0	1	0	0	0	0
1402	Feminino	Parda	de 4 a 7	Dona de casa	18	2005	Caso Novo	Multirresistência	Adquirida	1	Pulmonar	Bilateral cavitária	Curado	Individualizado	1	0	1	0	0	1	0	0	0	0	0	0	0	1	0	0	0	1	1	0	0	0	0	0	0	0	0	0	0	0	0	0	0	0	0
1403	Feminino	Parda	de 8 a 11	outra	31	2002	Caso Novo	Multirresistência	Adquirida	1	Pulmonar	Bilateral cavitária	Óbito	TBMR 3 (2Am5EOfxTrd - 4Am3EOfxTrd / 12EOfxTrd)	1	0	0	0	0	1	0	0	0	0	0	0	0	1	0	0	0	0	1	0	0	1	0	0	0	0	0	0	0	0	0	0	0	0	0
1404	Feminino	Negra	de 4 a 7	Dona de casa	48	2010	Caso Novo	Multirresistência	Adquirida	1	Pulmonar	Unilateral cavitária	Curado	TBMR 3 (2Am5EOfxTrd - 4Am3EOfxTrd / 12EOfxTrd)	1	0	0	0	0	1	0	0	0	0	0	0	0	1	0	0	0	0	1	0	0	0	0	0	0	1	0	0	0	0	0	0	0	0	0
1405	Feminino	Branca	de 4 a 7	Outro profissional autônomo assalariado	66	2015	Caso Novo	Multirresistência	Adquirida	1	Pulmonar	Bilateral cavitária	Curado	TBMR 2 (2S5ELfxZTrd - 4S3ELfxZTrd / 12ELfxTrd)	0	0	0	0	0	1	0	0	0	0	1	0	0	0	0	0	0	1	1	1	1	0	0	0	0	0	0	0	0	0	0	0	0	0	0
1406	Feminino	Branca	nenhuma	Outro profissional autônomo assalariado	35	2005	Caso Novo	Multirresistência	Primária	1	Pulmonar	Bilateral cavitária	Curado	TBMR 3 (2Am5EOfxTrd - 4Am3EOfxTrd / 12EOfxTrd)	1	0	0	0	0	1	0	0	0	0	0	0	0	1	0	0	0	0	1	0	0	0	0	0	0	0	0	0	0	0	0	0	0	0	0
1407	Feminino	Branca	de 4 a 7	outra	39	2003	Recidiva	Multirresistência	Adquirida	2	Pulmonar	Bilateral cavitária	Óbito	TBMR (2000-2005) (2Am5CfzEOfxTrd - 10Am2CfzEOfxTrd / 6CfzEOfxTrd)	1	0	1	0	0	1	0	0	0	0	0	0	0	1	0	0	0	0	1	0	0	0	0	0	0	0	0	0	0	0	0	0	0	0	0
1408	Feminino	Parda	de 4 a 7	outra	41	2003	Caso Novo	Multirresistência	Adquirida	1	Pulmonar	Unilateral não cavitária	Curado	Individualizado	0	0	0	0	0	1	0	0	0	0	0	0	0	1	0	0	0	0	1	0	0	1	0	0	0	0	0	1	0	0	0	0	0	0	0
1409	Feminino	Parda	de 4 a 7	outra	54	2001	Caso Novo	Multirresistência	Adquirida	1	Pulmonar	Bilateral cavitária	Tratamento completo	TBMR (2000-2005) (2Am5CfzEOfxTrd - 10Am2CfzEOfxTrd / 6CfzEOfxTrd)	1	0	1	0	0	1	0	0	0	0	0	0	0	1	0	0	0	0	1	0	0	0	0	0	0	0	0	0	0	0	0	0	0	0	0
1410	Feminino	Parda	de 4 a 7	outra	42	2012	Caso Novo	Multirresistência	Adquirida	1	Pulmonar	Bilateral cavitária	Tratamento completo	TBMR 2 (2S5ELfxZTrd - 4S3ELfxZTrd / 12ELfxTrd)	0	0	0	0	0	1	0	0	0	0	1	0	0	0	0	0	0	1	1	0	1	0	0	0	0	0	0	0	0	0	0	0	0	0	0
1411	Feminino	Negra	de 4 a 7	Outro profissional autônomo assalariado	50	2014	Caso Novo	Multirresistência	Adquirida	1	Pulmonar	Bilateral cavitária	Curado	Individualizado	0	0	0	0	1	1	1	0	0	0	1	0	0	0	0	0	0	0	1	1	0	0	0	0	0	0	0	0	0	0	0	0	0	0	0
1412	Feminino	Parda	ignorada	Outro profissional autônomo assalariado	37	2005	Caso Novo	Multirresistência	Primária	1	Pulmonar	Unilateral cavitária	Óbito	TBMR 3 (2Am5EOfxTrd - 4Am3EOfxTrd / 12EOfxTrd)	1	0	0	0	0	1	0	0	0	0	0	0	0	1	0	0	0	0	1	0	0	0	0	0	0	0	0	0	0	0	0	0	0	0	0
1413	Feminino	Negra	de 1 a 3	outra	43	2012	Caso Novo	Multirresistência	Adquirida	1	Pulmonar	Bilateral cavitária	Tratamento completo	TBMR 2 (2S5ELfxZTrd - 4S3ELfxZTrd / 12ELfxTrd)	0	0	0	0	0	1	0	0	0	0	1	0	0	0	0	0	0	1	1	0	1	0	0	0	0	0	0	0	0	0	0	0	0	0	0
1414	Feminino	Branca	de 4 a 7	outra	35	2000	Caso Novo	Multirresistência	Adquirida	1	Pulmonar	Bilateral não cavitária	Tratamento completo	TBMR (2000-2005) (2Am5CfzEOfxTrd - 10Am2CfzEOfxTrd / 6CfzEOfxTrd)	1	0	1	0	0	1	0	0	0	0	0	0	0	1	0	0	0	0	1	0	0	0	0	0	0	0	0	0	0	0	0	0	0	0	0
1415	Feminino	Branca	12 ou mais	Aposentado	59	2010	Caso Novo	Multirresistência	Primária	1	Pulmonar	Unilateral cavitária	Curado	TBMR 4 (2Am5ELfxTrd - 4Am3ELfxTrd / 12ELfxTrd)	1	0	0	0	0	1	0	0	0	0	1	0	0	0	0	0	0	0	1	0	0	0	0	0	0	1	0	0	0	0	0	0	0	0	0
1416	Feminino	Parda	de 8 a 11	outra	16	2004	Recidiva	Multirresistência	Adquirida	2	Extrapulmonar	.	Tratamento completo	TBMR (2000-2005) (2Am5CfzEOfxTrd - 10Am2CfzEOfxTrd / 6CfzEOfxTrd)	1	0	1	0	0	1	0	0	0	0	0	0	0	1	0	0	0	0	1	0	0	0	0	0	0	0	0	0	0	0	0	0	0	0	0
1417	Feminino	Parda	de 1 a 3	outra	12	2000	Caso Novo	Multirresistência	Adquirida	1	Ambos	Normal	Tratamento completo	TBMR (2000-2005) (2Am5CfzEOfxTrd - 10Am2CfzEOfxTrd / 6CfzEOfxTrd)	1	0	1	0	0	1	0	0	0	0	0	0	0	1	0	0	0	0	1	0	0	0	0	0	0	0	0	0	0	0	0	0	0	0	0
1418	Feminino	Branca	de 1 a 3	Dona de casa	30	2008	Caso Novo	Multirresistência	Adquirida	1	Pulmonar	Bilateral cavitária	Curado	TBMR 3 (2Am5EOfxZTrd - 4Am3EOfxZTrd / 12EOfxTrd)	1	0	0	0	0	1	0	0	0	0	0	0	0	1	0	0	0	0	1	0	1	0	0	0	0	0	0	0	0	0	0	0	0	0	0
1419	Feminino	Branca	de 1 a 3	Outro profissional autônomo assalariado	42	2011	Caso Novo	Multirresistência	Adquirida	1	Pulmonar	Unilateral cavitária	Curado	Individualizado	0	0	0	0	0	1	0	0	0	0	1	0	0	0	0	0	0	1	1	0	1	1	0	0	0	0	0	0	0	0	0	0	0	0	0
1420	Feminino	Branca	de 1 a 3	Dona de casa	50	2014	Falência ao retratamento	Resistência extensiva	Adquirida	3	Pulmonar	Bilateral cavitária	Curado	Individualizado	0	0	1	0	1	0	0	0	0	0	1	1	1	0	1	0	0	0	0	1	1	0	0	0	0	0	0	0	0	0	0	0	0	0	0
1421	Feminino	Branca	de 1 a 3	Dona de casa	44	2009	Falência ao primeiro tratamento	Resistência extensiva	Adquirida	2	Pulmonar	Bilateral cavitária	Falência	Individualizado	1	0	0	1	0	1	1	0	0	0	0	0	1	1	0	0	0	0	1	1	0	0	0	0	0	0	0	0	0	0	0	0	0	0	0
1422	Feminino	Branca	nenhuma	Desempregado	51	2015	Caso Novo	Multirresistência	Adquirida	1	Pulmonar	Bilateral cavitária	Curado	Individualizado	1	0	0	0	0	1	1	0	0	0	1	0	0	0	0	0	0	0	1	1	1	0	1	0	0	0	0	0	1	0	1	0	1	0	1
1423	Feminino	Negra	de 4 a 7	Dona de casa	45	2010	Caso Novo	Multirresistência	Adquirida	1	Pulmonar	Bilateral cavitária	Abandono	TBMR 2 (2S5ELfxTrd - 4S3ELfxTrd / 12ELfxTrd)	0	0	0	0	0	1	0	0	0	0	1	0	0	0	0	0	0	1	1	0	0	0	0	0	0	0	0	0	0	0	1	0	0	0	0
1424	Feminino	Negra	de 1 a 3	outra	31	2000	Caso Novo	Multirresistência	Adquirida	1	Pulmonar	Bilateral não cavitária	Óbito	Individualizado	1	0	1	0	0	1	0	0	0	0	0	0	0	0	0	0	0	0	1	0	0	0	0	0	0	0	0	0	0	0	0	0	0	0	0
1425	Feminino	Ignorada	de 1 a 3	outra	32	2001	Caso Novo	Multirresistência	Adquirida	1	Pulmonar	Bilateral cavitária	Tratamento completo	TBMR (2000-2005) (2Am5CfzEOfxTrd - 10Am2CfzEOfxTrd / 6CfzEOfxTrd)	1	0	1	0	0	1	0	0	0	0	0	0	0	1	0	0	0	0	1	0	0	0	0	0	0	0	0	0	0	0	0	0	0	0	0
1426	Feminino	Negra	de 4 a 7	outra	29	2000	Caso Novo	Multirresistência	Adquirida	1	Pulmonar	Bilateral não cavitária	Óbito	Individualizado	1	0	1	0	0	1	0	0	0	0	0	0	0	1	0	0	0	0	1	0	0	0	0	0	0	0	0	0	0	0	0	0	0	0	0
1427	Masculino	Branca	de 8 a 11	Desempregado	31	2011	Caso Novo	Multirresistência	Adquirida	1	Pulmonar	Bilateral cavitária	Curado	TBMR 2 (2S5ELfxZTrd - 4S3ELfxZTrd / 12ELfxTrd)	0	0	0	0	0	1	0	0	0	0	1	0	0	0	0	0	0	1	1	0	1	0	0	0	0	0	0	0	0	0	0	0	1	0	0
1428	Masculino	Branca	de 8 a 11	Desempregado	58	2012	Recidiva	Multirresistência	Adquirida	2	Pulmonar	Bilateral não cavitária	Curado	TBMR 4 (2Am5ELfxZTrd - 4Am3ELfxZTrd / 12ELfxTrd)	1	0	0	0	0	1	0	0	0	0	1	0	0	0	0	0	0	0	1	1	1	0	0	0	0	1	0	0	0	0	0	0	0	0	0
1429	Masculino	Parda	12 ou mais	Profissional de saúde	49	2000	Caso Novo	Multirresistência	Adquirida	1	Pulmonar	Bilateral cavitária	Tratamento completo	TBMR (2000-2005) (2Am5CfzEOfxTrd - 10Am2CfzEOfxTrd / 6CfzEOfxTrd)	1	0	1	0	0	1	0	0	0	0	0	0	0	1	0	0	0	0	1	0	0	0	0	0	0	0	0	0	0	0	0	0	0	0	0
1430	Masculino	Negra	de 1 a 3	População privada de liberdade	41	2000	Caso Novo	Multirresistência	Adquirida	1	Pulmonar	Bilateral cavitária	Tratamento completo	TBMR (2000-2005) (2Am5CfzEOfxTrd - 10Am2CfzEOfxTrd / 6CfzEOfxTrd)	1	0	1	0	0	1	0	0	0	0	0	0	0	1	0	0	0	0	1	0	0	0	0	0	0	0	0	0	0	0	0	0	0	0	0
1431	Masculino	Branca	de 4 a 7	outra	67	2003	Caso Novo	Multirresistência	Adquirida	1	Pulmonar	Bilateral cavitária	Tratamento completo	TBMR (2000-2005) (2Am5CfzEOfxTrd - 10Am2CfzEOfxTrd / 6CfzEOfxTrd)	1	0	1	0	0	1	0	0	0	0	0	0	0	1	0	0	0	0	1	0	0	0	0	0	0	0	0	0	0	0	0	0	0	0	0
1432	Masculino	Parda	de 8 a 11	Desempregado	22	2014	Caso Novo	Multirresistência	Adquirida	1	Pulmonar	Unilateral cavitária	Tratamento completo	TBMR 2 (2S5ELfxZTrd - 4S3ELfxZTrd / 12ELfxTrd)	0	0	0	0	0	1	0	0	0	0	1	0	0	0	0	0	0	1	1	1	1	.	0	0	0	0	0	0	0	0	0	0	0	0	0
1433	Masculino	Branca	de 8 a 11	Outro profissional autônomo assalariado	53	2004	Caso Novo	Resistência extensiva	Adquirida	1	Pulmonar	Bilateral cavitária	Óbito	TEMPORÁRIO PARA CASOS IMPORTADOS	1	0	1	0	0	1	0	0	0	0	0	0	0	1	0	0	0	0	1	0	0	0	0	0	0	0	0	0	1	0	0	0	0	0	0
1434	Feminino	Branca	de 4 a 7	Dona de casa	54	2005	Caso Novo	Multirresistência	Adquirida	1	Pulmonar	Bilateral cavitária	Óbito	Individualizado	1	0	1	0	0	1	0	0	0	0	0	0	0	1	0	0	0	0	1	0	0	0	0	0	0	0	0	1	0	0	0	0	0	0	0
1435	Feminino	Ignorada	ignorada	Dona de casa	48	2002	Caso Novo	Multirresistência	Adquirida	1	Pulmonar	Bilateral cavitária	Abandono	TBMR (2000-2005) (2Am5CfzEOfxTrd - 10Am2CfzEOfxTrd / 6CfzEOfxTrd)	1	0	1	0	0	1	0	0	0	0	0	0	0	1	0	0	0	0	1	0	0	0	0	0	0	0	0	0	0	0	0	0	0	0	0
1436	Feminino	Branca	12 ou mais	outra	33	2012	Caso Novo	Multirresistência	Adquirida	1	Pulmonar	Bilateral cavitária	Curado	TBMR 2 (2S5ELfxZTrd - 4S3ELfxZTrd / 12ELfxTrd)	0	0	0	0	0	1	0	0	0	0	1	0	0	0	0	0	0	1	1	1	1	0	0	0	0	0	0	0	0	0	0	0	0	0	0
1437	Feminino	Negra	de 1 a 3	outra	61	2013	Caso Novo	Multirresistência	Adquirida	1	Pulmonar	Unilateral não cavitária	Falência	TBMR 4 (2Am5ELfxTrd - 4Am3ELfxTrd / 12ELfxTrd)	1	0	0	0	0	1	0	0	0	0	1	0	0	0	0	0	0	0	1	1	0	0	0	0	0	1	0	0	0	0	0	0	0	0	0
1438	Feminino	Negra	de 1 a 3	Dona de casa	60	2014	Caso Novo	Multirresistência	Adquirida	1	Pulmonar	Bilateral cavitária	Tratamento completo	Individualizado	0	0	0	0	0	1	0	0	0	0	1	0	0	0	0	0	0	1	1	1	0	0	0	0	0	1	0	0	1	0	0	0	1	0	0
1439	Masculino	Negra	de 4 a 7	Outro profissional autônomo assalariado	23	2015	Caso Novo	Resistência extensiva	Adquirida	1	Pulmonar	Bilateral cavitária	Abandono	TBMR 4 (2Am5ELfxZTrd - 4Am3ELfxZTrd / 12ELfxTrd)	1	0	0	0	0	1	0	0	0	0	1	0	0	0	0	0	0	0	1	0	1	.	0	0	0	0	0	0	0	0	0	0	0	0	0
1440	Feminino	Branca	de 8 a 11	Dona de casa	50	2012	Caso Novo	Multirresistência	Adquirida	1	Pulmonar	Unilateral cavitária	Óbito	TBMR 2 (2S5ELfxZTrd - 4S3ELfxZTrd / 12ELfxTrd)	0	0	0	0	0	1	0	0	0	0	1	0	0	0	0	0	0	1	1	0	1	.	0	0	0	0	0	0	0	0	0	0	0	0	0
1441	Feminino	Parda	de 1 a 3	Dona de casa	61	2006	Caso Novo	Multirresistência	Adquirida	1	Pulmonar	Bilateral cavitária	Tratamento completo	TBMR 3 (2Am5EOfxTrd - 4Am3EOfxTrd / 12EOfxTrd)	1	0	0	0	0	1	0	0	0	0	0	0	0	1	0	0	0	0	1	0	0	0	0	0	0	1	0	0	0	0	0	0	0	0	0
1442	Feminino	Branca	de 4 a 7	outra	53	2009	Caso Novo	Multirresistência	Adquirida	1	Pulmonar	Bilateral cavitária	Falência	TBMR (2005-2009) (2Am5EOfxZTrd - 4Am2EOfxZTrd - 6Am2EOfxTrd / 6EOfxTrd)	1	0	0	0	0	1	0	0	0	0	0	0	0	1	0	0	0	0	1	0	1	0	0	0	0	0	0	0	0	0	0	0	0	0	0
1443	Feminino	Branca	de 4 a 7	outra	54	2010	Falência ao primeiro tratamento	Multirresistência	Adquirida	2	Pulmonar	Bilateral cavitária	Falência	TBMR 3 (2Am5EOfxZTrd - 4Am3EOfxZTrd / 12EOfxTrd)	1	0	0	0	0	1	0	0	0	0	0	0	0	1	0	0	0	0	1	0	1	.	0	0	0	0	0	0	0	0	0	0	0	0	0
1444	Feminino	Branca	de 4 a 7	outra	55	2011	Falência ao retratamento	Multirresistência	Adquirida	3	Pulmonar	Bilateral cavitária	Óbito	TBMR 4 (2Am5ELfxTrd - 4Am3ELfxTrd / 12ELfxTrd)	1	0	0	0	0	1	0	0	0	0	1	0	0	0	0	0	0	0	1	0	0	0	0	0	0	0	0	0	0	0	0	0	0	0	0
1445	Feminino	Branca	de 1 a 3	Dona de casa	31	2002	Caso Novo	Multirresistência	Adquirida	1	Pulmonar	Bilateral não cavitária	Óbito	TBMR (2000-2005) (2Am5CfzEOfxTrd - 10Am2CfzEOfxTrd / 6CfzEOfxTrd)	1	0	1	0	0	1	0	0	0	0	0	0	0	1	0	0	0	0	1	0	0	0	0	0	0	0	0	0	0	0	0	0	0	0	0
1446	Feminino	Parda	ignorada	outra	35	2003	Caso Novo	Multirresistência	Adquirida	1	Pulmonar	Unilateral não cavitária	Tratamento completo	TBMR (2000-2005) (2Am5CfzEOfxTrd - 10Am2CfzEOfxTrd / 6CfzEOfxTrd)	1	0	1	0	0	1	0	0	0	0	0	0	0	1	0	0	0	0	1	0	0	0	0	0	0	0	0	0	0	0	0	0	0	0	0
1447	Feminino	Negra	de 4 a 7	Desempregado	26	2005	Caso Novo	Multirresistência	Adquirida	1	Pulmonar	Bilateral cavitária	Falência	TEMPORÁRIO PARA CASOS IMPORTADOS	1	0	1	0	0	1	0	0	0	0	0	0	0	1	0	0	0	0	1	0	0	0	0	0	0	0	0	0	0	0	0	0	0	0	0
1448	Feminino	Negra	de 4 a 7	Desempregado	28	2007	Falência ao primeiro tratamento	Multirresistência	Adquirida	2	Pulmonar	Bilateral cavitária	Abandono	TEMPORÁRIO PARA CASOS IMPORTADOS	1	0	0	0	0	1	0	0	0	0	0	0	0	1	0	0	0	0	1	0	1	0	0	0	0	0	0	0	0	0	0	0	0	0	0
1449	Feminino	Parda	de 1 a 3	Dona de casa	57	2009	Caso Novo	Multirresistência	Primária	1	Pulmonar	Bilateral não cavitária	Tratamento completo	TBMR 3 (2Am5EOfxTrd - 4Am3EOfxTrd / 12EOfxTrd)	1	0	0	0	0	1	0	0	0	0	0	0	0	1	0	0	0	0	1	0	0	0	0	0	0	0	0	0	1	0	0	0	0	1	0
1450	Feminino	Parda	de 4 a 7	outra	43	2003	Caso Novo	Multirresistência	Adquirida	1	Pulmonar	Bilateral cavitária	Tratamento completo	TBMR (2000-2005) (2Am5CfzEOfxTrd - 10Am2CfzEOfxTrd / 6CfzEOfxTrd)	1	0	1	0	0	1	0	0	0	0	0	0	0	1	0	0	0	0	1	0	0	0	0	0	0	0	0	0	1	0	0	0	0	0	0
1451	Feminino	Parda	de 1 a 3	Desempregado	46	2006	Recidiva	Multirresistência	Adquirida	2	Pulmonar	Bilateral cavitária	Óbito	TBMR 3 (2Am5EOfxTrd - 4Am3EOfxTrd / 12EOfxTrd)	1	0	0	0	0	1	0	0	0	0	0	0	0	1	0	0	0	0	1	0	0	0	0	0	0	0	0	0	1	0	0	0	0	0	0
1452	Feminino	Ignorada	de 4 a 7	outra	32	2002	Caso Novo	Multirresistência	Adquirida	1	Pulmonar	Bilateral cavitária	Tratamento completo	TBMR (2000-2005) (2Am5CfzEOfxTrd - 10Am2CfzEOfxTrd / 6CfzEOfxTrd)	1	0	1	0	0	1	0	0	0	0	0	0	0	1	0	0	0	0	1	0	0	1	0	0	0	0	0	0	0	0	0	0	0	0	0
1453	Masculino	Branca	12 ou mais	outra	19	2015	Caso Novo	Multirresistência	Primária	1	Pulmonar	Bilateral cavitária	Curado	Individualizado	1	0	0	0	0	1	1	0	0	0	1	0	0	0	0	0	0	0	1	1	1	0	0	0	0	0	0	0	0	0	0	0	0	0	0
1454	Feminino	Parda	de 4 a 7	Dona de casa	62	2012	Caso Novo	Multirresistência	Adquirida	1	Pulmonar	Unilateral não cavitária	Curado	TBMR 2 (2S5ELfxZTrd - 4S3ELfxZTrd / 12ELfxTrd)	0	0	0	0	0	1	0	0	0	0	1	0	0	0	0	0	0	1	1	0	1	0	0	0	0	1	0	0	0	0	0	0	0	0	0
1455	Masculino	Parda	ignorada	Desempregado	59	2013	Caso Novo	Multirresistência	Adquirida	1	Pulmonar	Unilateral cavitária	Tratamento completo	TBMR 3 (2Am5ELfxZTrd - 4Am3ELfxZTrd / 12ELfxTrd)	1	0	0	0	0	1	0	0	0	0	1	0	0	0	0	0	0	0	1	0	1	.	1	0	0	0	0	0	0	0	0	0	0	0	1
1456	Masculino	Negra	ignorada	outra	32	2002	Caso Novo	Multirresistência	Adquirida	1	Pulmonar	Unilateral não cavitária	Curado	TBMR (2000-2005) (2Am5CfzEOfxTrd - 10Am2CfzEOfxTrd / 6CfzEOfxTrd)	1	0	1	0	0	1	0	0	0	0	0	0	0	1	0	0	0	0	1	0	0	0	0	0	0	0	0	0	0	0	0	0	0	0	0
1457	Masculino	Branca	ignorada	outra	54	2000	Caso Novo	Multirresistência	Adquirida	1	Pulmonar	Bilateral cavitária	Abandono	TBMR (2000-2005) (2Am5CfzEOfxTrd - 10Am2CfzEOfxTrd / 6CfzEOfxTrd)	1	0	1	0	0	1	0	0	0	0	0	0	0	1	0	0	0	0	1	0	0	0	0	0	0	0	0	0	0	0	0	0	0	0	0
1458	Masculino	Parda	de 1 a 3	outra	31	2002	Caso Novo	Multirresistência	Adquirida	1	Pulmonar	Bilateral cavitária	Tratamento completo	TBMR (2000-2005) (2Am5CfzEOfxTrd - 10Am2CfzEOfxTrd / 6CfzEOfxTrd)	1	0	1	0	0	1	0	0	0	0	0	0	0	1	0	0	0	0	1	0	0	0	0	0	0	0	0	0	0	0	0	0	0	0	0
1459	Masculino	Parda	de 4 a 7	outra	36	2012	Caso Novo	Multirresistência	Adquirida	1	Pulmonar	Unilateral não cavitária	Tratamento completo	TBMR 2 (2S5ELfxZTrd - 4S3ELfxZTrd / 12ELfxTrd)	0	0	0	0	0	1	0	0	0	0	1	0	0	0	0	0	0	1	1	0	1	1	0	0	0	0	0	0	0	0	0	0	0	0	0
1460	Masculino	Negra	de 8 a 11	Outro profissional autônomo assalariado	24	2009	Caso Novo	Multirresistência	Adquirida	1	Pulmonar	Bilateral cavitária	Óbito	TBMR 3 (2Am5EOfxTrd - 4Am3EOfxTrd / 12EOfxTrd)	1	0	0	0	0	1	0	0	0	0	0	0	0	1	0	0	0	0	1	0	0	0	0	0	0	0	0	0	0	0	0	0	0	0	0
1461	Masculino	Branca	de 1 a 3	outra	40	2001	Caso Novo	Multirresistência	Adquirida	1	Pulmonar	Unilateral não cavitária	Óbito	TBMR (2000-2005) (2Am5CfzEOfxTrd - 10Am2CfzEOfxTrd / 6CfzEOfxTrd)	1	0	1	0	0	1	0	0	0	0	0	0	0	1	0	0	0	0	1	0	0	0	0	0	0	0	0	0	0	0	0	0	0	0	0
1462	Masculino	Negra	de 4 a 7	Outro profissional autônomo assalariado	57	2010	Caso Novo	Multirresistência	Adquirida	1	Pulmonar	Bilateral cavitária	Óbito	Individualizado	0	0	0	0	0	1	1	0	0	0	0	0	0	0	0	0	0	1	0	0	1	0	1	0	0	0	0	0	0	0	0	0	0	0	0
1463	Masculino	Branca	12 ou mais	outra	53	2012	Caso Novo	Multirresistência	Adquirida	1	Pulmonar	Bilateral cavitária	Abandono	TBMR 4 (2Am5ELfxZTrd - 4Am3ELfxZTrd / 12ELfxTrd)	1	0	0	0	0	1	0	0	0	0	1	0	0	0	0	0	0	0	1	1	1	0	0	0	0	1	0	0	0	0	1	0	0	0	0
1464	Masculino	Branca	de 4 a 7	Outro profissional autônomo assalariado	56	2005	Caso Novo	Multirresistência	Adquirida	1	Pulmonar	Bilateral cavitária	Curado	TBMR 3 (2Am5EOfxTrd - 4Am3EOfxTrd / 12EOfxTrd)	1	0	0	0	0	1	0	0	0	0	0	0	0	1	0	0	0	0	1	0	0	0	0	0	0	1	0	0	1	0	0	0	0	0	0
1465	Feminino	Negra	de 1 a 3	Dona de casa	26	2005	Caso Novo	Multirresistência	Adquirida	1	Pulmonar	Bilateral cavitária	Curado	TBMR (2000-2005) (2S5CfzEOfxTrd - 10S2CfzEOfxTrd / 6CfzEOfxTrd)	0	0	1	0	0	1	0	0	0	0	0	0	0	1	0	0	0	1	1	0	0	0	0	0	0	0	0	0	0	0	0	0	0	0	0
1466	Masculino	Branca	de 8 a 11	Outro profissional autônomo assalariado	44	2010	Caso Novo	Multirresistência	Adquirida	1	Pulmonar	Bilateral cavitária	Curado	TBMR 3 (2Am5EOfxZTrd - 4Am3EOfxZTrd / 12EOfxTrd)	1	0	0	0	0	1	0	0	0	0	0	0	0	1	0	0	0	0	1	0	1	0	0	0	0	0	0	0	0	0	0	0	0	0	0
1467	Masculino	Negra	de 4 a 7	outra	15	2005	Caso Novo	Multirresistência	Adquirida	1	Pulmonar	Unilateral cavitária	Tratamento completo	TBMR (2000-2005) (2Am5CfzEOfxTrd - 10Am2CfzEOfxTrd / 6CfzEOfxTrd)	1	0	1	0	0	1	0	0	0	0	0	0	0	1	0	0	0	0	1	0	0	0	0	0	0	0	0	0	0	0	0	0	0	0	0
1468	Masculino	Parda	de 8 a 11	outra	36	2008	Caso Novo	Multirresistência	Adquirida	1	Pulmonar	Unilateral cavitária	Tratamento completo	TBMR (2005-2009) (2Am5EOfxZTrd - 4Am2EOfxZTrd - 6Am2EOfxTrd / 6EOfxTrd)	1	0	0	0	0	1	0	0	0	0	0	0	0	1	0	0	0	0	1	0	1	0	0	0	0	0	0	0	0	0	0	0	0	0	0
1469	Masculino	Branca	de 1 a 3	outra	15	2010	Caso Novo	Multirresistência	Primária	1	Pulmonar	Unilateral não cavitária	Tratamento completo	TBMR 4 (2Am5ELfxTrd - 4Am3ELfxTrd / 12ELfxTrd)	1	0	0	0	0	1	0	0	0	0	1	0	0	0	0	0	0	0	1	0	0	0	0	0	0	0	0	0	0	0	0	0	0	0	0
1470	Feminino	Branca	de 4 a 7	outra	32	2011	Caso Novo	Multirresistência	Adquirida	1	Pulmonar	Bilateral cavitária	Abandono	TBMR 4 (2Am5ELfxZTrd - 4Am3ELfxZTrd / 12ELfxTrd)	1	0	0	0	0	1	0	0	0	0	1	0	0	0	0	0	0	0	1	0	1	0	0	0	0	0	0	0	0	0	0	0	0	0	0
1471	Feminino	Parda	de 8 a 11	Dona de casa	33	2011	Caso Novo	Multirresistência	Adquirida	1	Pulmonar	Unilateral cavitária	Tratamento completo	TBMR 2 (2S5ELfxZTrd - 4S3ELfxZTrd / 12ELfxTrd)	0	0	0	0	0	1	0	0	0	0	1	0	0	0	0	0	0	1	1	0	1	0	0	0	0	0	0	0	0	0	0	0	0	0	0
1472	Masculino	Negra	de 8 a 11	outra	63	2011	Caso Novo	Multirresistência	Adquirida	1	Pulmonar	Bilateral cavitária	Abandono	Individualizado	1	0	0	0	0	1	0	0	0	0	1	0	0	0	0	0	0	0	1	0	1	0	0	0	0	0	0	0	0	0	0	0	0	0	0
1473	Masculino	Negra	de 8 a 11	Aposentado	66	2014	Após abandono	Multirresistência	Adquirida	2	Pulmonar	Bilateral cavitária	Abandono	Individualizado	0	0	0	0	1	1	0	0	0	0	1	0	0	0	0	0	0	0	1	1	1	0	0	0	0	1	0	0	0	0	0	0	0	0	0
1474	Masculino	Parda	de 4 a 7	outra	70	2012	Falência ao primeiro tratamento	Multirresistência	Adquirida	2	Pulmonar	Bilateral cavitária	Abandono	Individualizado	1	0	0	0	0	1	1	0	0	0	1	0	0	0	0	0	0	0	1	1	1	0	0	0	0	0	0	1	1	1	0	0	0	0	0
1475	Masculino	Parda	nenhuma	Desempregado	69	2012	Caso Novo	Multirresistência	Adquirida	1	Pulmonar	Bilateral cavitária	Falência	TBMR 2 (2S5ELfxZTrd - 4S3ELfxZTrd / 12ELfxTrd)	0	0	0	0	0	1	0	0	0	0	1	0	0	0	0	0	0	1	1	0	1	0	0	0	0	0	0	1	1	0	0	0	0	0	0
1476	Feminino	Parda	de 8 a 11	Estudante	13	2015	Caso Novo	Multirresistência	Primária	1	Pulmonar	Bilateral cavitária	Curado	TBMR 4 (2Am5ELfxZTrd - 4Am3ELfxZTrd / 12ELfxTrd)	1	0	0	0	0	1	0	0	0	0	1	0	0	0	0	0	0	0	1	1	1	0	0	0	0	0	0	0	0	0	0	0	0	0	0
1477	Feminino	Parda	de 4 a 7	outra	15	2013	Caso Novo	Multirresistência	Adquirida	1	Pulmonar	Bilateral cavitária	Abandono	Individualizado	1	0	0	0	0	1	0	0	0	0	1	0	0	0	0	0	0	0	1	0	1	0	1	0	0	0	0	0	0	0	1	0	0	0	1
1478	Feminino	Parda	12 ou mais	outra	16	2008	Caso Novo	Multirresistência	Adquirida	1	Pulmonar	Bilateral não cavitária	Tratamento completo	Individualizado	1	0	0	0	0	1	0	0	0	0	0	0	1	0	0	0	0	0	1	0	1	0	0	0	0	0	0	0	0	0	0	0	0	0	0
1479	Masculino	Branca	de 8 a 11	outra	52	2009	Recidiva	Multirresistência	Adquirida	2	Pulmonar	Bilateral não cavitária	Abandono	TBMR 3 (2Am5EOfxZTrd - 4Am3EOfxZTrd / 12EOfxTrd)	1	0	0	0	0	1	0	0	0	0	0	0	0	1	0	0	0	0	1	0	1	0	0	0	0	0	0	0	0	0	0	0	0	0	0
1480	Masculino	Branca	de 8 a 11	outra	43	2000	Caso Novo	Multirresistência	Adquirida	1	Pulmonar	Bilateral não cavitária	Tratamento completo	TBMR (2000-2005) (2Am5CfzEOfxTrd - 10Am2CfzEOfxTrd / 6CfzEOfxTrd)	1	0	1	0	0	1	0	0	0	0	0	0	0	1	0	0	0	0	1	0	0	0	0	0	0	0	0	0	0	0	0	0	0	0	0
1481	Masculino	Branca	de 8 a 11	outra	53	2010	Após abandono	Multirresistência	Adquirida	3	Pulmonar	Bilateral cavitária	Curado	Individualizado	1	0	0	0	0	1	0	0	0	0	0	0	0	1	0	1	0	0	1	0	0	0	0	0	0	0	0	0	0	0	0	0	0	0	0
1482	Masculino	Branca	de 4 a 7	Outro profissional autônomo assalariado	52	2006	Caso Novo	Multirresistência	Adquirida	1	Pulmonar	Bilateral cavitária	Curado	TBMR (2005-2009) (2Am5EOfxZTrd - 4Am2EOfxZTrd - 6Am2EOfxTrd / 6EOfxTrd)	1	0	0	0	0	1	0	0	0	0	0	0	0	1	0	0	0	0	1	0	1	0	0	0	0	0	0	0	0	0	0	0	0	0	0
1483	Feminino	Branca	de 4 a 7	Outro profissional autônomo assalariado	25	2006	Caso Novo	Resistência extensiva	Adquirida	1	Pulmonar	Bilateral cavitária	Óbito	Individualizado	0	0	0	0	0	1	0	0	0	0	0	0	1	1	0	0	0	1	1	0	1	0	0	0	0	1	0	0	1	0	0	0	0	0	0
1484	Feminino	Ignorada	de 4 a 7	outra	41	2000	Caso Novo	Multirresistência	Adquirida	1	Pulmonar	Bilateral não cavitária	Óbito	Individualizado	1	0	1	0	0	1	0	0	0	0	0	0	0	1	0	0	0	0	1	0	0	0	0	0	0	0	0	0	0	0	0	0	0	0	0
1485	Feminino	Branca	de 8 a 11	Dona de casa	32	2014	Caso Novo	Multirresistência	Adquirida	1	Pulmonar	Unilateral não cavitária	Tratamento completo	TBMR 2 (2S5ELfxZTrd - 4S3ELfxZTrd / 12ELfxTrd)	0	0	0	0	0	1	0	0	0	0	1	0	0	0	0	0	0	1	1	0	1	.	0	0	0	0	0	0	1	0	0	0	0	0	0
1486	Feminino	Branca	de 4 a 7	outra	31	2002	Caso Novo	Multirresistência	Adquirida	1	Pulmonar	Bilateral cavitária	Óbito	Individualizado	1	0	1	0	0	1	0	0	0	0	0	0	0	1	0	0	0	0	0	0	0	0	0	0	0	0	0	0	0	0	0	0	1	0	0
1487	Feminino	Parda	de 4 a 7	Dona de casa	40	2009	Caso Novo	Multirresistência	Adquirida	1	Pulmonar	Unilateral cavitária	Curado	TBMR 1 (2S5EOfxZTrd - 4S3EOfxZTrd / 12EOfxTrd)	0	0	0	0	0	1	0	0	0	0	0	0	0	1	0	0	0	1	1	0	1	1	0	0	0	1	0	0	0	0	0	0	0	0	0
1488	Feminino	Parda	de 1 a 3	Dona de casa	47	2014	Caso Novo	Multirresistência	Adquirida	1	Pulmonar	Bilateral cavitária	Tratamento completo	Individualizado	0	0	0	0	0	0	1	0	0	0	1	0	0	0	0	0	0	1	1	0	1	.	0	0	0	0	0	0	1	0	0	0	0	0	0
1489	Masculino	Branca	de 1 a 3	outra	45	2001	Caso Novo	Multirresistência	Adquirida	1	Pulmonar	Bilateral não cavitária	Curado	TBMR (2000-2005) (2Am5CfzEOfxTrd - 10Am2CfzEOfxTrd / 6CfzEOfxTrd)	1	0	1	0	0	1	0	0	0	0	0	0	0	1	0	0	0	0	1	0	0	0	0	0	0	0	0	0	0	0	0	0	0	0	0
1490	Masculino	Negra	de 1 a 3	outra	41	2003	Caso Novo	Multirresistência	Adquirida	1	Pulmonar	Bilateral cavitária	Óbito	TBMR (2000-2005) (2Am5CfzEOfxTrd - 10Am2CfzEOfxTrd / 6CfzEOfxTrd)	1	0	1	0	0	1	0	0	0	0	0	0	0	1	0	0	0	0	1	0	0	0	0	0	0	0	1	0	0	0	0	0	1	0	0
1491	Masculino	Branca	de 4 a 7	outra	36	2001	Caso Novo	Multirresistência	Primária	1	Pulmonar	Bilateral não cavitária	Tratamento completo	TBMR (2000-2005) (2Am5CfzEOfxTrd - 10Am2CfzEOfxTrd / 6CfzEOfxTrd)	1	0	1	0	0	1	0	0	0	0	0	0	0	1	0	0	0	0	1	0	0	0	0	0	0	0	0	0	0	0	0	0	0	0	0
1492	Masculino	Negra	de 4 a 7	Desempregado	45	2011	Caso Novo	Multirresistência	Adquirida	1	Pulmonar	Bilateral cavitária	Curado	TBMR 2 (2S5ELfxZTrd - 4S3ELfxZTrd / 12ELfxTrd)	0	0	0	0	0	1	0	0	0	0	1	0	0	0	0	0	0	1	1	0	1	0	1	0	0	0	0	0	0	0	0	0	0	0	1
1493	Feminino	Parda	12 ou mais	Outro profissional autônomo assalariado	32	2011	Caso Novo	Multirresistência	Adquirida	1	Pulmonar	Bilateral cavitária	Abandono	TBMR 4 (2Am5ELfxZTrd - 4Am3ELfxZTrd / 12ELfxTrd)	1	0	0	0	0	1	0	0	0	0	1	0	0	0	0	0	0	0	1	0	1	0	0	0	0	0	0	0	0	0	0	0	0	0	0
1494	Masculino	Negra	de 8 a 11	outra	20	2011	Caso Novo	Multirresistência	Adquirida	1	Ambos	Bilateral cavitária	Falência	TBMR 4 (2Am5ELfxTrd - 4Am3ELfxTrd / 12ELfxTrd)	1	0	0	0	0	1	0	0	0	0	1	0	0	0	0	0	0	0	1	0	0	0	0	0	0	0	0	0	0	0	0	0	0	0	0
1495	Masculino	Branca	de 4 a 7	Outro profissional autônomo assalariado	44	2015	Caso Novo	Multirresistência	Adquirida	1	Pulmonar	Unilateral cavitária	Abandono	Individualizado	1	0	0	0	0	1	0	0	0	0	1	0	0	0	0	0	0	1	1	0	1	.	0	0	0	0	0	0	0	0	1	0	0	0	0
1496	Feminino	Parda	de 1 a 3	outra	37	2001	Caso Novo	Multirresistência	Adquirida	1	Pulmonar	Bilateral não cavitária	Tratamento completo	TBMR (2000-2005) (2Am5CfzEOfxTrd - 10Am2CfzEOfxTrd / 6CfzEOfxTrd)	1	0	1	0	0	1	0	0	0	0	0	0	0	1	0	0	0	0	1	0	0	0	0	0	0	1	0	0	0	0	0	0	0	0	0
1497	Masculino	Parda	de 8 a 11	outra	22	2012	Caso Novo	Multirresistência	Primária	1	Pulmonar	Unilateral não cavitária	Falência	Individualizado	0	0	0	0	0	1	1	0	0	0	1	0	0	0	0	0	0	1	1	0	0	0	0	0	0	0	0	0	1	0	0	0	0	1	0
1498	Masculino	Branca	de 1 a 3	Outro profissional autônomo assalariado	32	2007	Caso Novo	Multirresistência	Adquirida	1	Ambos	Bilateral cavitária	Tratamento completo	Individualizado	1	0	0	0	0	1	0	0	0	0	0	0	0	1	0	0	0	0	1	0	1	0	0	0	0	0	0	0	0	0	0	0	0	0	0
1499	Feminino	Parda	de 8 a 11	Outro profissional autônomo assalariado	34	2007	Caso Novo	Multirresistência	Primária	1	Pulmonar	Bilateral cavitária	Curado	TBMR 3 (2Am5EOfxTrd - 4Am3EOfxTrd / 12EOfxTrd)	1	0	0	0	0	1	0	0	0	0	0	0	0	1	0	0	0	0	1	0	0	0	0	0	0	0	0	0	0	0	0	0	0	0	0
1500	Feminino	Negra	de 8 a 11	outra	18	2004	Caso Novo	Multirresistência	Primária	1	Pulmonar	Unilateral cavitária	Tratamento completo	TBMR (2000-2005) (2Am5CfzEOfxTrd - 10Am2CfzEOfxTrd / 6CfzEOfxTrd)	1	0	1	0	0	1	0	0	0	0	0	0	0	1	0	0	0	0	1	0	0	0	0	0	0	0	0	0	0	0	0	0	0	0	0
1501	Feminino	Negra	de 4 a 7	Desempregado	22	2008	Recidiva	Multirresistência	Adquirida	2	Pulmonar	Bilateral não cavitária	Tratamento completo	TBMR (2005-2009) (2Am5EOfxZTrd - 4Am2EOfxZTrd - 6Am2EOfxTrd / 6EOfxTrd)	1	0	0	0	0	1	0	0	0	0	0	0	0	1	0	0	0	0	1	0	1	0	0	0	0	0	0	0	0	0	0	0	0	0	0
1502	Masculino	Negra	de 1 a 3	outra	39	2004	Caso Novo	Multirresistência	Adquirida	1	Pulmonar	Bilateral cavitária	Falência	TEMPORÁRIO PARA CASOS IMPORTADOS	1	0	1	0	0	1	0	0	0	0	0	0	0	1	0	0	0	0	1	0	0	0	0	0	0	0	0	0	0	0	0	0	0	0	0
1503	Masculino	Negra	de 4 a 7	Outro profissional autônomo assalariado	51	2015	Falência ao retratamento	Multirresistência	Adquirida	4	Pulmonar	Bilateral cavitária	Abandono	Individualizado	0	0	0	0	0	0	1	1	0	0	0	0	1	0	0	0	0	1	0	1	1	0	0	0	0	0	0	0	0	0	0	0	0	0	0
1504	Masculino	Negra	de 4 a 7	Outro profissional autônomo assalariado	49	2014	Falência ao retratamento	Multirresistência	Adquirida	3	Pulmonar	Bilateral cavitária	Falência	Individualizado	0	0	1	0	1	0	0	0	0	0	1	1	0	0	1	0	0	0	0	1	0	0	0	0	0	0	0	0	0	0	0	0	0	0	0
1505	Masculino	Negra	nenhuma	outra	47	2011	Falência ao primeiro tratamento	Multirresistência	Adquirida	2	Pulmonar	Bilateral cavitária	Falência	TBMR 4 (2Am5ELfxTrd - 4Am3ELfxTrd / 12ELfxTrd)	1	0	0	0	0	1	0	0	0	0	1	0	0	0	0	0	0	0	1	0	0	0	0	0	0	0	0	0	0	0	0	0	0	0	0
1506	Masculino	Branca	ignorada	outra	54	2006	Caso Novo	Multirresistência	Adquirida	1	Pulmonar	Bilateral cavitária	Tratamento completo	TBMR (2005-2009) (2S5EOfxZTrd - 4S2EOfxZTrd - 6S2EOfxTrd / 6EOfxTrd)	0	0	0	0	0	1	0	0	0	0	0	0	0	1	0	0	0	1	1	0	1	0	0	0	0	1	0	0	1	0	0	0	0	0	0
1507	Feminino	Parda	de 1 a 3	outra	48	2004	Caso Novo	Multirresistência	Adquirida	1	Pulmonar	Bilateral cavitária	Curado	TBMR (2000-2005) (2Am5CfzEOfxTrd - 10Am2CfzEOfxTrd / 6CfzEOfxTrd)	1	0	1	0	0	1	0	0	0	0	0	0	0	1	0	0	0	0	1	0	0	0	0	0	0	0	0	0	0	0	0	0	0	0	0
1508	Masculino	Parda	de 4 a 7	Outro profissional autônomo assalariado	52	2006	Caso Novo	Multirresistência	Adquirida	1	Pulmonar	Bilateral cavitária	Óbito	TBMR (2005-2009) (2Am5EOfxZTrd - 4Am2EOfxZTrd - 6Am2EOfxTrd / 6EOfxTrd)	1	0	0	0	0	1	0	0	0	0	0	0	0	1	0	0	0	0	1	0	1	0	1	0	0	0	0	0	1	0	0	0	0	0	0
1509	Masculino	Branca	12 ou mais	outra	25	2001	Caso Novo	Multirresistência	Adquirida	1	Pulmonar	Unilateral não cavitária	Tratamento completo	TBMR (2000-2005) (2Am5CfzEOfxTrd - 10Am2CfzEOfxTrd / 6CfzEOfxTrd)	1	0	1	0	0	1	0	0	0	0	0	0	0	1	0	0	0	0	1	0	0	0	0	0	0	0	0	0	0	0	0	0	0	0	0
1510	Masculino	Negra	de 4 a 7	Desempregado	19	2010	Após abandono	Multirresistência	Adquirida	2	Pulmonar	Bilateral cavitária	Abandono	TBMR 2 (2S5ELfxTrd - 4S3ELfxTrd / 12ELfxTrd)	0	0	0	0	0	1	0	0	0	0	1	0	0	0	0	0	0	1	1	0	0	0	0	0	0	0	0	0	0	0	0	0	0	0	1
1511	Masculino	Negra	de 4 a 7	Desempregado	20	2011	Após abandono	Multirresistência	Adquirida	3	Pulmonar	Bilateral cavitária	Abandono	TBMR 4 (2Am5ELfxZTrd - 4Am3ELfxZTrd / 12ELfxTrd)	1	0	0	0	0	1	0	0	0	0	1	0	0	0	0	0	0	0	1	0	1	0	0	0	0	0	0	0	0	0	0	0	0	0	0
1512	Masculino	Negra	de 4 a 7	Desempregado	19	2010	Caso Novo	Multirresistência	Adquirida	1	Pulmonar	Bilateral cavitária	Abandono	TBMR 1 (2S5EOfxZTrd - 4S3EOfxZTrd / 12EOfxTrd)	0	0	0	0	0	1	0	0	0	0	0	0	0	1	0	0	0	1	1	0	1	0	0	0	0	0	0	0	0	0	0	0	0	0	1
1513	Feminino	Branca	de 8 a 11	Dona de casa	44	2012	Falência ao retratamento	Resistência extensiva	Adquirida	3	Pulmonar	Bilateral cavitária	Curado	Individualizado	1	0	0	0	0	1	1	0	0	0	1	0	1	0	0	0	0	0	1	0	1	0	0	0	0	0	0	0	0	0	0	0	0	0	0
1514	Feminino	Branca	de 8 a 11	Desempregado	41	2009	Caso Novo	Multirresistência	Adquirida	1	Pulmonar	Bilateral cavitária	Falência	TBMR 3 (2Am5EOfxZTrd - 4Am3EOfxZTrd / 12EOfxTrd)	1	0	0	0	0	1	0	0	0	0	0	0	0	1	0	0	0	0	1	0	1	0	0	0	0	0	0	0	0	0	0	0	0	0	0
1515	Feminino	Branca	de 8 a 11	Desempregado	42	2010	Falência ao primeiro tratamento	Multirresistência	Adquirida	2	Pulmonar	Bilateral cavitária	Falência	TBMR 4 (2Am5ELfxZTrd - 4Am3ELfxZTrd / 12ELfxTrd)	1	0	0	0	0	1	0	0	0	0	1	0	0	0	0	0	0	0	1	0	1	0	0	0	0	0	0	0	0	0	0	0	0	0	0
1516	Feminino	Parda	de 4 a 7	Aposentado	60	2013	Caso Novo	Multirresistência	Adquirida	1	Pulmonar	Unilateral cavitária	Tratamento completo	TBMR 2 (2S5ELfxZTrd - 4S3ELfxZTrd / 12ELfxTrd)	0	0	0	0	0	1	0	0	0	0	1	0	0	0	0	0	0	1	1	0	1	.	1	0	0	0	0	0	0	0	0	0	0	0	0
1517	Feminino	Branca	de 8 a 11	Desempregado	61	2010	Caso Novo	Multirresistência	Adquirida	1	Pulmonar	Bilateral cavitária	Curado	TBMR (2005-2009) (2Am5EOfxZTrd - 4Am2EOfxZTrd - 6Am2EOfxTrd / 6EOfxTrd)	1	0	0	0	0	1	0	0	0	0	0	0	0	1	0	0	0	0	1	0	1	0	0	0	0	0	0	0	0	0	0	0	0	0	0
1518	Feminino	Branca	de 8 a 11	Dona de casa	56	2007	Caso Novo	Multirresistência	Adquirida	1	Pulmonar	Unilateral cavitária	Abandono	TBMR 3 (2Am5EOfxTrd - 4Am3EOfxTrd / 12EOfxTrd)	1	0	0	0	0	1	0	0	0	0	0	0	0	1	0	0	0	0	1	0	0	0	0	0	0	1	0	0	0	0	0	0	0	0	0
1519	Feminino	Branca	de 8 a 11	Dona de casa	58	2010	Após abandono	Multirresistência	Adquirida	2	Pulmonar	Unilateral cavitária	Óbito	TBMR 3 (2Am5EOfxTrd - 4Am3EOfxTrd / 12EOfxTrd)	1	0	0	0	0	1	0	0	0	0	0	0	0	1	0	0	0	0	1	0	0	0	0	0	0	1	0	0	1	0	0	0	0	0	0
1520	Feminino	Negra	de 1 a 3	Desempregado	29	2008	Caso Novo	Multirresistência	Primária	1	Pulmonar	Bilateral cavitária	Tratamento completo	Individualizado	0	0	0	0	0	1	0	0	0	0	0	0	1	1	0	0	0	1	1	0	1	0	0	0	0	0	0	0	0	0	0	0	0	0	0
1521	Masculino	Parda	de 1 a 3	População em situação de rua	58	2015	Caso Novo	Multirresistência	Adquirida	1	Pulmonar	Unilateral cavitária	Curado	Individualizado	1	0	0	0	0	1	0	0	0	0	1	0	1	0	1	0	0	0	1	1	1	0	1	0	0	1	0	0	0	0	1	0	0	0	1
1522	Masculino	Parda	de 4 a 7	outra	47	2002	Caso Novo	Multirresistência	Adquirida	1	Pulmonar	Bilateral não cavitária	Curado	TBMR (2000-2005) (2Am5CfzEOfxTrd - 10Am2CfzEOfxTrd / 6CfzEOfxTrd)	1	0	1	0	0	1	0	0	0	0	0	0	0	1	0	0	0	0	1	0	0	0	0	0	0	0	0	0	0	0	0	0	0	0	0
1523	Masculino	Negra	de 4 a 7	Outro profissional autônomo assalariado	50	2013	Caso Novo	Multirresistência	Adquirida	1	Pulmonar	Bilateral não cavitária	Tratamento completo	TBMR 2 (2S5ELfxZTrd - 4S3ELfxZTrd / 12ELfxTrd)	0	0	0	0	0	1	0	0	0	0	1	0	0	0	0	0	0	1	1	0	1	0	0	0	0	0	0	0	0	0	0	0	0	0	0
1524	Masculino	Negra	de 4 a 7	outra	50	2013	Caso Novo	Multirresistência	Adquirida	1	Pulmonar	Unilateral cavitária	Abandono	TBMR 4 (2Am5ELfxZTrd - 4Am3ELfxZTrd / 12ELfxTrd)	1	0	0	0	0	1	0	0	0	0	1	0	0	0	0	0	0	0	1	0	1	0	0	0	0	1	0	0	0	0	0	0	0	0	0
1525	Masculino	Negra	ignorada	População privada de liberdade	36	2002	Caso Novo	Multirresistência	Adquirida	1	Pulmonar	Bilateral cavitária	Abandono	TBMR (2000-2005) (2Am5CfzEOfxTrd - 10Am2CfzEOfxTrd / 6CfzEOfxTrd)	1	0	1	0	0	1	0	0	0	0	0	0	0	1	0	0	0	0	1	0	0	0	0	0	0	0	0	0	0	0	0	0	0	0	0
1526	Feminino	Parda	nenhuma	outra	48	2002	Caso Novo	Multirresistência	Adquirida	1	Pulmonar	Bilateral cavitária	Curado	TBMR (2000-2005) (2Am5CfzEOfxTrd - 10Am2CfzEOfxTrd / 6CfzEOfxTrd)	1	0	1	0	0	1	0	0	0	0	0	0	0	1	0	0	0	0	1	0	0	0	0	0	0	0	0	0	0	0	0	0	0	0	0
1527	Masculino	Negra	ignorada	outra	43	2005	Caso Novo	Multirresistência	Adquirida	1	Pulmonar	Unilateral cavitária	Tratamento completo	TBMR (2000-2005) (2Am5CfzEOfxTrd - 10Am2CfzEOfxTrd / 6CfzEOfxTrd)	1	0	1	0	0	1	0	0	0	0	0	0	0	1	0	0	0	0	1	0	0	0	0	0	0	0	0	0	0	0	0	0	0	0	0
1528	Feminino	Branca	de 8 a 11	outra	62	2003	Caso Novo	Multirresistência	Primária	1	Pulmonar	Bilateral não cavitária	Tratamento completo	TBMR (2000-2005) (2Am5CfzEOfxTrd - 10Am2CfzEOfxTrd / 6CfzEOfxTrd)	1	0	1	0	0	1	0	0	0	0	0	0	0	1	0	0	0	0	1	0	0	0	0	0	0	0	0	0	1	0	0	0	0	0	0
1529	Feminino	Branca	de 4 a 7	Outro profissional autônomo assalariado	49	2009	Caso Novo	Multirresistência	Primária	1	Pulmonar	Unilateral não cavitária	Abandono	TBMR 3 (2Am5EOfxZTrd - 4Am3EOfxZTrd / 12EOfxTrd)	1	0	0	0	0	1	0	0	0	0	0	0	0	1	0	0	0	0	1	0	1	0	0	0	0	0	0	0	0	0	0	0	0	0	1
1530	Feminino	Branca	de 4 a 7	Outro profissional autônomo assalariado	50	2010	Após abandono	Multirresistência	Adquirida	2	Pulmonar	Unilateral cavitária	Tratamento completo	TBMR 4 (2Am5ELfxZTrd - 4Am3ELfxZTrd / 12ELfxTrd)	1	0	0	0	0	1	0	0	0	0	1	0	0	0	0	0	0	0	1	0	1	0	0	0	0	0	0	0	0	0	0	0	0	0	1
1531	Masculino	Negra	de 1 a 3	Outro profissional autônomo assalariado	45	2009	Caso Novo	Multirresistência	Primária	1	Pulmonar	Unilateral cavitária	Tratamento completo	TBMR (2005-2009) (2Am5EOfxZTrd - 4Am2EOfxZTrd - 6Am2EOfxTrd / 6EOfxTrd)	1	0	0	0	0	1	0	0	0	0	0	0	0	1	0	0	0	0	1	0	1	0	0	0	0	1	0	0	0	0	0	0	0	0	0
1532	Masculino	Parda	de 1 a 3	Outro profissional autônomo assalariado	49	2004	Caso Novo	Multirresistência	Adquirida	1	Pulmonar	Unilateral não cavitária	Tratamento completo	TBMR (2000-2005) (2Am5CfzEOfxTrd - 10Am2CfzEOfxTrd / 6CfzEOfxTrd)	1	0	1	0	0	1	0	0	0	0	0	0	0	1	0	0	0	0	1	0	0	0	1	0	0	0	0	0	0	0	0	0	0	0	0
1533	Masculino	Branca	ignorada	outra	22	2009	Caso Novo	Multirresistência	Adquirida	1	Pulmonar	Bilateral cavitária	Óbito	Individualizado	1	0	0	0	0	1	0	0	0	0	0	0	0	1	0	0	0	0	1	0	1	0	0	0	0	0	0	0	0	0	0	0	0	0	0
1534	Masculino	Branca	nenhuma	outra	61	2002	Após abandono	Multirresistência	Adquirida	2	Pulmonar	Bilateral cavitária	Curado	Individualizado	1	0	1	0	0	1	0	0	0	0	0	0	0	1	0	0	0	0	1	0	0	0	0	0	0	0	0	0	0	0	0	0	0	0	0
1535	Masculino	Ignorada	ignorada	outra	70	2005	Recidiva	Multirresistência	Adquirida	2	Pulmonar	Bilateral cavitária	Abandono	TBMR (2000-2005) (2Am5CfzEOfxTrd - 10Am2CfzEOfxTrd / 6CfzEOfxTrd)	1	0	1	0	0	1	0	0	0	0	0	0	0	1	0	0	0	0	1	0	0	0	0	0	0	0	0	0	0	0	0	0	0	0	0
1536	Masculino	Ignorada	ignorada	outra	67	2001	Caso Novo	Multirresistência	Adquirida	1	Pulmonar	Bilateral não cavitária	Tratamento completo	TBMR (2000-2005) (2Am5CfzEOfxTrd - 10Am2CfzEOfxTrd / 6CfzEOfxTrd)	1	0	1	0	0	1	0	0	0	0	0	0	0	1	0	0	0	0	1	0	0	0	0	0	0	0	0	0	0	0	0	0	0	0	0
1537	Masculino	Negra	de 4 a 7	outra	47	2003	Caso Novo	Multirresistência	Adquirida	1	Pulmonar	Bilateral não cavitária	Tratamento completo	TBMR (2000-2005) (2Am5CfzEOfxTrd - 10Am2CfzEOfxTrd / 6CfzEOfxTrd)	1	0	1	0	0	1	0	0	0	0	0	0	0	1	0	0	0	0	1	0	0	0	0	0	0	0	0	0	0	0	0	0	0	0	0
1538	Masculino	Negra	nenhuma	Aposentado	61	2009	Caso Novo	Multirresistência	Adquirida	1	Pulmonar	Bilateral cavitária	Tratamento completo	Individualizado	1	0	0	0	0	0	1	0	0	0	0	0	0	1	0	0	0	0	1	0	1	0	0	0	0	1	0	0	0	0	0	0	0	0	0
1539	Masculino	Negra	de 1 a 3	Outro profissional autônomo assalariado	58	2010	Falência ao retratamento	Resistência extensiva	Adquirida	6	Pulmonar	Bilateral não cavitária	Curado	Individualizado	1	0	0	0	0	1	1	0	0	0	1	0	1	0	0	0	0	0	1	0	1	0	0	0	0	0	0	0	0	0	0	0	0	0	0
1540	Masculino	Negra	de 1 a 3	Outro profissional autônomo assalariado	48	2000	Falência ao retratamento	Resistência extensiva	Adquirida	3	Pulmonar	Bilateral cavitária	Falência	TBMR (2005-2009) (2Am5EOfxZTrd - 4Am2EOfxZTrd - 6Am2EOfxTrd / 6EOfxTrd)	1	0	0	0	0	1	0	0	0	0	0	0	0	1	0	0	0	0	1	0	1	0	0	0	0	0	0	0	0	0	0	0	0	0	0
1541	Masculino	Negra	de 1 a 3	Outro profissional autônomo assalariado	50	2002	Falência ao retratamento	Resistência extensiva	Adquirida	4	Pulmonar	Bilateral não cavitária	Falência	Individualizado	0	0	1	0	0	1	0	0	0	0	0	0	0	1	0	0	0	0	1	0	0	0	0	0	0	0	0	0	0	0	0	0	0	0	0
1542	Masculino	Negra	de 1 a 3	Desempregado	44	2007	Caso Novo	Multirresistência	Adquirida	1	Pulmonar	Bilateral cavitária	Curado	TBMR 3 (2Am5EOfxZTrd - 4Am3EOfxZTrd / 12EOfxTrd)	1	0	0	0	0	1	0	0	0	0	0	0	0	1	0	0	0	0	1	0	1	0	0	0	0	0	0	0	1	0	0	0	0	0	0
1543	Masculino	Branca	ignorada	Outro profissional autônomo assalariado	50	2014	Mudança do padrão de resistencia	Multirresistência	Adquirida	2	Pulmonar	Unilateral não cavitária	Curado	Individualizado	1	0	0	0	0	1	0	0	0	0	1	0	0	0	0	0	0	0	1	0	1	0	1	0	0	0	0	0	1	0	0	0	0	0	0
1544	Masculino	Branca	nenhuma	Desempregado	56	2009	Caso Novo	Multirresistência	Adquirida	1	Pulmonar	Bilateral cavitária	Óbito	TBMR 3 (2Am5EOfxZTrd - 4Am3EOfxZTrd / 12EOfxTrd)	1	0	0	0	0	1	0	0	0	0	0	0	0	1	0	0	0	0	1	0	1	.	0	0	0	0	0	0	0	0	0	0	0	0	0
1545	Masculino	Branca	de 4 a 7	outra	62	2000	Caso Novo	Multirresistência	Adquirida	1	Pulmonar	Bilateral não cavitária	Tratamento completo	TBMR (2000-2005) (2Am5CfzEOfxTrd - 10Am2CfzEOfxTrd / 6CfzEOfxTrd)	1	0	1	0	0	1	0	0	0	0	0	0	0	1	0	0	0	0	1	0	0	0	0	0	0	0	0	0	1	0	0	0	0	0	0
1546	Masculino	Branca	de 1 a 3	outra	50	2000	Caso Novo	Resistência extensiva	Adquirida	1	Pulmonar	Bilateral não cavitária	Falência	TBMR 3 (2Am5EOfxTrd - 4Am3EOfxTrd / 12EOfxTrd)	1	0	0	0	0	1	0	0	0	0	0	0	0	1	0	0	0	0	1	0	0	0	0	0	0	0	0	0	0	0	0	0	0	0	0
1547	Masculino	Branca	de 8 a 11	Outro profissional autônomo assalariado	60	2009	Falência ao primeiro tratamento	Resistência extensiva	Adquirida	2	Pulmonar	Bilateral cavitária	Óbito	TBMR 3 (2Am5EOfxTrd - 4Am3EOfxTrd / 12EOfxTrd)	1	0	0	0	0	1	0	0	0	0	0	0	0	1	0	0	0	0	1	0	0	0	0	0	0	0	0	0	0	0	0	0	0	0	0
1548	Masculino	Branca	12 ou mais	Outro profissional autônomo assalariado	58	2013	Falência ao retratamento	Multirresistência	Adquirida	1	Pulmonar	Bilateral cavitária	Falência	Individualizado	1	0	0	0	1	1	0	0	0	0	1	0	0	0	0	0	0	0	1	1	1	0	0	0	0	0	0	0	0	0	0	0	0	0	0
1549	Masculino	Branca	12 ou mais	Outro profissional autônomo assalariado	59	2014	Falência ao primeiro tratamento	Multirresistência	Adquirida	2	Pulmonar	Bilateral cavitária	Curado	Individualizado	1	0	1	0	0	0	1	0	0	0	1	1	1	0	1	0	0	0	1	1	0	0	0	0	0	0	0	0	0	0	0	0	0	0	0
1550	Masculino	Negra	de 1 a 3	Aposentado	67	2014	Caso Novo	Multirresistência	Adquirida	1	Pulmonar	Unilateral cavitária	Curado	Individualizado	0	0	0	0	1	1	0	0	0	0	1	0	0	0	0	0	0	0	1	0	0	0	0	0	0	0	0	0	0	0	0	0	0	0	0
1551	Masculino	Branca	de 1 a 3	Outro profissional autônomo assalariado	28	2008	Caso Novo	Multirresistência	Adquirida	1	Pulmonar	Unilateral não cavitária	Tratamento completo	TBMR (2005-2009) (2Am5EOfxZTrd - 4Am2EOfxZTrd - 6Am2EOfxTrd / 6EOfxTrd)	1	0	0	0	0	1	0	0	0	0	0	0	0	1	0	0	0	0	1	0	1	0	0	0	0	0	0	0	0	0	0	0	0	0	0
1552	Feminino	Branca	de 8 a 11	Outro profissional autônomo assalariado	27	2009	Caso Novo	Multirresistência	Adquirida	1	Pulmonar	Unilateral não cavitária	Curado	Individualizado	1	0	0	0	0	0	1	0	0	0	0	0	0	1	0	0	0	0	1	1	1	0	0	0	0	0	0	0	0	0	0	0	0	0	0
1553	Masculino	Branca	12 ou mais	outra	21	2009	Caso Novo	Multirresistência	Primária	1	Pulmonar	Unilateral cavitária	Curado	TBMR 1 (2S5EOfxTrd - 4S3EOfxTrd / 12EOfxTrd)	0	0	0	0	0	1	0	0	0	0	0	0	0	1	0	0	0	1	1	0	0	0	0	0	0	0	0	1	0	0	0	0	0	1	0
1554	Feminino	Ignorada	de 8 a 11	outra	31	2003	Falência ao primeiro tratamento	Multirresistência	Adquirida	2	Pulmonar	Bilateral cavitária	Curado	TBMR (2000-2005) (2Am5CfzEOfxTrd - 10Am2CfzEOfxTrd / 6CfzEOfxTrd)	1	0	1	0	0	1	0	0	0	0	0	0	0	1	0	0	0	0	1	0	0	0	0	0	0	0	0	0	1	0	0	0	0	0	0
1555	Feminino	Ignorada	de 8 a 11	outra	30	2002	Caso Novo	Multirresistência	Adquirida	1	Pulmonar	Bilateral cavitária	Falência	TBMR (2000-2005) (2Am5CfzEOfxTrd - 10Am2CfzEOfxTrd / 6CfzEOfxTrd)	1	0	1	0	0	1	0	0	0	0	0	0	0	1	0	0	0	0	1	0	0	.	0	0	0	0	0	0	0	0	0	0	0	0	0
1556	Feminino	Parda	de 1 a 3	Dona de casa	39	2010	Caso Novo	Multirresistência	Adquirida	1	Pulmonar	Unilateral cavitária	Tratamento completo	TBMR 2 (2S5ELfxZTrd - 4S3ELfxZTrd / 12ELfxTrd)	0	0	0	0	0	1	0	0	0	0	1	0	0	0	0	0	0	1	1	0	1	0	1	0	0	1	0	0	0	0	0	0	0	0	1
1557	Feminino	Negra	de 1 a 3	outra	23	2001	Caso Novo	Multirresistência	Adquirida	1	Pulmonar	Bilateral cavitária	Óbito	TBMR (2000-2005) (2Am5CfzEOfxTrd - 10Am2CfzEOfxTrd / 6CfzEOfxTrd)	1	0	1	0	0	1	0	0	0	0	0	0	0	1	0	0	0	0	1	0	0	0	0	0	0	0	0	0	0	0	0	0	0	0	0
1558	Feminino	Negra	de 4 a 7	outra	26	2004	Caso Novo	Multirresistência	Adquirida	1	Pulmonar	Bilateral cavitária	Curado	TBMR (2000-2005) (2Am5CfzEOfxTrd - 10Am2CfzEOfxTrd / 6CfzEOfxTrd)	1	0	1	0	0	1	0	0	0	0	0	0	0	1	0	0	0	0	1	0	0	0	0	0	0	0	0	0	0	0	0	0	0	0	0
1559	Feminino	Negra	ignorada	outra	27	2012	Caso Novo	Multirresistência	Adquirida	1	Pulmonar	Unilateral cavitária	Abandono	TBMR 2 (2S5ELfxZTrd - 4S3ELfxZTrd / 12ELfxTrd)	0	0	0	0	0	1	0	0	0	0	1	0	0	0	0	0	0	1	1	0	1	0	0	0	0	0	0	0	0	0	0	0	0	0	1
1560	Masculino	Parda	de 4 a 7	Aposentado	19	2014	Caso Novo	Multirresistência	Adquirida	1	Pulmonar	Unilateral cavitária	Tratamento completo	Individualizado	0	0	0	0	0	1	0	0	0	0	1	0	0	0	0	0	0	1	1	1	1	0	0	0	0	0	0	0	1	0	0	0	0	0	1
1561	Masculino	Parda	12 ou mais	Outro profissional autônomo assalariado	20	2011	Caso Novo	Multirresistência	Adquirida	1	Pulmonar	Unilateral não cavitária	Tratamento completo	Individualizado	0	0	0	0	0	1	1	0	0	0	1	0	0	0	0	0	0	1	1	0	1	0	0	0	0	0	0	0	0	0	0	0	0	0	0
1562	Masculino	Negra	de 8 a 11	Estudante	18	2012	Caso Novo	Multirresistência	Primária	1	Pulmonar	Unilateral cavitária	Abandono	TBMR 4 (2Am5ELfxZTrd - 4Am3ELfxZTrd / 12ELfxTrd)	1	0	0	0	0	1	0	0	0	0	1	0	0	0	0	0	0	0	1	0	1	0	0	0	0	0	0	0	0	0	1	0	0	0	0
1563	Feminino	Negra	de 8 a 11	Estudante	17	2013	Falência ao primeiro tratamento	Multirresistência	Adquirida	2	Pulmonar	Bilateral cavitária	Falência	Individualizado	1	0	0	0	0	1	1	0	0	0	1	0	1	0	0	1	0	0	1	0	0	.	0	0	0	0	0	0	0	0	0	0	0	0	0
1564	Feminino	Negra	12 ou mais	Estudante	18	2013	Falência ao retratamento	Multirresistência	Adquirida	3	Pulmonar	Bilateral cavitária	Óbito	Individualizado	0	0	1	0	1	0	0	0	0	0	0	1	1	0	1	0	0	0	0	1	1	.	0	0	0	0	0	0	0	0	0	0	0	0	0
1565	Masculino	Branca	ignorada	outra	66	2007	Caso Novo	Multirresistência	Primária	1	Pulmonar	Bilateral cavitária	Curado	TBMR 3 (2Am5EOfxZTrd - 4Am3EOfxZTrd / 12EOfxTrd)	1	0	0	0	0	1	0	0	0	0	0	0	0	1	0	0	0	0	1	0	1	0	0	0	0	0	0	0	1	0	0	0	0	0	0
1566	Masculino	Negra	de 1 a 3	outra	42	2000	Caso Novo	Multirresistência	Adquirida	1	Pulmonar	Bilateral cavitária	Óbito	Individualizado	0	0	1	0	0	1	0	0	0	0	0	0	0	1	0	0	0	0	1	0	0	0	0	0	0	0	0	0	0	0	0	0	0	0	0
1567	Masculino	Ignorada	de 1 a 3	outra	30	2000	Caso Novo	Multirresistência	Adquirida	1	Pulmonar	Bilateral cavitária	Óbito	TBMR (2000-2005) (2Am5CfzEOfxTrd - 10Am2CfzEOfxTrd / 6CfzEOfxTrd)	1	0	1	0	0	1	0	0	0	0	0	0	0	1	0	0	0	0	1	0	0	1	0	0	0	0	0	0	0	0	0	0	0	0	0
1568	Masculino	Ignorada	ignorada	População privada de liberdade	41	2003	Caso Novo	Multirresistência	Adquirida	1	Pulmonar	Unilateral cavitária	Abandono	TBMR (2000-2005) (2Am5CfzEOfxTrd - 10Am2CfzEOfxTrd / 6CfzEOfxTrd)	1	0	1	0	0	1	0	0	0	0	0	0	0	1	0	0	0	0	1	0	0	0	0	0	0	0	0	0	0	0	0	0	0	0	0
1569	Masculino	Negra	12 ou mais	Aposentado	68	2014	Caso Novo	Multirresistência	Adquirida	1	Pulmonar	Unilateral cavitária	Tratamento completo	TBMR 2 (2S5ELfxZTrd - 4S3ELfxZTrd / 12ELfxTrd)	0	0	0	0	0	1	0	0	0	0	1	0	0	0	0	0	0	1	1	1	1	0	0	0	0	0	0	0	1	0	1	0	0	0	0
1570	Masculino	Negra	de 4 a 7	outra	24	2002	Caso Novo	Multirresistência	Adquirida	1	Pulmonar	Unilateral não cavitária	Curado	TBMR (2000-2005) (2Am5CfzEOfxTrd - 10Am2CfzEOfxTrd / 6CfzEOfxTrd)	1	0	1	0	0	1	0	0	0	0	0	0	0	1	0	0	0	0	1	0	0	0	0	0	0	0	0	0	0	0	0	0	0	0	0
1571	Masculino	Branca	ignorada	outra	47	2003	Caso Novo	Multirresistência	Adquirida	1	Pulmonar	Bilateral cavitária	Tratamento completo	TBMR (2000-2005) (2Am5CfzEOfxTrd - 10Am2CfzEOfxTrd / 6CfzEOfxTrd)	1	0	1	0	0	1	0	0	0	0	0	0	0	1	0	0	0	0	1	0	0	0	1	0	0	0	0	0	0	0	0	0	0	0	0
1572	Masculino	Negra	de 8 a 11	Desempregado	58	2005	Caso Novo	Multirresistência	Adquirida	1	Pulmonar	Unilateral cavitária	Tratamento completo	Individualizado	1	0	1	0	0	1	0	0	0	0	0	0	0	1	0	0	0	0	1	0	1	0	0	0	0	0	0	0	0	0	0	0	0	0	0
1573	Masculino	Ignorada	ignorada	outra	40	2000	Caso Novo	Multirresistência	Primária	1	Pulmonar	Unilateral não cavitária	Curado	TBMR (2000-2005) (2Am5CfzEOfxTrd - 10Am2CfzEOfxTrd / 6CfzEOfxTrd)	1	0	1	0	0	1	0	0	0	0	0	0	0	1	0	0	0	0	1	0	0	0	0	0	0	0	0	0	0	0	0	0	0	0	0
[truncated: 696 more rows]
[truncated: 19 more columns]
